# Supplementary material for: Acupuncture mediates the “gut–testis axis” to improve asthenozoospermia
Source: Front Endocrinol (Lausanne). 2025 Jan 27;16:1514010. doi: 10.3389/fendo.2025.1514010 (PMC11827431; doi:10.3389/fendo.2025.1514010)
Supplement: Supplementary Table 1 — Serum DEMs screening results. [file DataSheet1.xlsx]

## Sheet: diff_metabolite_of_all_groups
ID	Control_vs_Model_de	Control_vs_Model_vip	Control_vs_Model_fc	Control_vs_Model_pvalue	Control_vs_ACU_de	Control_vs_ACU_vip	Control_vs_ACU_fc	Control_vs_ACU_pvalue	Model_vs_ACU_de	Model_vs_ACU_vip	Model_vs_ACU_fc	Model_vs_ACU_pvalue	m/z	rt(s)	Name	adduct	HMDB	KEGG	SuperClass	Class	SubClass
M244T240.pos	Down	2.99009	0.283311	1.97248e-05	Down	2.45983	0.406606	0.000504147	Nodiff	1.64832	1.4352	0.0910209	244.092	239.984	Cytarabine	[M+H]+	HMDB0015122	C02961
M112T240.pos	Down	2.96184	0.366489	1.74081e-05	Down	2.50496	0.429699	0.00024314	Nodiff	0.941001	1.17248	0.3696	112.05	239.752	Cytidine 3'-monophosphate	[M+H-C5H9O7P]+		C05822
M126T199.pos	Down	2.93601	0.512208	5.36127e-07	Nodiff	1.34829	0.799542	0.0721407	Up	2.43499	1.56097	0.00115259	126.065	199.048	5-methylcytosine	[M+H]+	HMDB0002894	C02376	Organoheterocyclic compounds	Diazines	Pyrimidines and pyrimidine derivatives
M112T207.pos	Down	2.92772	0.329154	4.43184e-07	Down	1.94302	0.554463	0.00664204	Up	2.04643	1.68451	0.031076	112.05	207.222	Cytosine	[M+H]+	HMDB0000630	C00380	Organoheterocyclic compounds	Diazines	Pyrimidines and pyrimidine derivatives
M455T207.pos	Down	2.92519	0.145048	8.26849e-07	Down	1.98967	0.365465	0.00580287	Up	1.97254	2.51962	0.0387925	455.187	207.251	2'-deoxycytidine	[2M+H]+	HMDB0000014	C00881	Nucleosides, nucleotides, and analogues	Pyrimidine nucleosides	Pyrimidine 2'-deoxyribonucleosides
M238T178.pos	Down	2.84293	0.415853	4.55933e-05	Down	2.26042	0.431446	0.00286473	Nodiff	0.150775	1.0375	0.793828	238.106	178.411	N-(phenylacetyl)-l-phenylalanine	[M+H-CH2O2]+	HMDB0002372		Organic acids and derivatives	Carboxylic acids and derivatives	Amino acids, peptides, and analogues
M394T82.neg	Up	2.77701	1.89125	4.80443e-05	Nodiff	1.53817	1.28692	0.052175	Down	2.23684	0.680459	0.0047889	394.331	82.277	N-oleyl-leucine	[M-H]-			Organic acids and derivatives	Carboxylic acids and derivatives	Amino acids, peptides, and analogues
M114T175.pos	Down	2.73099	0.750359	0.000123215	Down	2.14447	0.792936	0.00304841	Nodiff	0.791019	1.05674	0.44497	114.065	174.623	Creatinine	[M+H]+	HMDB0000562	C00791	Organic acids and derivatives	Carboxylic acids and derivatives	Amino acids, peptides, and analogues
M116T277.pos	Down	2.5913	0.434557	0.000672115	Down	2.18886	0.466138	0.00122137	Nodiff	0.611571	1.07267	0.578817	116.106	276.74	3-dehydrocarnitine	[M+H-CO2]+	HMDB0012154	C02636	Organic acids and derivatives	Keto acids and derivatives	Short-chain keto acids and derivatives
M730T176_1.pos	Up	2.59029	1.25986	0.000180658	Up	2.06858	1.23819	0.00281586	Nodiff	0.292882	0.982801	0.70028	729.589	175.817	N-oleoyl-d-erythro-sphingosylphosphorylcholine	[M+H]+	HMDB0012101		Lipids and lipid-like molecules	Sphingolipids	Phosphosphingolipids
M203T423.neg	Down	2.57347	0.638811	0.000470834	Down	1.60008	0.783301	0.0439021	Nodiff	1.2625	1.22619	0.126416	203.066	423.083	.alpha.-L-Glu-Gly	[M-H]-	HMDB0028819		Organic acids and derivatives	Carboxylic acids and derivatives	Amino acids, peptides, and analogues
M229T423.pos	Down	2.55942	0.554779	0.00035125	Down	1.88093	0.656127	0.010171	Nodiff	1.14388	1.18268	0.328959	229.118	423.42	Pro-hyp	[M+H]+	HMDB0006695		Organic acids and derivatives	Carboxylic acids and derivatives	Amino acids, peptides, and analogues
M319T100.pos	Down	2.55439	0.584384	0.000787523	Down	2.41321	0.507211	0.000131292	Nodiff	1.4622	0.867943	0.169245	319.226	99.9695	12-oxo-ETE	(M+H)+
M732T176.pos	Up	2.53597	1.2335	0.000376952	Up	2.21073	1.24449	0.000813139	Nodiff	0.128529	1.00891	0.881268	731.604	176.422	N-(octadecanoyl)sphing-4-enine-1-phosphocholine	[M+H]+	HMDB0001348	C00550	Lipids and lipid-like molecules	Sphingolipids	Phosphosphingolipids
M604T126_1.pos	Up	2.51748	1.2562	0.00105525	Nodiff	0.617585	1.4171	0.56088	Nodiff	0.318089	1.12808	0.794084	603.533	126.454	1-stearoyl-2-linoleoyl-sn-glycerol	[M+H-H2O]+	HMDB0007161		Lipids and lipid-like molecules	Fatty Acyls	Lineolic acids and derivatives
M144T274_2.pos	Down	2.46159	0.564766	0.00122416	Down	1.49892	0.707145	0.0391536	Nodiff	0.97184	1.2521	0.309702	144.101	273.901	Stachydrine	[M+H]+	HMDB0004827	C10172	Organic acids and derivatives	Carboxylic acids and derivatives	Amino acids, peptides, and analogues
M319T41.neg	Down	2.45615	0.727493	0.00206649	Down	2.33589	0.514884	0.000334343	Down	2.08472	0.707752	0.0141495	319.227	41.257	12s-hydroxy-5z,8z,10e,14z-eicosatetraenoic acid	[M-H]-		C14777	Lipids and lipid-like molecules	Fatty Acyls	Eicosanoids
M769T40.neg	Up	2.45398	1.40486	0.00128852	Up	1.82921	1.24762	0.0122706	Nodiff	1.22136	0.88807	0.170908	769.498	39.96	1,2-dioleoyl-sn-glycero-3-phospho-l-serine	[M-H-NH3]-	HMDB0012390		Lipids and lipid-like molecules	Glycerophospholipids	Glycerophosphoserines
M242T199.pos	Down	2.453	0.513581	0.00312736	Down	1.74161	0.762625	0.0161973	Up	2.12804	1.48492	0.0372275	242.113	199.056	5-methyl-2'-deoxycytidine	[M+H]+		C03592	Nucleosides, nucleotides, and analogues	Pyrimidine nucleosides	Pyrimidine 2'-deoxyribonucleosides
M181T197_2.neg	Down	2.4413	0.611686	0.0047676	Down	1.80733	0.64334	0.0221186	Nodiff	0.125233	1.05175	0.928527	181.05	196.874	Hydroxyphenyllactic acid	[M-H]-	HMDB0000755	C03672	Phenylpropanoids and polyketides	Phenylpropanoic acids
M179T283.neg	Down	2.42325	0.757965	0.00268512	Down	2.09954	0.689545	0.00266171	Nodiff	1.15588	0.909731	0.228805	179.02	283.12	Glucose	[M-H]-	HMDB0000122	C00031	Organic oxygen compounds	Organooxygen compounds	Carbohydrates and carbohydrate conjugates
M855T119.neg	Up	2.40234	2.62719	0.00374058	Up	2.05781	1.95634	0.00376181	Nodiff	0.880372	0.744649	0.355098	855.5	118.976	Pi 36:5	[M-H]-			Lipids and lipid-like molecules	Glycerophospholipids	Glycerophosphoinositols
M767T139.pos	Up	2.40114	1.23276	0.0010678	Nodiff	1.26017	1.10776	0.127257	Nodiff	1.82573	0.898603	0.0724527	766.572	139.377	1-o-hexadecyl-2-o-(5z,8z,11z,14z,17z-eicosapentaenoyl)-sn-glyceryl-3-phosphorylcholine	[M+H]+			Lipids and lipid-like molecules	Glycerophospholipids	Glycerophosphocholines
M132T426.pos	Down	2.3829	0.474525	0.00148767	Down	1.74198	0.616023	0.021438	Nodiff	1.63347	1.29819	0.0673264	132.065	426.488	N-Acetyl-L-alanine	(M+H)+	HMDB0000766		Organic acids and derivatives	Carboxylic acids and derivatives	"Amino acids, peptides, and analogues"
M704T178.pos	Up	2.37288	1.17194	0.00178336	Up	2.11108	1.1525	0.00164207	Nodiff	0.424687	0.983415	0.704085	703.574	177.754	Palmitoyl sphingomyelin	[M+H]+	HMDB0061712		Lipids and lipid-like molecules	Sphingolipids	Phosphosphingolipids
M150T291.pos	Down	2.36176	0.802202	0.00284032	Down	2.3614	0.717805	0.000269608	Nodiff	1.70817	0.894794	0.0674834	150.057	290.901	L-methionine	[M+H]+	HMDB0000696	C00073	Organic acids and derivatives	Carboxylic acids and derivatives	Amino acids, peptides, and analogues
M465T28_2.neg	Up	2.34043	1.56186	0.00323785	Up	1.61383	1.29721	0.0356383	Nodiff	1.68347	0.830557	0.0608375	465.303	27.938	Cholesteryl sulfate	[M-H]-	HMDB0000653	C18043	Lipids and lipid-like molecules	Steroids and steroid derivatives	Cholestane steroids
M209T60.pos	Down	2.33229	0.715271	0.00569094	Nodiff	1.3504	0.832296	0.101853	Nodiff	1.81418	1.16361	0.0576786	209.152	60.148	Tetraethylene glycol monomethyl ether	[M+H]+	HMDB0062236		Organic oxygen compounds	Organooxygen compounds	Ethers
M301T60.pos	Down	2.32319	0.735622	0.00242004	Down	2.42414	0.555284	0.000181987	Down	2.13278	0.754849	0.0175302	301.215	59.571	4-Oxoretinol	(M+H)+	HMDB0012329	C16683	Lipids and lipid-like molecules	Prenol lipids	Retinoids
M353T153.neg	Down	2.30166	0.647596	0.00496652	Down	2.4086	0.451503	8.67316e-05	Down	1.89837	0.697199	0.0324537	353.231	153.139	Isoprostaglandin-f2.alpha.-iv	[M-H]-			Lipids and lipid-like molecules	Fatty Acyls	Eicosanoids
M269T329.pos	Down	2.25416	0.670234	0.00550251	Nodiff	1.33016	0.794482	0.117465	Nodiff	0.455588	1.18538	0.629804	269.123	329.273	N-acetyl-l-carnosine	[M+H]+			Organic acids and derivatives	Peptidomimetics	Hybrid peptides
M294T303.neg	Down	2.24644	0.49046	0.00705506	Down	1.8432	0.567443	0.016029	Nodiff	1.19335	1.15696	0.324789	294.1	302.946	Asn-Tyr	[M-H]-			Organic acids and derivatives	Carboxylic acids and derivatives	Amino acids, peptides, and analogues
M243T28.pos	Down	2.23718	0.581976	0.00403155	Nodiff	1.08507	0.748176	0.15434	Nodiff	0.673645	1.28558	0.519627	243.101	28.476	Equol	[M+H]+	HMDB0130495	C14131	Phenylpropanoids and polyketides	Isoflavonoids	Isoflavans
M334T297.neg	Down	2.23572	0.776096	0.00504077	Down	1.51062	0.778562	0.0326282	Nodiff	0.132444	1.00318	0.907977	334.093	297.258	Glutathione ethyl ester	[M-H]-			Organic acids and derivatives	Carboxylic acids and derivatives	Amino acids, peptides, and analogues
M369T189.neg	Down	2.21671	0.653488	0.00797042	Down	2.04576	0.518439	0.00322115	Nodiff	1.23342	0.793342	0.15013	369.226	188.665	17-phenyltrinor-13,14-dihydroprostaglandin a2	[M-H]-			Lipids and lipid-like molecules	Fatty Acyls	Eicosanoids
M902T132.neg	Up	2.2119	1.63868	0.0149613	Up	1.70498	1.79202	0.0418478	Nodiff	0.171697	1.09357	0.889464	901.54	132.413	Pi(18:0/12-hete)	[M-H]-			Lipids and lipid-like molecules	Glycerophospholipids	Glycerophosphoinositols
M286T166_1.pos	Down	2.21126	0.731425	0.0105388	Down	2.37047	0.726931	0.000101086	Nodiff	0.261021	0.993857	0.88796	286.102	166.003	N-acetylcytidine	[M+H]+
M699T93.neg	Up	2.20333	1.40016	0.00682162	Up	1.67363	1.27669	0.0359995	Nodiff	0.617368	0.911815	0.440561	698.554	92.525	N-[3-hydroxy-1-{[3.4.5-trihydroxy-6-(hydroxymethyl)oxan-2-yl]oxy}octadec-4-en-2-yl]hexadecanamide	[M-H]-	HMDB0004971		Lipids and lipid-like molecules	Sphingolipids	Glycosphingolipids
M674T179.neg	Up	2.16734	1.2641	0.00925846	Up	2.28608	1.30441	0.00059303	Nodiff	0.414702	1.03188	0.637136	673.525	178.81	Linoleoylglycine	[2M-H]-			Organic acids and derivatives	Carboxylic acids and derivatives	Amino acids, peptides, and analogues
M293T28.neg	Up	2.15895	1.64741	0.013023	Nodiff	0.490453	1.14394	0.475397	Nodiff	1.50671	0.694387	0.07176	293.178	27.742	Cinchonine	[M-H]-	HMDB0030282	C06528
M89T229_2.neg	Down	2.11124	0.703232	0.0203243	Down	1.69805	0.723662	0.0335798	Nodiff	0.0538988	1.02905	0.910011	89.0249	228.612	Dl-lactate	[M-H]-	HMDB0001311/HMDB0000190	C01432	Organic acids and derivatives	Hydroxy acids and derivatives	Alpha hydroxy acids and derivatives
M835T590.pos	Up	2.10762	1.1823	0.0125937	Up	1.94609	1.1433	0.00788358	Nodiff	0.627035	0.967014	0.600002	834.598	589.693	1-stearoyl-2-docosahexaenoyl-sn-glycero-3-phosphocholine	[M+H]+	HMDB0008057		Lipids and lipid-like molecules	Glycerophospholipids	Glycerophosphocholines
M327T58.pos	Down	2.09552	0.703673	0.0097281	Down	2.54392	0.408656	2.11564e-05	Down	2.72647	0.580747	0.000893362	327.231	58.369	10-hydroxy-4z,7z,11e,13z,16z,19z-docosahexaenoic acid	[M+H-H2O]+			Lipids and lipid-like molecules	Fatty Acyls	Fatty acids and conjugates
M367T28.neg	Up	2.08533	1.37975	0.0153989	Nodiff	0.92139	1.11821	0.213259	Nodiff	1.36866	0.810443	0.103558	367.229	28.308	3-methoxyprostaglandin f1.alpha.	[M-H-H2O]-			Lipids and lipid-like molecules	Fatty Acyls	Eicosanoids
M187T331.neg	Down	2.07831	0.669832	0.0231728	Nodiff	1.06942	0.792547	0.194991	Nodiff	0.804464	1.1832	0.468664	187.096	331.413	Azelaic acid	[M-H]-	HMDB0000784	C08261	Lipids and lipid-like molecules	Fatty Acyls	Fatty acids and conjugates
M287T306.neg	Down	2.07619	0.754213	0.0166056	Down	1.79565	0.713993	0.0139325	Nodiff	0.465854	0.946673	0.488441	287.051	306.135	Orotidine	[M-H]-	HMDB0000788	C01103	Organoheterocyclic compounds_Nucleosides nucleotides and analogues	Diazines/Pyrimidine nucleosides	Pyrimidines and pyrimidine derivatives
M188T37.neg	Down	2.07486	0.282285	0.0119115	Nodiff	1.05376	0.642061	0.15487	Nodiff	0.397061	2.27451	0.537383	188.035	36.704	Pyridoxal (Vitamin B6)	(M+Na-2H)-	HMDB0001545	C00250	Organoheterocyclic compounds	Pyridines and derivatives	Pyridine carboxaldehydes
M243T241.neg	Down	2.06194	0.805992	0.0176522	Down	2.02989	0.70522	0.00255295	Nodiff	1.09678	0.874971	0.185881	243.061	241.475	Pseudouridine	[M-H]-		C02067	Nucleosides, nucleotides, and analogues	Nucleoside and nucleotide analogues
M227T60.pos	Down	2.05669	0.621829	0.00945319	Nodiff	1.39669	0.763196	0.101852	Nodiff	1.26444	1.22734	0.177119	227.163	60.04	1,11-undecanedicarboxylic acid	[M+H-H2O]+	HMDB0002327		Lipids and lipid-like molecules	Fatty Acyls	Fatty acids and conjugates
M265T28.neg	Up	2.04069	1.68955	0.0254138	Nodiff	0.253985	1.08842	0.718671	Nodiff	1.55234	0.644209	0.0650947	265.147	27.938	Zinniol	[M-H]-		C10840	Benzenoids	Benzene and substituted derivatives	Benzyl alcohols
M463T28.neg	Up	2.03903	1.43602	0.0153689	Up	1.8035	1.44397	0.0140536	Nodiff	0.0394357	1.00553	0.957935	463.285	28.191	Pristimerin	[M-H]-		C08633	Lipids and lipid-like molecules	Prenol lipids	Triterpenoids
M212T442.pos	Up	2.03626	1.88353	0.0109783	Up	1.50877	1.84895	0.0329179	Nodiff	0.266544	0.981642	0.783643	212.042	441.625	Phosphocreatine	[M+H]+	HMDB0001511	C02305	Organic acids and derivatives	Carboxylic acids and derivatives	Amino acids, peptides, and analogues
M308T376.neg	Down	2.02103	0.687493	0.0232728	Down	1.99124	0.631066	0.00763914	Nodiff	0.765593	0.917924	0.375139	308.097	375.806	N-acetylneuraminic acid	[M-H]-	HMDB0000230	C00270	Organic oxygen compounds	Organooxygen compounds	Carbohydrates and carbohydrate conjugates
M762T178.neg	Up	2.01995	1.19748	0.0198021	Up	1.55341	1.08289	0.0443486	Nodiff	1.30046	0.904303	0.157746	761.577	178.124	Sm d34:1	[M+CH3COOH-H]-			Lipids and lipid-like molecules	Sphingolipids	Phosphosphingolipids
M235T429.pos	Down	2.01985	0.683371	0.0123529	Down	2.11182	0.636017	0.00302341	Nodiff	0.664218	0.930705	0.601572	235.091	429.075	Glu-Ser	[M+H]+	HMDB0028828		Organic acids and derivatives	Carboxylic acids and derivatives	Amino acids, peptides, and analogues
M902T166.neg	Up	2.00532	1.53284	0.0275053	Up	1.88027	1.6767	0.017762	Nodiff	0.373093	1.09386	0.702906	901.541	165.977	Pi(18:0/8,9-eet)	[M-H]-			Lipids and lipid-like molecules	Glycerophospholipids	Glycerophosphoinositols
M377T165.neg	Up	1.99305	1.47464	0.0276427	Nodiff	1.21201	0.720658	0.118072	Down	2.45175	0.488701	0.00217639	377.267	164.632	5-[1,2,4a-trimethyl-5-(propanoyloxymethyl)-2,3,4,7,8,8a-hexahydronaphthalen-1-yl]-3-methylpentanoic acid	[M-H]-			Lipids and lipid-like molecules	Prenol lipids	Diterpenoids
M165T52.neg	Up	1.986	1.12971	0.0285208	Nodiff	0.784682	1.05756	0.329851	Nodiff	1.29279	0.936131	0.131495	165.04	51.842	7-Methylxanthine	(M-H)-	HMDB0001991	C16353	Organoheterocyclic compounds	Imidazopyrimidines	Purines and purine derivatives
M369T37.pos	Up	1.9821	1.41054	0.0115924	Up	1.61817	1.4622	0.041218	Nodiff	0.0223613	1.03662	0.942159	369.35	36.504	5.alpha.-cholest-7-en-3.beta.-ol	[M+H-H2O]+	HMDB0001170	C01189	Lipids and lipid-like molecules	Steroids and steroid derivatives	Cholestane steroids
M841T142_1.neg	Up	1.97764	1.36077	0.0177674	Up	1.66788	1.33032	0.0332501	Nodiff	0.358628	0.977623	0.838197	840.573	142.371	Pc(16:0e/8-hepe)	[M+Hac-H]-			Lipids and lipid-like molecules	Glycerophospholipids	Glycerophosphocholines
M236T33.neg	Up	1.96743	1.30126	0.0179723	Nodiff	1.30102	1.34663	0.0869685	Nodiff	0.125397	1.03486	0.999527	236.095	32.9705	3-(cyclohexylamino)-2-hydroxy-1-propanesulfonic acid	[M-H]-			Organic nitrogen compounds	Organonitrogen compounds	Cyclohexylamines
M810T172.pos	Up	1.9629	1.16898	0.0160056	Up	1.67367	1.13395	0.0352332	Nodiff	0.366308	0.970031	0.631608	809.65	172.255	N-Docosanoyl-4-sphingenyl-1-O-phosphorylcholine	(M+Na)+
M101T386.pos	Down	1.94098	0.760359	0.0230917	Down	2.09987	0.706586	0.00182459	Nodiff	0.579814	0.92928	0.579232	101.059	385.541	3-hydroxyisovaleric acid	[M+H-H2O]+	HMDB0000754		Lipids and lipid-like molecules	Fatty Acyls	Fatty acids and conjugates
M721T43.neg	Up	1.9332	1.22928	0.0240523	Up	2.05899	1.27345	0.00467542	Nodiff	0.630857	1.03593	0.658127	721.479	43.1445	1,2-dipalmitoyl-sn-glycero-3-phospho-(1'-rac-glycerol)	[M-H]-			Lipids and lipid-like molecules	Glycerophospholipids	Glycerophosphoglycerols
M776T76.neg	Up	1.93015	1.50127	0.0235948	Nodiff	1.0941	1.17054	0.201981	Nodiff	1.35903	0.7797	0.0896703	775.541	76.155	1-stearoyl-2-oleoyl-sn-glycero-3-phospho-(1'-sn-glycerol)	[M-H]-			Lipids and lipid-like molecules	Glycerophospholipids	Glycerophosphoglycerols
M835T139.pos	Up	1.92298	1.20921	0.0180977	Up	1.78719	1.17427	0.019755	Nodiff	0.335506	0.971106	0.683544	834.6	139.418	1-docosahexaenoyl-2-stearoyl-sn-glycero-3-phosphocholine	[M+H]+	HMDB0008727		Lipids and lipid-like molecules	Glycerophospholipids	Glycerophosphocholines
M259T365.pos	Down	1.9175	0.722094	0.0281979	Nodiff	0.400522	0.951117	0.638853	Nodiff	1.38849	1.31717	0.108841	259.093	364.652	His-Cys	[M+H]+	HMDB0000884
M457T191.neg	Up	1.90688	1.36996	0.0271575	Nodiff	0.817421	0.891647	0.297625	Down	1.91826	0.650854	0.00216671	457.233	190.833	1-Oleoyl-L-.alpha.-lysophosphatidic acid	(M+Na-2H)-
M381T28.neg	Up	1.90621	1.50735	0.0350867	Nodiff	0.303184	0.978608	0.779452	Down	1.74801	0.649224	0.0310445	381.23	28.372	1,2-dimyristoyl-sn-glycero-3-phosphate	[M-H-C14H26O]-			Lipids and lipid-like molecules	Glycerophospholipids	Glycerophosphates
M345T199.neg	Down	1.90498	0.489	0.0410199	Nodiff	1.3726	0.557187	0.0923167	Nodiff	0.796717	1.13944	0.490419	345.117	198.996	Salidroside	[M+HCO2]-		C06046	Organic oxygen compounds	Organooxygen compounds	Carbohydrates and carbohydrate conjugates
M110T30.pos	Down	1.9018	0.830192	0.0323524	Nodiff	0.898878	0.910369	0.251656	Up	2.47831	1.09658	0.00828751	110.059	29.829	4-aminophenol	[M+H]+	HMDB0001169	C02372	Benzenoids	Benzene and substituted derivatives	Aniline and substituted anilines
M793T39.neg	Up	1.89946	1.65476	0.0265944	Up	1.76618	1.59782	0.0240712	Nodiff	0.253443	0.965589	0.934879	793.5	38.709	Pg 38:6	[M-H]-			Lipids and lipid-like molecules	Glycerophospholipids	Glycerophosphoglycerols
M160T385_2.pos	Down	1.89777	0.687703	0.0290549	Down	2.00431	0.666051	0.00398435	Nodiff	0.0190336	0.968515	0.992121	160.133	385.2	5-aminovaleric acid betaine	[M+H]+			Lipids and lipid-like molecules	Fatty Acyls	Fatty acids and conjugates
M730T481.pos	Down	1.89338	0.691307	0.0249037	Down	1.94148	0.626227	0.00592994	Nodiff	0.485681	0.905859	0.455165	730.235	481.085	Lnt	[M+Na]+	HMDB0006566		Organic oxygen compounds	Organooxygen compounds	Carbohydrates and carbohydrate conjugates
M267T379.neg	Up	1.88992	1.73038	0.0349416	Nodiff	0.141557	1.05871	0.850392	Nodiff	1.58409	0.611838	0.0550835	267.071	379.036	3-deoxy-d-glycero-d-galacto-2-nonulosonic acid	[M-H]-			Organic oxygen compounds	Organooxygen compounds	Carbohydrates and carbohydrate conjugates
M870T172.neg	Up	1.87928	1.15374	0.0359912	Up	1.9755	1.08287	0.00898957	Nodiff	0.77856	0.938571	0.326325	869.671	172.48	Sm d42:3	[M+CH3COOH-H]-			Lipids and lipid-like molecules	Sphingolipids	Phosphosphingolipids
M103T235_2.neg	Up	1.87544	1.32863	0.0245618	Nodiff	1.12017	1.23831	0.17867	Nodiff	0.519295	0.932021	0.510317	103.04	235.347	Beta-hydroxybutyrate	[M-H]-	HMDB0000011	C01089	Organic acids and derivatives	Hydroxy acids and derivatives	Beta hydroxy acids and derivatives
M88T318.neg	Down	1.87304	0.684607	0.0370946	Down	1.70303	0.662465	0.0263241	Nodiff	0.22035	0.967657	0.769447	88.0398	317.544	Beta-alanine	[M-H]-	HMDB0000056	C00099	Organic acids and derivatives	Carboxylic acids and derivatives	Amino acids, peptides, and analogues
M409T23.neg	Down	1.873	0.788912	0.034522	Nodiff	0.990112	0.854242	0.195482	Nodiff	0.615148	1.08281	0.506613	409.105	22.533	Aloenin	[M-H]-			Organic oxygen compounds	Organooxygen compounds	Carbohydrates and carbohydrate conjugates
M884T112.neg	Up	1.87195	1.42663	0.0352278	Nodiff	1.25828	1.47876	0.134627	Nodiff	0.270615	1.03654	0.847405	883.532	111.969	Pi 38:5	[M-H]-			Lipids and lipid-like molecules	Glycerophospholipids	Glycerophosphoinositols
M255T197.neg	Down	1.863	0.70061	0.0321989	Nodiff	1.42544	0.705798	0.0620143	Nodiff	0.239445	1.00741	0.851821	255.113	197.059	5-ethyl-2'-deoxyuridine	[M-H]-			Nucleosides, nucleotides, and analogues	Pyrimidine nucleosides	Pyrimidine 2'-deoxyribonucleosides
M148T397.pos	Down	1.86199	0.776486	0.0329255	Down	2.07634	0.69977	0.00525436	Nodiff	0.676085	0.901201	0.457057	148.06	396.889	Glutamic acid	[M+H]+	HMDB0000148	C00025	Organic acids and derivatives	Carboxylic acids and derivatives	Amino acids, peptides, and analogues
M337T27.neg	Up	1.85796	1.54057	0.0428055	Nodiff	0.0444137	1.02233	0.97309	Nodiff	1.56036	0.663604	0.0595429	337.203	27.372	Eplerenone hydroxy acid	[M-H-C2H6O4]-
M324T396.neg	Down	1.85699	0.597401	0.0394858	Down	2.27854	0.410726	0.00125686	Nodiff	1.29617	0.687522	0.122525	324.092	396.231	N-glycolylneuraminic acid	[M-H]-	HMDB0000833	C03410	Organic oxygen compounds	Organooxygen compounds	Carbohydrates and carbohydrate conjugates
M309T28.neg	Up	1.85692	1.52046	0.0476953	Nodiff	0.206826	1.0005	0.823701	Nodiff	1.56699	0.658024	0.0612827	309.172	27.948	Mestranol	[M-H]-	HMDB0015446	C07618	Lipids and lipid-like molecules	Steroids and steroid derivatives	Estrane steroids
M746T481.pos	Down	1.85199	0.81044	0.03074	Down	1.83423	0.752804	0.00869114	Nodiff	0.686436	0.928884	0.329378	746.21	480.878	Lnnt	[M+K]+			Organic oxygen compounds	Organooxygen compounds	Carbohydrates and carbohydrate conjugates
M550T186_2.pos	Down	1.85086	0.768696	0.0343552	Down	1.5615	0.841497	0.0367922	Nodiff	0.977846	1.09471	0.341596	550.384	186.291	1-o-hexadecyl-2-o-(2e-butenoyl)-sn-glyceryl-3-phosphocholine	[M+H]+			Lipids and lipid-like molecules	Glycerophospholipids	Glycerophosphocholines
M908T150.neg	Up	1.84525	1.38965	0.0345969	Up	1.59072	1.54886	0.0463417	Nodiff	0.349913	1.11457	0.68742	907.531	149.953	Pi 40:7	[M-H]-			Lipids and lipid-like molecules	Glycerophospholipids	Glycerophosphoinositols
M739T145_1.neg	Up	1.84099	1.39636	0.0371731	Nodiff	0.610788	1.0809	0.47833	Nodiff	1.22635	0.774083	0.110479	738.504	145.049	2-arachidonoyl-1-palmitoyl-sn-glycero-3-phosphoethanolamine	[M-H]-	HMDB0008937		Lipids and lipid-like molecules	Glycerophospholipids	Glycerophosphoethanolamines
M170T501.pos	Up	1.83824	2.10231	0.0293635	Nodiff	0.198476	1.34349	0.743408	Nodiff	1.4137	0.639055	0.149869	170.092	501.207	1-Methylhistidine	(M+H)+	HMDB0000001/HMDB0000479	C01152	Organic acids and derivatives	Carboxylic acids and derivatives	"Amino acids, peptides, and analogues"
M618T36.neg	Up	1.83252	1.37966	0.0356228	Up	1.77476	1.61458	0.0158769	Nodiff	0.779668	1.17028	0.397173	618.473	35.518	N-palmitoyl-d-erythro-dihydroceramide-1-phosphate	[M-H]-	HMDB0010698		Lipids and lipid-like molecules	Sphingolipids	Phosphosphingolipids
M146T396.neg	Down	1.83032	0.774364	0.0392317	Down	2.11731	0.644362	0.00202932	Nodiff	1.11608	0.832118	0.194875	146.045	396.119	DL-Glutamic acid	[M-H]-	HMDB0060475	C00025	Organic acids and derivatives	Carboxylic acids and derivatives	Amino acids, peptides, and analogues
M153T272.neg	Down	1.82184	0.780492	0.047658	Down	1.74164	0.787419	0.018775	Nodiff	0.299559	1.00887	0.833407	152.995	272.024	Glycerol 3-phosphate	(M-H2O-H)-	HMDB0000126	C00093	Lipids and lipid-like molecules	Glycerophospholipids	Glycerophosphates
M83T385.pos	Down	1.8169	0.724032	0.0398938	Down	1.71733	0.766062	0.0222615	Nodiff	0.607872	1.05805	0.578081	83.0486	385.303	Glutaraldehyde	[M+H-H2O]+	HMDB0029599	C12518	Organic oxygen compounds	Organooxygen compounds	Carbonyl compounds
M133T318.pos	Down	1.80342	0.727478	0.027191	Down	1.60986	0.759555	0.0243433	Nodiff	0.372431	1.04409	0.681351	133.06	317.656	Gly-Gly	[M+H]+	HMDB0011733	C02037	Organic acids and derivatives	Carboxylic acids and derivatives	Amino acids, peptides, and analogues
M158T164_1.pos	Down	1.80337	0.698731	0.0436423	Nodiff	0.394318	0.970924	0.615253	Nodiff	1.75925	1.38955	0.0700256	158.059	164.005	Indole-3-pyruvic acid	[M+H-CH2O2]+	HMDB0060484	C00331	Organoheterocyclic compounds	Indoles and derivatives	Indolyl carboxylic acids and derivatives
M353T29_2.neg	Nodiff	1.80152	1.39944	0.0553239	Nodiff	0.488004	0.954531	0.577534	Nodiff	1.60282	0.682081	0.0537054	353.199	28.791	Rauwolscine	[M-H]-
M176T396.pos	Down	1.79615	0.866114	0.0387174	Down	1.97847	0.794911	0.0036318	Nodiff	1.01741	0.91779	0.269363	176.102	396.486	Citrulline	[M+H]+	HMDB0000904	C00327	Organic acids and derivatives	Carboxylic acids and derivatives	Amino acids, peptides, and analogues
M331T228.pos	Nodiff	1.79173	0.736461	0.0584044	Nodiff	1.33229	0.720127	0.118147	Nodiff	0.349671	0.977821	0.696236	331.018	227.907	Furosemide	[M+H]+	HMDB0001933	C07017	Benzenoids	Benzene and substituted derivatives	Benzenesulfonamides
M146T297.neg	Down	1.79119	0.858469	0.043623	Nodiff	1.3723	0.866497	0.0659405	Nodiff	0.166106	1.00935	0.932834	146.045	297.302	N-acetylserine	[M-H]-	HMDB0002931		Organic acids and derivatives	Carboxylic acids and derivatives	Amino acids, peptides, and analogues
M461T28.neg	Up	1.79087	1.39936	0.0398839	Up	1.54766	1.3241	0.0460342	Nodiff	0.509702	0.946216	0.711968	461.27	28.207	1.alpha.-methyl-5.alpha.-androstan-3.alpha.-ol-17-one glucuronide	[M-H-H2O]-
M574T34_2.neg	Up	1.78765	1.40204	0.0278032	Up	1.96589	1.55216	0.00500565	Nodiff	0.995356	1.10708	0.327513	574.449	34.2	Sulfobacin b	[M-H]-			Lipids and lipid-like molecules	Fatty Acyls	Fatty amides
M841T37.neg	Up	1.78579	1.34497	0.0457419	Nodiff	0.931213	1.17348	0.235927	Nodiff	0.680079	0.872496	0.319083	841.499	37.438	Pg 42:10	[M-H]-
M674T53.pos	Up	1.78402	1.22313	0.0372744	Nodiff	0.00148984	1.00616	0.968084	Down	2.10195	0.822616	0.0449303	673.515	53.011	Ionomycin	[M+H-2H2O]+			Lipids and lipid-like molecules	Prenol lipids	Terpene glycosides
M480T59_2.pos	Up	1.77787	1.34502	0.0337958	Nodiff	0.636311	1.19518	0.346418	Nodiff	0.930884	0.888596	0.354832	480.276	58.557	(2r,3r,4s,5s,6r)-2-[1,7-bis(4-hydroxyphenyl)heptan-3-yloxy]-6-(hydroxymethyl)oxane-3,4,5-triol	[M+NH4]+			Phenylpropanoids and polyketides	Diarylheptanoids	Linear diarylheptanoids
M765T40.neg	Up	1.77184	1.30909	0.0426357	Up	2.14062	1.54036	0.00113189	Nodiff	1.23271	1.17666	0.191735	764.545	39.9705	Pe(16:0e/10-hdohe)	[M-H]-			Lipids and lipid-like molecules	Glycerophospholipids	Glycerophosphoethanolamines
M769T165.neg	Nodiff	1.77038	1.38851	0.0522684	Nodiff	0.347833	0.967112	0.659781	Nodiff	1.37907	0.696512	0.129675	768.531	164.808	1-myristoyl-2-stearoyl-sn-glycero-3-phosphocholine	[M+Cl]-	HMDB0007871		Lipids and lipid-like molecules	Glycerophospholipids	Glycerophosphocholines
M160T169.pos	Up	1.75313	1.19959	0.0359217	Nodiff	1.27324	1.21237	0.0860625	Nodiff	0.0730751	1.01065	0.984671	160.132	168.685	Creatine, ethyl ester	[M+H]+			Organic acids and derivatives	Carboxylic acids and derivatives	Amino acids, peptides, and analogues
M269T72.neg	Up	1.7518	1.64574	0.0469156	Nodiff	1.24227	1.37335	0.105066	Nodiff	0.855237	0.834492	0.486915	269.211	71.952	All-trans-4-ketoretinoic acid	[M-H-CO2]-	HMDB0006285		Lipids and lipid-like molecules	Prenol lipids	Retinoids
M382T64.neg	Nodiff	1.74106	0.789683	0.051162	Down	1.60497	0.76738	0.0319473	Nodiff	0.294126	0.971757	0.789864	382.213	64.22	Hydroxycerivastatin	[M-H-C2H4O4]-			Organoheterocyclic compounds	Pyridines and derivatives	Phenylpyridines
M319T259.pos	Down	1.73869	0.744147	0.0423771	Down	1.75064	0.662416	0.018314	Nodiff	1.10928	0.890167	0.262357	319.134	259.44	Cryptotanshinone	[M+Na]+			Lipids and lipid-like molecules	Prenol lipids	Diterpenoids
M117T301.neg	Up	1.73459	2.49841	0.0367764	Up	2.15753	2.9567	0.000818609	Nodiff	0.824436	1.18343	0.343405	117.019	301.087	Succinate	(M-H)-	HMDB0000254	C00042	Organic acids and derivatives	Carboxylic acids and derivatives	Dicarboxylic acids and derivatives
M817T146_1.neg	Nodiff	1.73399	0.708802	0.0610175	Down	1.81684	0.654898	0.0241476	Nodiff	0.552326	0.923951	0.412768	816.574	146.279	Pc(16:1e/9-hode)	[M+Hac-H]-			Lipids and lipid-like molecules	Glycerophospholipids	Glycerophosphocholines
M437T246.neg	Up	1.72056	1.32171	0.0450637	Nodiff	0.605594	1.06696	0.472672	Nodiff	1.32753	0.807256	0.126431	437.264	245.539	1-stearoyl-2-hydroxy-sn-glycero-3-phosphate	[M-H]-			Lipids and lipid-like molecules	Glycerophospholipids	Glycerophosphates
M483T166.neg	Nodiff	1.72033	1.49827	0.0580625	Nodiff	0.951296	1.1309	0.20907	Nodiff	1.29851	0.754807	0.187186	483.27	165.997	1-palmitoyl-2-hydroxy-sn-glycero-3-phospho-(1'-rac-glycerol)	[M-H]-			Lipids and lipid-like molecules	Glycerophospholipids	Glycerophosphoglycerols
M809T85.neg	Nodiff	1.71848	1.16507	0.066205	Nodiff	1.3326	1.17545	0.099326	Nodiff	0.120779	1.00891	0.988574	808.663	84.584	N-[3-hydroxy-1-{[3.4.5-trihydroxy-6-(hydroxymethyl)oxan-2-yl]oxy}octadec-4-en-2-yl]tetracos-15-enamide	[M-H]-	HMDB0004975		Lipids and lipid-like molecules	Sphingolipids	Glycosphingolipids
M642T178.neg	Nodiff	1.718	1.29407	0.0599755	Up	1.98575	1.19886	0.00522055	Nodiff	0.526242	0.926428	0.624438	642.482	178.18	N-(dodecanoyl)-1-.beta.-glucosyl-sphing-4-enine	[M-H]-			Lipids and lipid-like molecules	Sphingolipids	Glycosphingolipids
M174T395.neg	Nodiff	1.7131	0.815904	0.0683435	Down	1.98113	0.708983	0.00448024	Nodiff	1.01817	0.868954	0.298376	174.087	395.489	L-citrulline	[M-H]-	HMDB0000904	C00327	Organic acids and derivatives	Carboxylic acids and derivatives	Amino acids, peptides, and analogues
M860T124.neg	Nodiff	1.7106	1.54975	0.0539016	Nodiff	1.23954	1.50131	0.15134	Nodiff	0.181707	0.968747	0.741438	859.531	124.384	Pi 36:3	[M-H]-
M333T112.neg	Nodiff	1.70442	0.657884	0.0567513	Nodiff	0.296868	0.910145	0.710976	Nodiff	1.41056	1.38344	0.0837371	333.205	111.822	Prostaglandin b2	[M-H]-		C05954	Lipids and lipid-like molecules	Fatty Acyls	Eicosanoids
M179T281.pos	Down	1.70309	0.674195	0.0454371	Nodiff	0.787679	0.828128	0.269852	Nodiff	1.23978	1.22832	0.248215	179.004	280.931	Diallyl trisulfide	[M+H]+	HMDB0031154
M327T90.neg	Nodiff	1.69988	1.1773	0.0595921	Nodiff	0.703237	1.20075	0.353594	Nodiff	0.192122	1.01991	0.870293	327.289	90.384	12-hete-[d8]	[M-H]1-			Lipids and lipid-like molecules	Fatty Acyls	Eicosanoids
M241T375.pos	Nodiff	1.69837	0.849463	0.0635021	Nodiff	1.31375	0.870222	0.110535	Nodiff	0.247187	1.02444	0.813909	241.154	374.756	Pheniramine	[M+H]+	HMDB0015557		Organoheterocyclic compounds	Pyridines and derivatives	Pheniramines
M115T318.pos	Down	1.69224	0.718615	0.0371282	Down	1.6353	0.732524	0.0238287	Nodiff	0.208117	1.01936	0.785466	115.049	317.656	Diallyl sulfide	[M+H]+	HMDB0036491	C08370
M258T254.pos	Nodiff	1.69216	0.762555	0.060676	Down	1.75199	0.68373	0.0270283	Nodiff	0.848443	0.89663	0.390973	258.107	254.327	5-methylcytidine	[M+H]+	HMDB0000982		Nucleosides, nucleotides, and analogues	Pyrimidine nucleosides
M321T55.pos	Nodiff	1.69073	0.815381	0.0601595	Down	2.26326	0.659464	0.00174557	Down	2.85579	0.80878	0.000246459	321.241	54.929	11,12-dihydroxy-5z,8z,14z-eicosatrienoic acid	[M+H-H2O]+			Lipids and lipid-like molecules	Fatty Acyls	Eicosanoids
M446T37_1.neg	Nodiff	1.68962	1.32058	0.0654794	Nodiff	0.51053	1.14666	0.609352	Nodiff	0.72872	0.868301	0.340719	446.329	37.4455	N-docosanoyltaurine	[M-H]-			Lipids and lipid-like molecules	Fatty Acyls	Fatty amides
M229T301.pos	Nodiff	1.68947	0.777053	0.0651849	Nodiff	1.40365	0.796484	0.090599	Nodiff	0.190049	1.02501	0.883312	229.154	301.351	Dl-tmap	[M]+			Organic acids and derivatives	Carboxylic acids and derivatives	Amino acids, peptides, and analogues
M946T196.neg	Nodiff	1.68305	0.683914	0.0563391	Nodiff	0.4282	0.973413	0.646246	Nodiff	1.2465	1.4233	0.201854	945.548	196.195	Ginsenoside Re	(M-H)-
M215T236.neg	Nodiff	1.67519	0.754869	0.0725211	Down	1.5627	0.770834	0.0468463	Nodiff	0.1723	1.02115	0.838881	215.053	235.864	5-methoxypsoralen	[M-H]-	HMDB0030637	C01557	Phenylpropanoids and polyketides	Coumarins and derivatives	Furanocoumarins
M776T168.pos	Nodiff	1.65595	1.29161	0.0586462	Up	1.74646	1.37662	0.0147197	Nodiff	0.676607	1.06582	0.511295	775.572	168.483	Sphingomyelin (d18:1/18:0)	(M-H+2Na)+	HMDB0001348/HMDB0010168/HMDB0010169/HMDB0011698/HMDB0011699/HMDB0012084/HMDB0012085/HMDB0012087/HMDB0012088/HMDB0012089/HMDB0012090/HMDB0012091/HMDB0012092/HMDB0012093/HMDB0012094/HMDB0012095/HMDB0012096/HMDB0012100/HMDB0012101/HMDB0012102/HMDB0012103/HMDB0012104/HMDB0012105/HMDB0012107/HMDB0013461/HMDB0013462/HMDB0013463/HMDB0013464/HMDB0013465/HMDB0013466/HMDB0013467/HMDB0013468/HMDB0013469	C00550	Lipids and lipid-like molecules	Sphingolipids	Phosphosphingolipids
M482T169.neg	Down	1.65131	0.799582	0.0464775	Nodiff	0.493496	0.95945	0.619979	Nodiff	1.35184	1.19994	0.0983875	482.3	168.556	Taurolithocholic acid	(M-H)-	HMDB0000722	C02592	Lipids and lipid-like molecules	Steroids and steroid derivatives	"Bile acids, alcohols and derivatives"
M357T531.pos	Nodiff	1.64867	0.367719	0.0603635	Down	1.84427	0.281674	0.017854	Nodiff	0.163384	0.766003	0.799435	357.248	530.729	Arachidonyl trifluoromethyl ketone	[M+H]+		C01397	Organic oxygen compounds	Organooxygen compounds	Carbonyl compounds
M175T397.pos	Nodiff	1.63782	0.667304	0.0552327	Down	2.12591	0.504378	0.0020409	Nodiff	1.56933	0.755844	0.136263	175.071	396.933	L-thiocitrulline	[M+H-NH3]+			Organic acids and derivatives	Carboxylic acids and derivatives	Amino acids, peptides, and analogues
M139T288.pos	Nodiff	1.63776	0.477498	0.0630255	Nodiff	1.25865	0.573927	0.129429	Nodiff	0.0516143	1.20195	0.868281	139.05	287.899	4-imidazoleacrylic acid	[M+H]+	HMDB0000301	C00785	Organoheterocyclic compounds	Azoles	Imidazoles
M262T304.pos	Nodiff	1.63664	0.863347	0.0680587	Down	2.38007	0.750712	8.06426e-05	Nodiff	1.59854	0.869537	0.121957	262.164	304.485	(2r)-3-hydroxyisovaleroylcarnitine	[M+H]+			Lipids and lipid-like molecules	Fatty Acyls	Fatty acid esters
M478T197.pos	Nodiff	1.6348	0.87612	0.0578957	Down	1.98588	0.761833	0.00528104	Nodiff	1.52878	0.869553	0.106028	478.292	196.589	4-[5-[[4-[5-[acetyl(hydroxy)amino]pentylamino]-4-oxobutanoyl]-hydroxyamino]pentylamino]-4-oxobutanoic acid	[M+NH4]+			Lipids and lipid-like molecules	Fatty Acyls	Fatty amides
M203T397.pos	Nodiff	1.63135	1.98428	0.0741891	Nodiff	1.38445	1.64739	0.105614	Nodiff	0.476096	0.830217	0.700494	203.102	397	DL-2-Aminoadipic acid	(M+CH3CN+H)+	HMDB0000510	C00956
M361T242.pos	Nodiff	1.63086	1.40325	0.0547218	Nodiff	0.931471	1.28508	0.301511	Nodiff	0.480846	0.915791	0.512805	361.272	241.755	2-arachidonoylglycerol	[M+H-H2O]+	HMDB0004666	C13856
M927T68.pos	Nodiff	1.62728	1.52678	0.0574097	Nodiff	1.38554	1.38182	0.0655231	Nodiff	0.489464	0.905057	0.719002	926.623	67.719	Bassanolide	[M+NH4]+			Organic acids and derivatives	Peptidomimetics	Depsipeptides
M763T58.neg	Nodiff	1.6179	1.5494	0.0659423	Nodiff	1.43515	1.45393	0.0560449	Nodiff	0.0994212	0.938386	0.876119	762.531	57.637	Pe(16:1e/7-hdohe)	[M-H]-			Lipids and lipid-like molecules	Glycerophospholipids	Glycerophosphoethanolamines
M363T262.pos	Nodiff	1.61676	0.756157	0.0651847	Down	1.55343	0.70346	0.0369899	Nodiff	0.770596	0.93031	0.504634	363.162	261.544	Thyrotropin-releasing hormone	[M+H]+	HMDB0060080	C03958	Organic acids and derivatives	Carboxylic acids and derivatives	Amino acids, peptides, and analogues
M235T42.neg	Nodiff	1.61341	0.748233	0.0878231	Nodiff	0.513105	0.89396	0.582079	Up	1.65821	1.19476	0.03965	235.169	42.44	3,7-epoxycaryophyllan-6-one	[M-H]-
M136T228.pos	Nodiff	1.60708	0.7812	0.0838371	Nodiff	0.817683	0.874334	0.351902	Nodiff	0.923616	1.11922	0.397908	136.023	228.325	4-nitrobenzylamine	[M+H-NH3]+			Benzenoids	Benzene and substituted derivatives	Nitrobenzenes
M403T36_1.neg	Nodiff	1.60583	1.45163	0.0630702	Nodiff	0.830496	1.21361	0.241359	Nodiff	1.13741	0.836034	0.298444	403.263	36.085	1-o-(9z-octadecenyl)-sn-glycero-2,3-cyclic-phosphate	[M-H]-
M137T287.neg	Nodiff	1.5919	0.610051	0.0790967	Nodiff	1.22794	0.631435	0.095819	Nodiff	0.220606	1.03505	0.803555	137.035	287.335	Urocanate	[M-H]-	HMDB0000301	C00785	Organoheterocyclic compounds	Azoles	Imidazoles
M819T138.pos	Nodiff	1.59101	1.0745	0.0576876	Nodiff	1.4615	1.07948	0.0728767	Nodiff	0.0325386	1.00464	0.927505	818.604	138.198	1-(1z-octadecenyl)-2-(4z,7z,10z,13z,16z,19z-docosahexaenoyl)-sn-glycero-3-phosphocholine	[M+H]+	HMDB0011262		Lipids and lipid-like molecules	Glycerophospholipids	Glycerophosphocholines
M735T41.neg	Nodiff	1.5906	1.32852	0.0843111	Up	1.54894	1.28716	0.0419433	Nodiff	0.0199344	0.96887	0.932502	734.501	40.617	PS(16:0/16:0)	(M-H)-
M791T109.neg	Nodiff	1.58345	1.24712	0.0710879	Nodiff	1.0665	1.14234	0.195202	Nodiff	0.465899	0.915982	0.497849	790.535	109.315	Pe(18:1e/7-hdohe)	[M-H]-			Lipids and lipid-like molecules	Glycerophospholipids	Glycerophosphoethanolamines
M348T430.pos	Nodiff	1.58219	0.813154	0.0673796	Nodiff	0.861646	0.886411	0.314579	Nodiff	0.900919	1.09009	0.360128	348.069	429.659	Adenosine 5'-monophosphate	[M+H]+	HMDB0000045	C00020	Nucleosides, nucleotides, and analogues	Purine nucleotides	Purine ribonucleotides
M144T52.pos	Nodiff	1.57711	0.863664	0.0756549	Nodiff	0.0897099	0.975557	0.80368	Up	2.15185	1.12956	0.0326074	144.08	52.421	Tetrahydroalstonine	[M+H-C11H15NO3]+		C11682
M366T26.neg	Nodiff	1.57296	0.670716	0.0613548	Nodiff	0.93305	0.785923	0.244963	Nodiff	0.192533	1.17177	0.700428	366.027	26.3315	Cefaclor	[M-H]-	HMDB0014971	C06877	Organic acids and derivatives	Carboxylic acids and derivatives	Amino acids, peptides, and analogues
M310T38.pos	Nodiff	1.57245	1.15983	0.0816765	Nodiff	0.550668	1.10041	0.551861	Nodiff	0.579878	0.948769	0.497018	310.309	37.571	D-erythro-sphingosine c-20	[M+H-H2O]+			Organic nitrogen compounds	Organonitrogen compounds	Amines
M159T184.pos	Nodiff	1.56722	0.849477	0.0802545	Down	1.64634	0.834141	0.0499285	Nodiff	0.163455	0.981946	0.886726	159.05	184.409	Allantoin	[M+H]+	HMDB0000462	C01551	Organoheterocyclic compounds	Azoles	Imidazoles
M893T64.neg	Nodiff	1.56526	0.947225	0.101449	Nodiff	0.148694	1.01022	0.784009	Nodiff	1.62897	1.0665	0.0596234	892.603	64.485	Pc(18:1e/16,17-epdpe)	[M+Hac-H]-			Lipids and lipid-like molecules	Glycerophospholipids	Glycerophosphocholines
M337T191.pos	Nodiff	1.56386	0.671329	0.0648887	Nodiff	0.902785	0.762805	0.195286	Nodiff	0.607709	1.13626	0.52467	337.272	190.524	2-linoleoylglycerol	[M+H-H2O]+	HMDB0011538		Lipids and lipid-like molecules	Fatty Acyls	Lineolic acids and derivatives
M408T180.pos	Nodiff	1.55777	0.813784	0.0675239	Nodiff	1.487	0.817482	0.0769628	Nodiff	0.0692112	1.00454	0.963067	408.322	180.112	Miltefosine	[M+H]+			Organic nitrogen compounds	Organonitrogen compounds	Quaternary ammonium salts
M229T369.pos	Nodiff	1.55573	0.797505	0.0984506	Nodiff	1.46683	0.781442	0.0720083	Nodiff	0.0412806	0.979859	0.93129	229.154	369.018	Pro-leu	[M+H]+			Organic acids and derivatives	Carboxylic acids and derivatives	Amino acids, peptides, and analogues
M594T170.pos	Nodiff	1.55218	1.16725	0.0743395	Nodiff	0.457728	1.09071	0.559203	Nodiff	0.839442	0.934429	0.423533	594.373	170.408	2-(5-oxovaleryl)phosphatidylcholine	[M+H]+			Lipids and lipid-like molecules	Glycerophospholipids	Glycerophosphocholines
M689T489.pos	Nodiff	1.54803	0.782882	0.0884451	Nodiff	0.783587	0.879227	0.366344	Nodiff	0.418088	1.12306	0.631924	689.209	489.385	Stachyose	[M+Na]+	HMDB0003553	C01613	Organic oxygen compounds	Organooxygen compounds	Carbohydrates and carbohydrate conjugates
M568T436.pos	Nodiff	1.54697	0.761434	0.0843304	Nodiff	1.28126	0.79868	0.102025	Nodiff	0.735433	1.04892	0.582529	568.182	435.924	1h-indole-5-sulfonamide, n-(3-chlorophenyl)-3-[[3,5-dimethyl-4-[(4-methyl-1-piperazinyl)carbonyl]-1h-pyrrol-2-yl]methylene]-2,3-dihydro-n-methyl-2-oxo-, (3z)-	[M+H]+			Benzenoids	Benzene and substituted derivatives	Sulfanilides
M343T170.pos	Nodiff	1.5439	1.59626	0.103645	Nodiff	0.531568	0.952438	0.604896	Nodiff	1.71229	0.596669	0.0789001	343.294	169.733	Cocamidoprpylbetaine	[M+H]+			Organic acids and derivatives	Carboxylic acids and derivatives	Amino acids, peptides, and analogues
M282T291.pos	Nodiff	1.54266	0.798305	0.0732602	Nodiff	0.559589	0.922946	0.486108	Nodiff	1.03345	1.15613	0.285693	282.119	291.236	1-methyladenosine	[M+H]+	HMDB0003331	C02494	Nucleosides, nucleotides, and analogues	Purine nucleosides
M795T140.pos	Nodiff	1.53797	1.08671	0.0666259	Nodiff	1.25455	1.06893	0.129677	Nodiff	0.545778	0.98364	0.696153	794.603	139.738	1-(1z-octadecenyl)-2-(5z,8z,11z,14z-eicosatetraenoyl)-sn-glycero-3-phosphocholine	[M+H]+	HMDB0011253		Lipids and lipid-like molecules	Glycerophospholipids	Glycerophosphocholines
M435T229.pos	Nodiff	1.53754	1.07269	0.0769566	Nodiff	1.25137	1.29513	0.151302	Nodiff	1.20285	1.20737	0.318134	435.218	228.751	Flunisolide	[M+H]+	HMDB0014326	C07005	Lipids and lipid-like molecules	Steroids and steroid derivatives	Hydroxysteroids
M776T53.neg	Nodiff	1.53423	1.20366	0.0986994	Up	1.66012	1.35406	0.0282892	Nodiff	1.03601	1.12495	0.283784	776.496	52.802	Pe 39:6	[M-H]-			Lipids and lipid-like molecules	Glycerophospholipids	Glycerophosphoethanolamines
M299T301.neg	Nodiff	1.53229	1.18677	0.080991	Nodiff	0.818371	1.14339	0.315475	Nodiff	0.374064	0.963442	0.655609	299.097	301.452	Farrerol	[M-H]-	HMDB0130571	C09734	Phenylpropanoids and polyketides	Flavonoids	Flavans
M126T366.pos	Nodiff	1.53047	0.782396	0.0854188	Down	1.86366	0.752345	0.0118292	Nodiff	0.00182377	0.961591	0.984438	126.102	366.01	1-methylhistamine	[M+H]+	HMDB0000898	C05127	Organic nitrogen compounds	Organonitrogen compounds	Amines
M313T38.pos	Nodiff	1.52974	0.887087	0.0777761	Down	1.69089	0.845074	0.0378546	Nodiff	0.757359	0.95264	0.565585	313.273	37.788	1-palmitoylglycerol	[M+H-H2O]+			Lipids and lipid-like molecules	Glycerolipids	Monoradylglycerols
M471T301.neg	Nodiff	1.52769	1.27916	0.0948013	Up	1.7884	1.39508	0.0158568	Nodiff	0.795556	1.09062	0.343702	471.148	301.289	Deoxynivalenol 3-glucuronide	[M-H]-			Lipids and lipid-like molecules	Prenol lipids	Sesquiterpenoids
M202T152.neg	Nodiff	1.5272	0.843646	0.101788	Nodiff	0.225586	0.992561	0.836586	Nodiff	1.10396	1.17651	0.269499	202.071	151.835	2,8-quinolinediol	[M-H]-			Organoheterocyclic compounds	Quinolines and derivatives	Quinolones and derivatives
M787T42.neg	Nodiff	1.52394	1.2997	0.0746722	Nodiff	0.624867	1.0986	0.456426	Nodiff	1.06025	0.845275	0.227017	786.505	41.8625	1-stearoyl-2-linoleoyl-sn-glycero-3-phospho-l-serine	[M-H]-	HMDB0012380		Lipids and lipid-like molecules	Glycerophospholipids	Glycerophosphoserines
M341T38.pos	Nodiff	1.52278	0.871521	0.0789872	Down	1.82421	0.803669	0.0193249	Nodiff	1.01147	0.922145	0.402127	341.304	37.556	1-stearoyl-rac-glycerol	[M+H-H2O]+			Lipids and lipid-like molecules	Glycerolipids	Monoradylglycerols
M417T30_2.neg	Nodiff	1.52202	1.33732	0.0927644	Nodiff	0.768326	1.12014	0.33251	Nodiff	0.887218	0.8376	0.317609	417.208	30.443	Dauricine	[M-H-C12H16O2N]-		C09419	Organoheterocyclic compounds	Isoquinolines and derivatives	Benzylisoquinolines
M539T37.pos	Nodiff	1.51877	1.22878	0.0659722	Nodiff	0.918252	1.14443	0.286185	Nodiff	0.554389	0.931355	0.531357	538.518	37.162	N-Palmitoylsphingosine	(M+H)+
M482T196.pos	Nodiff	1.5185	0.856006	0.0842297	Nodiff	1.19573	0.870008	0.119142	Nodiff	0.171777	1.01636	0.821856	482.358	195.973	1-hexadecyl-sn-glycero-3-phosphocholine	[M+H]+			Lipids and lipid-like molecules	Glycerophospholipids	Glycerophosphocholines
M723T42.neg	Nodiff	1.51728	1.17772	0.106259	Nodiff	1.15716	1.1778	0.160105	Nodiff	0.0406884	1.00007	0.956082	722.507	42.0785	1-palmitoyl-2-lauroyl-sn-glycero-3-phosphorylcholine	[M+HCO2]-			Lipids and lipid-like molecules	Glycerophospholipids	Glycerophosphocholines
M707T150.pos	Nodiff	1.51723	1.14672	0.0851274	Nodiff	1.22185	1.1476	0.133626	Nodiff	0.0406664	1.00076	0.942152	706.536	149.725	1,2-dipentadecanoyl-sn-glycero-3-phosphocholine	[M+H]+	HMDB0007934		Lipids and lipid-like molecules	Glycerophospholipids	Glycerophosphocholines
M256T19.pos	Nodiff	1.51683	1.06084	0.110368	Nodiff	1.25531	1.06288	0.120065	Nodiff	0.0685757	1.00193	0.943119	256.263	19.267	Palmitamide	[M+H]+	HMDB0012273		Lipids and lipid-like molecules	Fatty Acyls	Fatty amides
M238T265.pos	Nodiff	1.51511	1.75773	0.0811491	Nodiff	0.930156	2.61483	0.259023	Nodiff	0.309135	1.48762	0.915479	238.164	265.196	Arg-Val	(M+H-2H2O)+
M171T514.pos	Nodiff	1.51255	1.4785	0.0778372	Nodiff	0.0745186	1.0253	0.902516	Nodiff	1.7386	0.693471	0.10643	171.112	514.389	Pro-Pro-Lys	[M+2H]2+			Organic acids and derivatives	Carboxylic acids and derivatives	Amino acids, peptides, and analogues
M157T185.neg	Nodiff	1.5124	0.848868	0.104176	Down	1.597	0.858279	0.0293528	Nodiff	0.55934	1.01109	0.772076	157.036	185.341	L-dihydroorotate	[M-H]-	HMDB0003349	C00337	Organic acids and derivatives	Carboxylic acids and derivatives	Amino acids, peptides, and analogues
M763T144.neg	Nodiff	1.50742	1.57211	0.089858	Nodiff	0.501662	1.07945	0.556987	Nodiff	1.08365	0.686627	0.157472	762.505	144.265	Pe(16:1e/14-hdohe)	[M-H]-			Lipids and lipid-like molecules	Glycerophospholipids	Glycerophosphoethanolamines
M150T287.pos	Nodiff	1.50662	2.35186	0.0805393	Nodiff	1.29131	3.88019	0.114699	Nodiff	0.638239	1.64984	0.690923	150.111	286.571	Triethanolamine	[M+H]+	HMDB0032538	C06771	Organic nitrogen compounds	Organonitrogen compounds	Amines
M345T44.neg	Nodiff	1.50647	1.22541	0.118371	Nodiff	1.48004	1.26552	0.0708865	Nodiff	0.188457	1.03273	0.677188	345.205	44.337	Neotame	[M-H-CH4O]-			Organic acids and derivatives	Carboxylic acids and derivatives	Amino acids, peptides, and analogues
M106T310.pos	Nodiff	1.5034	1.75433	0.0769134	Nodiff	1.3698	3.15365	0.104686	Nodiff	0.895532	1.79764	0.522728	106.085	309.986	Diethanolamine	[M+H]+	HMDB0004437	C06772	Organic nitrogen compounds	Organonitrogen compounds	Amines
M477T28.neg	Nodiff	1.5023	1.3036	0.098444	Up	1.70673	1.46645	0.0244719	Nodiff	0.801248	1.12492	0.2778	477.301	28.142	7.alpha.,17.alpha.-dimethyl-5.beta.-androstane-3.alpha.,17.beta.-diol glucuronide	[M-H-H2O]-			Lipids and lipid-like molecules	Steroids and steroid derivatives	Steroidal glycosides
M347T42.pos	Nodiff	1.50166	1.18142	0.0802837	Nodiff	0.471837	0.938707	0.545312	Down	2.15357	0.794559	0.0194143	347.22	41.662	Corticosterone	(M+H)+	HMDB0001547	C02140	Lipids and lipid-like molecules	Steroids and steroid derivatives	Hydroxysteroids
M320T84.neg	Nodiff	1.50084	0.599136	0.108954	Nodiff	1.0439	0.665867	0.206996	Nodiff	0.469132	1.11138	0.507899	320.079	83.975	Cinnamyl 3,4-dihydroxy-.alpha.-cyanocinnamate	[M-H]-			Phenylpropanoids and polyketides	Cinnamic acids and derivatives	Hydroxycinnamic acids and derivatives
M482T29.neg	Nodiff	1.49923	1.29314	0.0951612	Nodiff	0.455201	1.03605	0.566889	Nodiff	1.73448	0.801186	0.0706766	482.3	29.401	Taurolithocholic acid sulfate	[M-H-O3S]-	HMDB0002580	C03642	Lipids and lipid-like molecules	Steroids and steroid derivatives	Bile acids, alcohols and derivatives
M413T224.neg	Nodiff	1.4954	0.629774	0.0945983	Nodiff	1.17881	0.650742	0.123279	Nodiff	0.0552492	1.03329	0.928456	413.216	223.538	5.alpha.-pregnan-3.alpha.,17-diol-20-one 3-sulfate	[M-H]-			Lipids and lipid-like molecules	Steroids and steroid derivatives	Sulfated steroids
M407T263.pos	Nodiff	1.49409	0.776543	0.0890153	Nodiff	1.49414	0.768587	0.0650285	Nodiff	0.143704	0.989754	0.962744	407.187	262.697	Carvedilol	[M+H]+	HMDB0015267	C06875	Organoheterocyclic compounds	Indoles and derivatives	Carbazoles
M573T314.pos	Nodiff	1.48949	0.839162	0.101259	Nodiff	0.51382	0.916601	0.432005	Nodiff	1.23317	1.09228	0.20432	573.232	313.747	Gambogic acid	[M+H-C4H8]+		C10062	Organoheterocyclic compounds	Benzopyrans	1-benzopyrans
M386T416.pos	Nodiff	1.48852	1.25033	0.107288	Nodiff	0.273131	1.10056	0.725047	Nodiff	1.07604	0.880217	0.291177	386.122	415.719	Sarafloxacin	[M+H]+	HMDB0039526		Organoheterocyclic compounds	Quinolines and derivatives	Phenylquinolines
M116T400.neg	Nodiff	1.48826	0.722861	0.120968	Nodiff	1.37646	0.686204	0.0803007	Nodiff	0.0716866	0.949289	0.820209	116.035	399.523	Acetylglycine	(M-H)-	HMDB0000532	C02055	Organic acids and derivatives	Carboxylic acids and derivatives	"Amino acids, peptides, and analogues"
M879T113.neg	Nodiff	1.48678	1.65527	0.109918	Up	1.95873	2.03176	0.00913518	Nodiff	0.960467	1.22745	0.374344	879.499	112.609	Pi 38:7	[M-H]-			Lipids and lipid-like molecules	Glycerophospholipids	Glycerophosphoinositols
M793T165.neg	Nodiff	1.48669	1.39258	0.110277	Nodiff	0.623311	1.07306	0.458455	Down	2.11639	0.770554	0.00479557	792.529	164.87	1-palmitoyl-2-linoleoyl-sn-glycero-3-phosphocholine	[M+Cl]-	HMDB0007973		Lipids and lipid-like molecules	Glycerophospholipids	Glycerophosphocholines
M193T386.neg	Nodiff	1.48663	0.8906	0.135815	Down	2.10857	0.756552	0.00233023	Nodiff	1.3427	0.849485	0.099914	193.034	385.749	D-galacturonic acid	[M-H]-	HMDB0002545	C00333	Organic oxygen compounds	Organooxygen compounds	Carbohydrates and carbohydrate conjugates
M513T31.neg	Nodiff	1.48466	1.61822	0.10678	Nodiff	0.547825	0.927704	0.545596	Nodiff	1.87301	0.573286	0.0621542	513.307	31.022	11-ketofusidic acid	[M-H]-			Lipids and lipid-like molecules	Steroids and steroid derivatives	Steroid esters
M397T30.neg	Nodiff	1.48084	1.35812	0.134536	Nodiff	0.66883	0.921992	0.424855	Nodiff	1.46863	0.678875	0.0782233	397.224	29.621	Mitragynine	[M-H]-	HMDB0041933	C09226
M244T255.pos	Nodiff	1.48042	0.854214	0.123173	Nodiff	1.36113	0.837732	0.123725	Nodiff	0.099029	0.980705	0.86664	244.078	254.899	Cytidine	[M+H]+	HMDB0000089	C00475	Nucleosides, nucleotides, and analogues	Pyrimidine nucleosides
M415T235.neg	Nodiff	1.47786	0.79164	0.119433	Nodiff	0.614902	0.887061	0.428943	Nodiff	0.7612	1.12054	0.446486	415.195	234.71	Arenobufagin	[M-H]-		C20035	Lipids and lipid-like molecules	Steroids and steroid derivatives	Steroid lactones
M144T46.neg	Nodiff	1.47215	0.816004	0.0950487	Nodiff	0.672933	0.906318	0.393229	Nodiff	1.13484	1.11068	0.305158	144.044	46.312	Indole-3-carboxaldehyde	[M-H]-	HMDB0029737	C08493	Organoheterocyclic compounds	Indoles and derivatives	Indoles
M552T35_1.pos	Nodiff	1.46546	0.925811	0.0891151	Down	1.79195	0.82309	0.021861	Nodiff	1.58282	0.889048	0.123431	551.502	34.653	1,2-dihexadecanoyl-sn-glycerol	[M+H-H2O]+			Lipids and lipid-like molecules	Glycerolipids	Diradylglycerols
M493T29.neg	Nodiff	1.46288	1.45975	0.104281	Nodiff	0.827989	1.96603	0.287014	Nodiff	0.176551	1.34683	0.924469	493.15	28.558	Harpagoside	[M-H]-		C09783	Lipids and lipid-like molecules	Prenol lipids	Terpene glycosides
M168T396.neg	Nodiff	1.46163	0.850404	0.1152	Down	2.03463	0.728996	0.00346825	Nodiff	1.13203	0.857235	0.195214	168.027	396.334	3-o-methylgallic acid	[M-H-CH3]-			Benzenoids	Benzene and substituted derivatives	Benzoic acids and derivatives
M771T115.neg	Nodiff	1.45932	1.15452	0.104805	Nodiff	0.326347	0.976345	0.746237	Nodiff	1.30722	0.84567	0.130952	770.566	114.959	1,2-dioleoyl-sn-glycero-3-phosphoethanolamine-n,n-dimethyl	[M-H]-	HMDB0010564		Lipids and lipid-like molecules	Glycerophospholipids	Glycerophosphoethanolamines
M177T133.neg	Nodiff	1.45867	1.79079	0.107517	Nodiff	0.934649	1.51311	0.297107	Nodiff	0.411444	0.84494	0.596749	177.039	133.477	L-Gulonic gamma-lactone	(M-H)-	HMDB0003466	C01040	Organoheterocyclic compounds	Lactones	Gamma butyrolactones
M187T310.neg	Nodiff	1.45862	0.862717	0.111177	Down	1.53698	0.794335	0.0380343	Nodiff	0.809108	0.920737	0.380448	187.072	309.685	N-acetylglutamine	[M-H]-	HMDB0006029		Organic acids and derivatives	Carboxylic acids and derivatives	"Amino acids, peptides, and analogues"
M520T191_2.pos	Nodiff	1.45771	0.921603	0.121224	Down	1.54473	0.892889	0.0418181	Nodiff	0.678863	0.968843	0.59456	520.339	191.112	Lpc 18:2	[M+H]+			Lipids and lipid-like molecules	Glycerophospholipids	Glycerophosphocholines
M704T148.neg	Nodiff	1.45504	1.18866	0.0907602	Nodiff	1.43645	1.21504	0.068073	Nodiff	0.348187	1.02219	0.791633	703.542	147.501	1,2-Distearoyl-sn-glycerol 3-phosphate(PA(18:0/18:0))	[M-H]-
M363T174.neg	Nodiff	1.45421	1.56631	0.107016	Nodiff	1.12633	1.26604	0.151745	Nodiff	0.864929	0.808293	0.545104	363.216	173.629	Dhas#18	[M-H]-			Organic oxygen compounds	Organooxygen compounds	Carbohydrates and carbohydrate conjugates
M175T227.pos	Nodiff	1.45142	1.28162	0.120655	Nodiff	0.524448	0.981266	0.585691	Nodiff	1.39689	0.765647	0.255487	175.118	227.152	Gramine	[M+H]+	HMDB0035762	C08304	Organoheterocyclic compounds	Indoles and derivatives	Indoles
M298T199.pos	Nodiff	1.45033	0.920808	0.103002	Nodiff	1.4972	0.87987	0.0570448	Nodiff	0.724419	0.955541	0.407435	298.114	199.03	7-methylguanosine	[M+H]+	HMDB0001107	C20674	Nucleosides, nucleotides, and analogues	Purine nucleosides
M267T38.pos	Nodiff	1.44964	0.874805	0.0917725	Down	1.73169	0.808563	0.0217674	Nodiff	1.02298	0.924277	0.359768	267.267	38.1555	Cis,cis-9,12-octadecadien-1-ol	[M+H]+			Lipids and lipid-like molecules	Fatty Acyls	Fatty alcohols
M493T28.neg	Nodiff	1.44952	1.31496	0.0954047	Up	1.87915	1.52987	0.00956803	Nodiff	0.941207	1.16344	0.22799	493.332	27.938	(2s,3r,5r,10r,13r,14s,17s)-2,3,14-trihydroxy-10,13-dimethyl-17-[(2r,3r,5r)-2,3,6-trihydroxy-5,6-dimethylheptan-2-yl]-2,3,4,5,9,11,12,15,16,17-decahydro-1h-cyclopenta[a]phenanthren-6-one	[M-H]-			Lipids and lipid-like molecules	Steroids and steroid derivatives	Bile acids, alcohols and derivatives
M154T345_2.pos	Nodiff	1.44439	0.909373	0.12114	Nodiff	1.35003	0.924963	0.110694	Nodiff	0.448567	1.01714	0.757359	154.058	345.349	3-hydroxyanthranilic acid	[M+H]+	HMDB0001476	C00632	Benzenoids	Benzene and substituted derivatives	Benzoic acids and derivatives
M783T142.pos	Nodiff	1.43828	0.768456	0.0952895	Nodiff	1.17445	0.797429	0.147079	Nodiff	0.524175	1.0377	0.464895	782.569	142.144	1,2-dilinoleoyl-sn-glycero-3-phosphocholine	[M+H]+	HMDB0008138		Lipids and lipid-like molecules	Glycerophospholipids	Glycerophosphocholines
M120T374.pos	Nodiff	1.43414	0.77913	0.109821	Nodiff	1.24473	0.782701	0.0958825	Nodiff	0.0272591	1.00458	0.955267	120.065	373.555	Threonine	[M+H]+	HMDB0000167	C00188	Organic acids and derivatives	Carboxylic acids and derivatives	Amino acids, peptides, and analogues
M227T423_2.pos	Nodiff	1.43312	0.605178	0.12724	Nodiff	0.904823	0.679363	0.285489	Nodiff	0.997548	1.12258	0.380219	227.113	423.036	L-carnosine	[M+H]+	HMDB0000033	C00386	Organic acids and derivatives	Peptidomimetics	Hybrid peptides
M339T46.neg	Nodiff	1.42257	0.665218	0.129721	Nodiff	1.20694	0.770829	0.13799	Nodiff	1.20861	1.15876	0.213215	339.23	45.62	Rac-2-despiperidyl-2-aminorepaglinide	[M-H-CO2]-	HMDB0061005		Benzenoids	Benzene and substituted derivatives	Phenylacetamides
M748T87.neg	Nodiff	1.41941	1.44088	0.12735	Nodiff	0.47961	1.17928	0.571038	Nodiff	0.927982	0.818443	0.344894	747.513	86.742	1-palmitoyl-2-oleoyl-phosphatidylglycerol	[M-H]-			Lipids and lipid-like molecules	Glycerophospholipids	Glycerophosphoglycerols
M144T408.pos	Nodiff	1.41776	1.47105	0.100914	Nodiff	0.675613	1.14766	0.399068	Nodiff	0.991285	0.780163	0.301476	144.065	408.168	L-glutamic acid, dimethyl ester	[M+H-CH4O]+			Organic acids and derivatives	Carboxylic acids and derivatives	Amino acids, peptides, and analogues
M735T149.pos	Nodiff	1.41726	1.11356	0.0980069	Nodiff	1.03511	1.07778	0.192047	Nodiff	0.727479	0.967871	0.507691	734.567	149.171	PC(16:0/16:0)	[M+H]+	HMDB0000564	C00157	Lipids and lipid-like molecules	Glycerophospholipids	Glycerophosphocholines
M239T38.pos	Nodiff	1.41526	0.891163	0.0988116	Nodiff	1.50633	0.871664	0.077016	Nodiff	0.386716	0.97812	0.787588	239.236	38.412	Muscone	[M+H]+	HMDB0034181		Organic oxygen compounds	Organooxygen compounds	Carbonyl compounds
M437T107.pos	Nodiff	1.41259	0.524639	0.113702	Nodiff	0.844255	0.660072	0.285578	Nodiff	0.442188	1.25815	0.663114	437.234	107.298	Hc toxin	[M+H]+		C15676	Organic acids and derivatives	Carboxylic acids and derivatives	Amino acids, peptides, and analogues
M333T241.pos	Nodiff	1.41157	0.880125	0.130377	Nodiff	0.908702	1.16521	0.311233	Nodiff	1.83593	1.32391	0.0680021	333.151	240.709	Gibberellin a4	[M+H]+		C11864	Lipids and lipid-like molecules	Prenol lipids	Diterpenoids
M241T420.pos	Nodiff	1.41065	0.593295	0.132673	Nodiff	1.40623	0.545982	0.0817769	Nodiff	0.22126	0.920254	0.752186	241.129	419.565	Anserine	[M+H]+	HMDB0000194	C01262	Organic acids and derivatives	Peptidomimetics	Hybrid peptides
M671T43.neg	Nodiff	1.40108	1.19167	0.143751	Nodiff	0.839837	1.12821	0.33946	Nodiff	0.483154	0.946746	0.519052	671.462	43.362	1-Hexadecanoyl-2-(9Z,12Z-octadecadienoyl)-sn-glycero-3-phosphoric acid	[M-H]-
M239T420.neg	Nodiff	1.40078	0.576897	0.133814	Nodiff	1.27825	0.548678	0.105983	Nodiff	0.0789084	0.951085	0.944679	239.114	419.781	L-Anserine	(M-H)-	HMDB0000194	C01262	Organic acids and derivatives	Peptidomimetics	Hybrid peptides
M723T110.neg	Nodiff	1.39714	1.15628	0.126039	Nodiff	0.878239	1.13375	0.332929	Nodiff	0.220562	0.980518	0.793091	723.496	109.853	1',3'-bis[1,2-dilinoleoyl-sn-glycero-3-phospho]-sn-glycerol	[M-2H]2-	HMDB0010692		Lipids and lipid-like molecules	Glycerophospholipids	Glycerophosphoglycerophosphoglycerols
M227T301.neg	Nodiff	1.39522	0.529361	0.163515	Nodiff	1.28252	0.503929	0.123268	Nodiff	0.21376	0.951957	0.73738	227.128	300.993	Traumatic Acid	(M-H)-	HMDB0000933	C16308	Lipids and lipid-like molecules	Fatty Acyls	Fatty acids and conjugates
M253T293.pos	Nodiff	1.39472	0.853208	0.155453	Down	2.16192	0.689143	0.00245031	Nodiff	1.22374	0.807708	0.187937	253.032	292.95	Thiacloprid	[M+H]+		C18512	Organoheterocyclic compounds	Pyridines and derivatives	Halopyridines
M162T408.pos	Nodiff	1.38683	1.49094	0.108189	Nodiff	0.491112	1.12273	0.547078	Nodiff	1.07513	0.753039	0.257626	162.075	408.319	2-aminoadipic acid	[M+H]+	HMDB0000510	C00956	Organic acids and derivatives	Carboxylic acids and derivatives	Amino acids, peptides, and analogues
M291T35.neg	Nodiff	1.38415	1.24393	0.123356	Nodiff	0.588589	1.0845	0.449233	Nodiff	0.992488	0.871834	0.261405	291.197	34.919	Prostaglandin f2.beta.	[M-H-C2H6O2]-	HMDB0001483	C02314	Lipids and lipid-like molecules	Fatty Acyls	Eicosanoids
M232T381.neg	Nodiff	1.37887	1.26814	0.116539	Nodiff	1.44958	1.27699	0.0615299	Nodiff	0.258054	1.00697	0.909206	232.082	380.76	Asn-Thr	[M-H]-			Organic acids and derivatives	Carboxylic acids and derivatives	Amino acids, peptides, and analogues
M271T27.pos	Nodiff	1.37874	0.868227	0.14733	Nodiff	0.138151	1.07441	0.961168	Nodiff	0.587258	1.23747	0.425425	271.06	26.8825	Dihydrokaempferol	[M+H-H2O]+	HMDB0030847	C00974	Phenylpropanoids and polyketides	Flavonoids	Flavans
M120T263_2.pos	Nodiff	1.37721	0.88781	0.133627	Down	2.20686	0.727215	0.0016595	Down	1.96641	0.819111	0.0289483	120.08	263.101	2-amino-1-phenylethanol	[M+H-H2O]+	HMDB0001065	C02735	Organic nitrogen compounds	Organonitrogen compounds	Amines
M174T519.pos	Nodiff	1.37078	0.649344	0.106965	Nodiff	1.30048	0.593545	0.0931104	Nodiff	0.681632	0.914068	0.573654	174.123	518.972	Meperidine	[M+H-C3H6O2]+	HMDB0014597	C07128	Organoheterocyclic compounds	Piperidines	Phenylpiperidines
M129T440.neg	Nodiff	1.36703	0.887898	0.186039	Nodiff	1.27232	0.846723	0.13152	Nodiff	0.312974	0.953626	0.692811	129.019	439.589	Citraconic acid	[M-H]-	HMDB0000634	C02226	Lipids and lipid-like molecules	Fatty Acyls	Fatty acids and conjugates
M406T366.pos	Nodiff	1.36165	0.822529	0.12801	Nodiff	1.18088	0.838807	0.130092	Nodiff	0.483423	1.01979	0.740293	406.13	365.853	N-acetyl-d-lactosamine	[M+Na]+	HMDB0006583	C00611	Lipids and lipid-like molecules	Fatty Acyls	Fatty acyl glycosides
M529T37.neg	Nodiff	1.36159	0.727498	0.122916	Nodiff	0.715577	0.710381	0.375414	Nodiff	0.642222	0.976472	0.376076	529.278	37.362	Kukoamine a	[M-H]-	HMDB0030392		Benzenoids	Phenols	Benzenediols
M290T254.pos	Nodiff	1.35282	1.34004	0.114352	Nodiff	0.90306	1.26572	0.209399	Nodiff	0.239004	0.94454	0.784415	290.159	254.116	3-methylglutarylcarnitine	[M+H]+	HMDB0000552		Lipids and lipid-like molecules	Fatty Acyls	Fatty acid esters
M276T429.pos	Nodiff	1.34682	0.789061	0.118189	Nodiff	1.41794	0.737676	0.0715644	Nodiff	0.638788	0.934878	0.553728	276.119	428.92	Gamma-glu-glu	[M+H]+	HMDB0011738		Organic acids and derivatives	Carboxylic acids and derivatives	Amino acids, peptides, and analogues
M131T416.neg	Nodiff	1.34623	0.523682	0.116277	Nodiff	1.35615	0.485705	0.0750799	Nodiff	0.236218	0.92748	0.749058	131.045	416.366	L-Asparagine	(M-H)-	HMDB0000168	C00152
M345T100.neg	Nodiff	1.34512	0.629128	0.122509	Nodiff	0.444032	0.835727	0.642605	Nodiff	1.2273	1.32839	0.123919	345.263	99.634	Ginkgolic acid i	[M-H]-		C10794	Benzenoids	Benzene and substituted derivatives	Benzoic acids and derivatives
M793T252.pos	Nodiff	1.34497	0.897377	0.144751	Down	1.86946	0.769417	0.0110637	Nodiff	1.78864	0.857407	0.0561957	793.227	252.38	3-[(2s,3r,4s,5s,6r)-4,5-dihydroxy-3-[(2r,3r,4r,5r,6s)-3,4,5-trihydroxy-6-methyloxan-2-yl]oxy-6-[[(2r,3r,4r,5r,6s)-3,4,5-trihydroxy-6-methyloxan-2-yl]oxymethyl]oxan-2-yl]oxy-5,7-dihydroxy-2-(4-hydroxyphenyl)-6-methoxychromen-4-one	[M+Na]+			Phenylpropanoids and polyketides	Flavonoids	Flavonoid glycosides
M191T133.neg	Nodiff	1.34143	0.619216	0.155003	Nodiff	0.813225	0.746833	0.325311	Nodiff	0.28555	1.20609	0.80454	191.019	132.91	D-Galactarate	(M-H2O-H)-	HMDB0000639	C00879	Organic oxygen compounds	Organooxygen compounds	Carbohydrates and carbohydrate conjugates
M441T30.neg	Nodiff	1.3402	1.20539	0.176761	Nodiff	0.865414	0.882188	0.307331	Nodiff	1.4237	0.731871	0.110752	441.25	30.462	6,8-dihydroxy-2,2,4,4-tetramethyl-7-(3-methylbutanoyl)-9-(2-methylpropyl)-9h-xanthene-1,3-dione	[M-H]-			Organoheterocyclic compounds	Benzopyrans	1-benzopyrans
M93T28.neg	Nodiff	1.3354	1.27872	0.112187	Nodiff	0.352893	1.03601	0.633655	Nodiff	1.20197	0.810193	0.152001	93.0344	27.684	Phenol	[M-H]-	HMDB0000228	C00146	Benzenoids	Phenols	1-hydroxy-4-unsubstituted benzenoids
M817T38.neg	Nodiff	1.33327	1.36262	0.137322	Nodiff	1.15365	1.33224	0.137339	Nodiff	0.0558368	0.977705	0.960648	817.499	38.415	Pg 40:8	[M-H]-			Lipids and lipid-like molecules	Glycerophospholipids	Glycerophosphoglycerols
M227T120.neg	Nodiff	1.31965	1.09052	0.180377	Nodiff	0.223349	0.994163	0.714375	Nodiff	0.937895	0.911639	0.333356	227.066	120.492	Ile-Pro	[M-H]-	HMDB0000012	C00526	Nucleosides, nucleotides, and analogues	Pyrimidine nucleosides	Pyrimidine 2'-deoxyribonucleosides
M384T38_1.neg	Nodiff	1.31937	1.4334	0.128354	Nodiff	0.460037	0.914121	0.54685	Nodiff	1.67412	0.637729	0.0809175	384.219	38.08	NCGC00169011-01	[M-H]-			Organoheterocyclic compounds	Isoindoles and derivatives	Isoindolines
M104T308.pos	Nodiff	1.31506	0.716273	0.165892	Nodiff	1.2962	0.695652	0.152647	Nodiff	0.141589	0.971211	0.906254	104.106	308.149	Choline	M+	HMDB0000097	C00114	Organic nitrogen compounds	Organonitrogen compounds	Quaternary ammonium salts
M103T275.neg	Nodiff	1.31303	0.59317	0.156252	Nodiff	0.0791121	0.940894	0.868166	Nodiff	1.20972	1.58621	0.193863	103.039	274.753	D(-)-beta-hydroxy butyric acid	(M-H)-
M373T198.neg	Nodiff	1.31249	0.860729	0.143795	Nodiff	0.415947	1.04034	0.714025	Nodiff	1.55673	1.20868	0.100218	373.1	198.052	Swertiamarin	[M-H]-		C09800	Organic oxygen compounds	Organooxygen compounds	Carbohydrates and carbohydrate conjugates
M378T334.neg	Nodiff	1.31101	1.32788	0.142089	Nodiff	0.468774	0.798476	0.578481	Down	1.87889	0.601318	0.0267202	378.24	333.743	Sphingosine-1-phosphate	(M-H)-
M296T265.neg	Nodiff	1.3107	0.740082	0.16718	Nodiff	1.12623	0.760086	0.181941	Nodiff	0.604787	1.02703	0.600226	296.078	265.31	Sulfamethoxypyridazine	(M+NH4-2H)-
M343T35.pos	Nodiff	1.3079	1.22431	0.140537	Nodiff	0.634344	1.10051	0.519953	Nodiff	0.796966	0.898883	0.429965	343.262	34.613	Docosahexaenoic acid methyl ester	[M+H]+			Lipids and lipid-like molecules	Fatty Acyls	Fatty acid esters
M430T271.pos	Nodiff	1.3077	1.29104	0.110649	Nodiff	0.0190612	1.01745	0.905983	Nodiff	1.56749	0.788084	0.139583	430.314	271.43	Peiminine	[M+H]+			Lipids and lipid-like molecules	Steroids and steroid derivatives	Steroidal alkaloids
M814T173.pos	Nodiff	1.30609	1.13154	0.151921	Up	1.70708	1.08865	0.0293771	Nodiff	0.261022	0.962096	0.703477	813.683	172.865	N-nervonoyl-d-erythro-sphingosylphosphorylcholine	[M+H]+	HMDB0012107		Lipids and lipid-like molecules	Sphingolipids	Phosphosphingolipids
M777T191.neg	Nodiff	1.3058	1.23539	0.161946	Nodiff	0.741516	1.04159	0.423772	Nodiff	0.968853	0.843125	0.270045	777.415	191.239	Heterophyllin b	[M-H]-			Organic acids and derivatives	Carboxylic acids and derivatives	Amino acids, peptides, and analogues
M174T216.pos	Nodiff	1.30572	1.33848	0.140219	Nodiff	0.408665	1.17511	0.593638	Nodiff	0.570646	0.877943	0.457383	174.101	216.012	5-methoxydimethyltryptamine	[M+H-C2H7N]+	HMDB0002004	C08309	Organoheterocyclic compounds	Indoles and derivatives	Tryptamines and derivatives
M874T167.neg	Nodiff	1.30381	1.33812	0.15808	Up	1.78114	1.45098	0.0158948	Nodiff	0.684136	1.08434	0.528695	873.51	167.266	Pi(16:0/12-hete)	[M-H]-			Lipids and lipid-like molecules	Glycerophospholipids	Glycerophosphoinositols
M760T178.neg	Nodiff	1.30372	1.18844	0.158998	Nodiff	0.520181	1.06919	0.512517	Nodiff	0.723901	0.899662	0.395045	759.562	177.792	Sm d34:2	[M+CH3COOH-H]-			Lipids and lipid-like molecules	Sphingolipids	Phosphosphingolipids
M389T81.neg	Nodiff	1.30011	1.28603	0.131928	Nodiff	1.18731	1.26229	0.120887	Nodiff	0.0566233	0.981544	0.96661	389.215	80.849	20-trifluoroleukotriene b4	[M-H]-			Lipids and lipid-like molecules	Fatty Acyls	Eicosanoids
M510T190.pos	Nodiff	1.29743	0.94156	0.172576	Nodiff	0.521368	0.972586	0.542274	Nodiff	0.457194	1.03295	0.567822	510.353	189.911	1-heptadecanoyl-sn-glycero-3-phosphocholine	[M+H]+	HMDB0012108		Lipids and lipid-like molecules	Glycerophospholipids	Glycerophosphocholines
M872T202.neg	Nodiff	1.29261	1.23876	0.149083	Nodiff	1.19238	1.19455	0.162879	Nodiff	0.0143674	0.964309	0.837546	871.686	202.097	Sm d42:2	[M+CH3COOH-H]-			Lipids and lipid-like molecules	Sphingolipids	Phosphosphingolipids
M207T36_2.neg	Nodiff	1.28785	1.35373	0.177758	Nodiff	0.540923	1.13671	0.566256	Nodiff	0.779168	0.839689	0.327916	207.011	36.199	2-naphthalenesulfonic acid	[M-H]-		C06165	Benzenoids	Naphthalenes	Naphthalene sulfonic acids and derivatives
M231T426.pos	Nodiff	1.28559	0.844153	0.163409	Nodiff	1.2101	0.822341	0.130896	Nodiff	0.0246161	0.974161	0.862769	231.097	426.172	Pro-Asp	[M+H]+			Organic acids and derivatives	Carboxylic acids and derivatives	Amino acids, peptides, and analogues
M485T32.neg	Nodiff	1.28282	1.18886	0.20252	Nodiff	0.976562	0.894471	0.231073	Nodiff	1.53105	0.752379	0.0638645	485.276	31.662	Kendomycin	[M-H]-
M787T166.pos	Nodiff	1.28089	1.09227	0.151362	Nodiff	0.621136	0.936884	0.413886	Nodiff	1.41349	0.857743	0.14617	786.6	166.088	1,2-dioleoyl-sn-glycero-3-phosphatidylcholine	[M+H]+	HMDB0062690		Lipids and lipid-like molecules	Glycerophospholipids	Glycerophosphocholines
M241T59.pos	Nodiff	1.27806	0.798368	0.17002	Nodiff	0.854864	0.867211	0.265567	Nodiff	0.162684	1.08623	0.882819	241.144	58.534	Imiquimod	[M+H]+	HMDB0014862		Organoheterocyclic compounds	Quinolines and derivatives	Imidazoquinolines
M303T100.pos	Nodiff	1.27787	0.487664	0.178743	Nodiff	1.35875	0.430749	0.0947682	Nodiff	1.23886	0.883291	0.171372	303.231	99.927	Eicosapentaenoic acid	(M+H)+	HMDB0001999	C06428	Lipids and lipid-like molecules	Fatty Acyls	Fatty acids and conjugates
M283T308.neg	Nodiff	1.27342	1.18942	0.186723	Down	1.57164	0.673426	0.0455653	Down	2.33132	0.566179	0.00554512	283.067	308.481	Xanthosine	(M-H)-	HMDB0000299	C01762	Nucleosides, nucleotides, and analogues	Purine nucleosides
M509T151.neg	Nodiff	1.2718	1.22554	0.151469	Nodiff	1.14869	1.13795	0.193946	Nodiff	0.540912	0.928526	0.629886	509.285	150.825	1-oleoyl-2-hydroxy-sn-glycero-3-phospho-(1'-rac-glycerol)	[M-H]-			Lipids and lipid-like molecules	Glycerophospholipids	Glycerophosphoglycerols
M501T299.pos	Nodiff	1.27179	0.848923	0.131816	Nodiff	1.19208	0.846153	0.119938	Nodiff	0.0772271	0.996737	0.999612	501.196	299.441	Triamcinolone diacetate	[M+Na]+	HMDB0139638	C08184	Lipids and lipid-like molecules	Steroids and steroid derivatives	Pregnane steroids
M608T181_2.pos	Nodiff	1.26733	1.14108	0.120804	Nodiff	0.995465	1.07614	0.227044	Nodiff	0.611337	0.943089	0.480922	608.463	181.334	1-lignoceroyl-2-hydroxy-sn-glycero-3-phosphocholine	[M+H]+	HMDB0010405		Lipids and lipid-like molecules	Glycerophospholipids	Glycerophosphocholines
M450T197.pos	Nodiff	1.26642	0.900309	0.178977	Nodiff	0.538699	0.968452	0.527086	Nodiff	0.942088	1.07569	0.273978	450.296	197.197	Buprenorphine	[M+H-H2O]+	HMDB0015057	C08007
M365T193.neg	Nodiff	1.26596	1.56518	0.172447	Nodiff	0.049586	0.988176	0.911638	Nodiff	1.39646	0.631351	0.187501	365.231	193.34	15-cyclohexylpentanorprostaglandin f2.alpha.	[M-H]-			Lipids and lipid-like molecules	Fatty Acyls	Eicosanoids
M146T333.pos	Nodiff	1.26549	0.894044	0.181395	Down	1.60635	0.85181	0.0382567	Nodiff	0.479814	0.95276	0.533346	146.08	332.945	Miglitol	[M+H-C2H6O2]+	HMDB0014634	C07708
M214T391.neg	Nodiff	1.26428	0.847191	0.164352	Down	2.01819	0.744752	0.00307526	Nodiff	0.686016	0.879084	0.398272	214.048	390.906	sn-Glycerol 3-phosphoethanolamine	[M-H]-	HMDB0000114	C01233	Lipids and lipid-like molecules	Glycerophospholipids	Glycerophosphoethanolamines
M791T142.neg	Nodiff	1.26389	1.37516	0.150209	Nodiff	0.866475	1.14553	0.291767	Nodiff	0.499027	0.833017	0.437165	790.537	142.451	1,2-distearoyl-sn-glycero-3-phospho-l-serine	[M-H]-	HMDB0012378		Lipids and lipid-like molecules	Glycerophospholipids	Glycerophosphoserines
M433T109.neg	Nodiff	1.26178	1.25686	0.208403	Nodiff	0.227141	1.13978	0.749199	Nodiff	0.751362	0.906845	0.472236	433.329	109.121	Philanthotoxin 74	[M-H]-			Organic acids and derivatives	Carboxylic acids and derivatives	Amino acids, peptides, and analogues
M132T406.neg	Nodiff	1.26123	0.863844	0.211981	Down	2.14063	0.7062	0.00143707	Nodiff	0.988961	0.817508	0.225221	132.029	406.191	Aspartic acid	[M-H]-	HMDB0000191	C00049	Organic acids and derivatives	Carboxylic acids and derivatives	Amino acids, peptides, and analogues
M564T51.neg	Nodiff	1.2599	1.33572	0.137048	Nodiff	0.965988	1.23955	0.20187	Nodiff	0.431596	0.928	0.755497	563.501	51.197	Fahfa 36:1	[M-H]-			Lipids and lipid-like molecules	Fatty Acyls	Fatty acids and conjugates
M188T519.pos	Nodiff	1.25704	1.56599	0.156861	Nodiff	0.327429	0.855464	0.584317	Nodiff	1.67502	0.546275	0.096817	188.139	519.303	N6-(1-iminoethyl)-l-lysine	[M+H]+			Organic acids and derivatives	Carboxylic acids and derivatives	Amino acids, peptides, and analogues
M886T191_1.neg	Nodiff	1.25584	1.14561	0.169806	Nodiff	0.877549	1.07228	0.289062	Nodiff	0.496603	0.935989	0.510538	885.549	190.77	Pi 38:4	[M-H]-			Lipids and lipid-like molecules	Glycerophospholipids	Glycerophosphoinositols
M631T38.pos	Nodiff	1.25456	1.26344	0.157916	Nodiff	1.10032	1.18209	0.161427	Nodiff	0.257501	0.935611	0.737227	630.616	37.583	N-[1,3-dihydroxyoctadec-4-en-2-yl]tetracos-15-enamide	[M+H-H2O]-			Lipids and lipid-like molecules	Sphingolipids	Ceramides
M291T472.pos	Nodiff	1.25312	0.761431	0.165769	Nodiff	0.757204	0.830497	0.305093	Nodiff	0.484258	1.09071	0.754166	291.154	471.973	Argininosuccinic acid	[M+H]+	HMDB0000052	C03406	Organic acids and derivatives	Carboxylic acids and derivatives	Amino acids, peptides, and analogues
M297T31_1.neg	Nodiff	1.24962	1.30336	0.210451	Nodiff	0.544558	1.0408	0.535794	Nodiff	0.96545	0.798551	0.288566	297.112	31.27	Enterolactone	[M-H]-	HMDB0006101	C18165	Lignans, neolignans and related compounds	Furanoid lignans	Tetrahydrofuran lignans
M166T373.pos	Nodiff	1.24876	0.76127	0.204774	Nodiff	1.19366	0.776795	0.120962	Nodiff	0.457961	1.02039	0.587756	166.052	373.059	Methionine sulfoxide	[M+H]+		C02989	Organic acids and derivatives	Carboxylic acids and derivatives	Amino acids, peptides, and analogues
M241T31.neg	Nodiff	1.24828	1.61872	0.141032	Nodiff	0.625459	0.569519	0.424755	Down	2.0006	0.351833	0.0135558	241.087	30.591	Thymidine	(M-H)-	HMDB0000273	C00214	Nucleosides, nucleotides, and analogues	Pyrimidine nucleosides	Pyrimidine 2'-deoxyribonucleosides
M443T137.pos	Nodiff	1.24787	1.48471	0.18353	Nodiff	0.202707	1.04825	0.750632	Nodiff	1.07608	0.706027	0.3027	443.231	136.662	Cinobufagin	[M+H]+		C16931	Lipids and lipid-like molecules	Steroids and steroid derivatives	Steroid lactones
M173T240.pos	Nodiff	1.23908	1.55317	0.184212	Nodiff	0.378748	1.13091	0.715786	Nodiff	1.12806	0.728127	0.332236	173.128	239.648	L-Norleucine	(M+CH3CN+H)+	HMDB0001645	C01933	Organic acids and derivatives	Carboxylic acids and derivatives	"Amino acids, peptides, and analogues"
M257T236.pos	Nodiff	1.23822	0.709206	0.203776	Down	2.00906	0.440655	0.00537866	Down	2.03077	0.621336	0.0192415	257.074	235.519	Norethindrone 2,3,4-tri-o-acetyl-.beta.-d-glucuronide methyl ester	[M+H-C22H30O4]+			Lipids and lipid-like molecules	Steroids and steroid derivatives	Steroidal glycosides
M681T34.neg	Nodiff	1.23298	1.23975	0.160238	Nodiff	1.18429	1.40883	0.129635	Nodiff	0.560697	1.13638	0.626672	681.294	34.279	S4:17(p3:15/f1:2)	[M+HCOO]-
M765T327.pos	Nodiff	1.23258	0.798271	0.191073	Down	1.72077	0.645908	0.0207502	Nodiff	1.35797	0.809133	0.118334	765.375	327.285	Carbamic acid, n-[(1s)-1-[[(1-formyl-2-phenylethyl)amino]carbonyl]-2-methylpropyl]-, phenylmethyl ester	[2M+H]+			Organic acids and derivatives	Carboxylic acids and derivatives	Amino acids, peptides, and analogues
M893T139.neg	Nodiff	1.23146	1.19852	0.173627	Nodiff	1.23223	1.16703	0.105917	Nodiff	0.108992	0.973722	0.933677	892.602	139.235	Pc(18:1e/20-hdohe)	[M+Hac-H]-			Lipids and lipid-like molecules	Glycerophospholipids	Glycerophosphocholines
M182T47.neg	Nodiff	1.23119	0.693603	0.169764	Nodiff	0.560043	0.796692	0.421617	Nodiff	0.835267	1.14863	0.450517	182.045	46.715	4-pyridoxic acid	[M-H]-	HMDB0000017	C00847	Organoheterocyclic compounds	Pyridines and derivatives	Pyridinecarboxylic acids and derivatives
M427T304.neg	Nodiff	1.22973	0.904381	0.200771	Down	1.77318	0.765798	0.019441	Nodiff	1.46416	0.846765	0.0954212	427.124	304.103	9,11,12a-trihydroxy-2,3-dimethoxy-8-(3-methylbut-2-enyl)-6,6a-dihydrochromeno[3,4-b]chromen-12-one	[M-H]-			Phenylpropanoids and polyketides	Isoflavonoids	Rotenoids
M311T31.neg	Nodiff	1.22591	1.13512	0.179715	Nodiff	0.639758	0.931777	0.444914	Nodiff	1.52858	0.820863	0.0695124	311.168	30.637	Thymol-beta-d-glucoside	[M-H]-			Lipids and lipid-like molecules	Prenol lipids	Terpene glycosides
M221T310.neg	Nodiff	1.22548	1.24027	0.186994	Up	1.55375	2.03591	0.0397037	Nodiff	1.41498	1.64151	0.122269	221.066	310.324	Ethyl glucuronide	[M-H]-	HMDB0010325		Organic oxygen compounds	Organooxygen compounds	Carbohydrates and carbohydrate conjugates
M863T141_1.neg	Nodiff	1.21674	1.12354	0.157202	Nodiff	1.46758	1.10838	0.0593165	Nodiff	0.147035	0.986509	0.937947	862.555	141.398	Pc 38:7	[M+CH3COOH-H]-			Lipids and lipid-like molecules	Glycerophospholipids	Glycerophosphocholines
M269T111_1.neg	Nodiff	1.21512	1.37898	0.188603	Nodiff	0.948893	1.95975	0.287553	Nodiff	0.370242	1.42115	0.751856	269.138	110.599	Genistein	M-H	HMDB0003217	C06563	Phenylpropanoids and polyketides	Isoflavonoids	Isoflav-2-enes
M692T36.pos	Nodiff	1.21385	1.57696	0.202096	Nodiff	0.387638	0.939927	0.583259	Nodiff	1.38051	0.596038	0.133904	691.527	35.886	1-stearoyl-2-docosahexaenoyl-sn-glycerol	[M+Na]+	HMDB0007179		Lipids and lipid-like molecules	Glycerolipids	Diradylglycerols
M775T139.neg	Nodiff	1.21096	1.22527	0.161596	Nodiff	1.33834	1.18386	0.0989094	Nodiff	0.0537446	0.966198	0.901638	774.541	139.261	1-(1z-octadecenyl)-2-(4z,7z,10z,13z,16z,19z-docosahexaenoyl)-sn-glycero-3-phosphoethanolamine	[M-H]-
M737T41.neg	Nodiff	1.20863	1.26115	0.224377	Nodiff	1.3938	1.37276	0.0588549	Nodiff	0.497758	1.0885	0.588766	736.517	40.617	Pe(16:1e/14,15-epete)	[M-H]-			Lipids and lipid-like molecules	Glycerophospholipids	Glycerophosphoethanolamines
M300T101.pos	Nodiff	1.207	0.838297	0.201739	Nodiff	1.45524	0.770529	0.0608502	Nodiff	0.399661	0.91916	0.663192	300.289	100.688	Sphingosine	(M+H)+	HMDB0000252	C00319	Organic nitrogen compounds	Organonitrogen compounds	Amines
M400T63.pos	Nodiff	1.20641	0.833836	0.146689	Nodiff	0.0465331	0.98709	0.969406	Nodiff	1.77313	1.18379	0.11241	400.377	63.403	Demissidine	[M+H]+			Lipids and lipid-like molecules	Steroids and steroid derivatives	Steroidal alkaloids
M104T292.pos	Nodiff	1.206	0.870155	0.186248	Nodiff	1.38392	0.827094	0.0826858	Nodiff	0.513345	0.950513	0.508957	104.052	292.436	.gamma.-aminobutyric acid	[M+H]+	HMDB0000112	C00334	Organic acids and derivatives	Carboxylic acids and derivatives	Amino acids, peptides, and analogues
M175T55.pos	Nodiff	1.20336	0.928268	0.16794	Nodiff	1.11363	1.06099	0.150632	Up	2.2742	1.14298	0.0213817	175.086	54.935	Indole-3-acetamide	[M+H]+	HMDB0029739	C02693	Organoheterocyclic compounds	Indoles and derivatives	Indoles
M337T87.pos	Nodiff	1.20222	0.785944	0.17002	Down	2.12075	0.581908	0.00379228	Nodiff	1.64066	0.740393	0.113284	337.234	86.6275	[(2z)-6-hydroxy-2,6-dimethylocta-2,7-dienyl] 2-(5-ethenyl-5-methyloxolan-2-yl)propanoate	[M+H]+			Lipids and lipid-like molecules	Fatty Acyls	Fatty alcohol esters
M425T29_2.neg	Nodiff	1.19905	1.25911	0.201235	Nodiff	0.688448	0.906973	0.45138	Nodiff	1.50529	0.720326	0.0740647	425.255	29.182	(2e,6e,10e)-13-[(2r)-6-hydroxy-2,8-dimethyl-3,4-dihydrochromen-2-yl]-2,6,10-trimethyltrideca-2,6,10-trienoic acid	[M-H]-			Lipids and lipid-like molecules	Prenol lipids	Quinone and hydroquinone lipids
M321T86.neg	Nodiff	1.19875	0.761358	0.222485	Nodiff	1.32638	0.712215	0.121162	Nodiff	0.454347	0.935453	0.75742	321.167	85.541	3.beta.-hydroxymevastatin	[M-H-C5H10O2]-			Organic acids and derivatives	Hydroxy acids and derivatives	Medium-chain hydroxy acids and derivatives
M649T38.pos	Nodiff	1.19705	1.21632	0.178892	Nodiff	0.503986	1.09778	0.510662	Nodiff	0.699002	0.902544	0.469183	648.627	37.7655	N-tetracosenoyl-4-sphingenine	[M+H]+	HMDB0004953		Lipids and lipid-like molecules	Sphingolipids	Ceramides
M391T30.pos	Nodiff	1.19605	0.371259	0.17867	Nodiff	0.7748	0.495263	0.293277	Nodiff	0.48878	1.33401	0.828137	391.34	29.808	Octyl-3,5-di-tert-butyl-4-hydroxyhydrocinnamate	[M+H]+			Lipids and lipid-like molecules	Fatty Acyls	Fatty alcohol esters
M144T195.neg	Nodiff	1.19571	1.18397	0.177035	Nodiff	1.4355	1.24024	0.0735953	Nodiff	0.428549	1.04752	0.482333	144.045	195.033	4-hydroxyquinoline	[M-H]-		C06343	Organoheterocyclic compounds	Quinolines and derivatives	Quinolones and derivatives
M359T337.neg	Nodiff	1.19546	0.884373	0.185747	Nodiff	0.496274	0.930121	0.44779	Nodiff	0.421008	1.05173	0.486636	359.097	337.033	.beta.-d-allose	[2M-H]-			Organic oxygen compounds	Organooxygen compounds	Carbohydrates and carbohydrate conjugates
M159T265.pos	Nodiff	1.1904	1.48281	0.202596	Nodiff	1.05236	1.32126	0.219249	Nodiff	0.382432	0.891053	0.794585	159.112	264.566	Val-Ala-Lys	[M+2H]2+			Organic acids and derivatives	Carboxylic acids and derivatives	Amino acids, peptides, and analogues
M255T42.neg	Nodiff	1.18927	1.33593	0.184409	Nodiff	0.699116	1.11336	0.43445	Nodiff	0.79641	0.833396	0.437707	255.233	42.1325	Palmitic acid	[M-H]-	HMDB0000220	C00249	Lipids and lipid-like molecules	Fatty Acyls	Fatty acids and conjugates
M267T198.neg	Nodiff	1.18539	1.35884	0.188768	Up	1.85553	2.08239	0.0120155	Nodiff	1.7701	1.53248	0.0692393	267.089	197.743	3-hydroxy-7-methoxyflavone	[M-H]-			Phenylpropanoids and polyketides	Flavonoids	Flavones
M275T265.pos	Nodiff	1.17768	0.640671	0.192414	Nodiff	0.263677	0.816477	0.742073	Nodiff	1.71578	1.27441	0.10541	275.109	264.579	Trinexapac-ethyl	[M+Na]+		C18541
M335T379.neg	Nodiff	1.176	0.857954	0.212668	Nodiff	1.42908	0.756927	0.0696152	Nodiff	0.824967	0.882247	0.385855	335.093	379.123	Berberine	[M-H]-	HMDB0003409	C00757	Alkaloids and derivatives	Protoberberine alkaloids and derivatives
M281T136.neg	Nodiff	1.17421	1.12695	0.159582	Nodiff	0.29572	1.0441	0.735991	Nodiff	0.939025	0.92648	0.405111	281.247	135.729	Oleic acid	(M-H)-	HMDB0000207	C00712	Lipids and lipid-like molecules	Fatty Acyls	Fatty acids and conjugates
M159T135.neg	Nodiff	1.17104	1.19819	0.177004	Nodiff	0.138109	0.953686	0.830328	Nodiff	1.74396	0.795936	0.0654	159.102	134.519	3-hydroxyoctanoic acid	[M-H]-	HMDB0001954	C20793	Organic acids and derivatives	Hydroxy acids and derivatives	Medium-chain hydroxy acids and derivatives
M341T394.neg	Nodiff	1.16909	0.860584	0.182388	Nodiff	0.0687073	1.00143	0.937795	Nodiff	1.11421	1.16367	0.299924	341.107	394.447	Melibiose	[M-H]-	HMDB0000048	C05402	Lipids and lipid-like molecules	Fatty Acyls	Fatty acyl glycosides
M325T30.neg	Nodiff	1.16886	1.20706	0.204564	Nodiff	0.00795617	0.994883	0.998588	Nodiff	1.0966	0.824222	0.192561	325.184	30.433	Hydroquinidine	[M-H]-		C10696
M695T35.neg	Nodiff	1.16485	1.24045	0.168781	Nodiff	0.828456	1.36467	0.285623	Nodiff	0.193666	1.10015	0.893034	695.309	34.82	S4:18(p3:16/f1:2)	[M+HCOO]-
M528T395.pos	Nodiff	1.16241	0.62545	0.203997	Nodiff	1.17494	0.611523	0.176659	Nodiff	1.34879	0.977733	0.219474	528.196	395.186	Daunorubicin	[M+H]+	HMDB0014832	C01907
M133T29.pos	Nodiff	1.16194	1.23073	0.16194	Nodiff	1.22628	1.23082	0.131061	Nodiff	0.356933	1.00008	0.954789	133.051	28.858	4h-1-benzopyran-4-one, 2-(2-amino-3-methoxyphenyl)-	[M+H-C8H7O2]+			Phenylpropanoids and polyketides	Flavonoids	O-methylated flavonoids
M284T136.pos	Nodiff	1.16035	0.578784	0.189269	Nodiff	0.521628	0.801407	0.504903	Nodiff	0.390615	1.38464	0.587746	284.33	136.021	15-deoxy-goyazensolide	[M+K]+			Organoheterocyclic compounds	Lactones	Gamma butyrolactones
M181T349.neg	Nodiff	1.1565	1.05892	0.182399	Nodiff	0.801827	0.954699	0.294394	Down	1.92543	0.901576	0.0259466	181.008	348.604	2-Oxoadipic acid	(M+Na-2H)-	HMDB0000225	C00322	Organic acids and derivatives	Keto acids and derivatives	Medium-chain keto acids and derivatives
M277T223.neg	Nodiff	1.15641	1.13124	0.185476	Nodiff	0.479878	1.06856	0.578605	Nodiff	0.804936	0.944591	0.453419	277.11	223.129	8-(2,3-dihydroxy-3-methylbutyl)-7-methoxychromen-2-one	[M-H]-
M429T35.neg	Nodiff	1.15621	1.23631	0.1946	Nodiff	1.31508	1.25858	0.0956102	Nodiff	0.290905	1.01801	0.845274	429.371	35.46	alpha-Tocopherol (Vitamin E)	[M-H]-	HMDB0001893	C02477	Lipids and lipid-like molecules	Prenol lipids	Quinone and hydroquinone lipids
M179T113.neg	Nodiff	1.15511	1.28019	0.201337	Nodiff	0.354549	1.07628	0.763433	Nodiff	0.828703	0.840722	0.368607	179.034	113.145	D-psicose	[M-H]-		C06468	Organic oxygen compounds	Organooxygen compounds	Carbohydrates and carbohydrate conjugates
M552T298.pos	Nodiff	1.1544	1.24809	0.174191	Nodiff	0.526187	1.12083	0.47246	Nodiff	0.847013	0.898041	0.496608	552.273	297.629	2-[(4s,5s,5as,9as)-4-methoxy-6,6,9a-trimethyl-5-[(2e,4e,6e)-octa-2,4,6-trienoyl]oxy-1-oxo-4,5,5a,7,8,9-hexahydro-3h-benzo[e]isoindol-2-yl]pentanedioic acid	[M+Na]+			Organic acids and derivatives	Carboxylic acids and derivatives	Amino acids, peptides, and analogues
M495T32.neg	Nodiff	1.14989	1.24686	0.211951	Nodiff	0.366573	1.02069	0.66099	Nodiff	1.21541	0.81861	0.263298	495.275	31.662	Enterostatin human	[M-H]-			Organic acids and derivatives	Carboxylic acids and derivatives	Amino acids, peptides, and analogues
M355T33.neg	Nodiff	1.14152	1.13318	0.224322	Nodiff	0.389618	0.943936	0.601117	Nodiff	1.45179	0.833	0.0931834	355.193	32.587	16-phenyltetranorprostaglandin f2.alpha.	[M-H-H2O]-			Lipids and lipid-like molecules	Fatty Acyls	Eicosanoids
M104T300.pos	Nodiff	1.13893	0.843887	0.193246	Nodiff	1.10919	0.823747	0.147858	Nodiff	0.402396	0.976134	0.669093	104.07	300.05	Dimethylglycine	[M+H]+	HMDB0000092	C01026	Organic acids and derivatives	Carboxylic acids and derivatives	Amino acids, peptides, and analogues
M319T109.neg	Nodiff	1.13376	0.84517	0.258665	Nodiff	1.08635	0.848044	0.184087	Nodiff	0.798575	1.0034	0.432834	319.226	108.903	12(R)-HETE	(M-H)-
M538T187_2.pos	Nodiff	1.13114	0.912314	0.228633	Nodiff	0.156437	1.00798	0.848493	Nodiff	1.47097	1.10486	0.13297	538.384	186.876	1-Palmitoyllysophosphatidylcholine	(M+CH3CN+H)+
M773T139.neg	Nodiff	1.12909	1.20349	0.188215	Up	1.8734	1.24798	0.0120338	Nodiff	0.632439	1.03697	0.620886	772.525	138.884	(2-aminoethoxy)[2-[docosa-4.7.10.13.16.19-hexaenoyloxy]-3-[octadeca-1.9-dien-1-yloxy]propoxy]phosphinic acid	[M-H]-	HMDB0011460		Lipids and lipid-like molecules	Glycerophospholipids	Glycerophosphoethanolamines
M373T396.pos	Nodiff	1.12679	0.855763	0.19637	Nodiff	0.980416	0.86172	0.208255	Nodiff	0.339509	1.00696	0.891441	373.18	395.906	1-piperazinecarboxamide, 4-(3-chloro-2-pyridinyl)-n-[4-(1,1-dimethylethyl)phenyl]-	[M+H]+			Organoheterocyclic compounds	Diazinanes	Piperazines
M87T130.neg	Nodiff	1.12665	1.09698	0.263594	Nodiff	0.830551	1.10903	0.341141	Nodiff	0.0122042	1.01099	0.990605	87.0083	129.704	Pyruvate	[M-H]-	HMDB0000243	C00022	Organic acids and derivatives	Keto acids and derivatives	Alpha-keto acids and derivatives
M337T77.neg	Nodiff	1.11987	1.21566	0.182471	Nodiff	0.0192658	0.98461	0.997862	Nodiff	1.2987	0.809939	0.125198	337.236	76.7545	Leukotriene b3	[M-H]-			Lipids and lipid-like molecules	Fatty Acyls	Eicosanoids
M537T37.neg	Nodiff	1.11909	1.15352	0.219617	Up	1.65414	1.44605	0.0243305	Up	1.88288	1.25359	0.029388	536.502	37.295	N-palmitoyl-d-sphingosine	[M-H]-	HMDB0004949		Lipids and lipid-like molecules	Sphingolipids	Ceramides
M330T49.neg	Nodiff	1.11633	1.30597	0.218714	Nodiff	0.381524	0.879855	0.562598	Nodiff	1.54725	0.673719	0.0645699	330.136	49.363	Gln-Gly-Gln	[M-H]-			Organic acids and derivatives	Carboxylic acids and derivatives	Amino acids, peptides, and analogues
M151T378.pos	Nodiff	1.1153	0.875203	0.221073	Nodiff	1.29682	0.867275	0.0833094	Nodiff	0.135547	0.990942	0.907634	151.047	378.11	Homogentisic acid	[M+H-H2O]+	HMDB0000130	C00544	Benzenoids	Benzene and substituted derivatives	Phenylacetic acids
M231T314.pos	Nodiff	1.11455	1.24444	0.213054	Nodiff	0.533307	1.11691	0.584915	Nodiff	0.655355	0.897521	0.506354	231.133	314.488	DL-proline	[2M+H]+	HMDB0000162	C00148	Organic acids and derivatives	Carboxylic acids and derivatives	Amino acids, peptides, and analogues
M134T69.pos	Nodiff	1.11425	1.19255	0.227464	Nodiff	1.3415	1.33678	0.0987037	Nodiff	1.12876	1.12094	0.33603	134.08	69.162	Dl-threonine methyl ester	[M+H]+			Organic acids and derivatives	Carboxylic acids and derivatives	Amino acids, peptides, and analogues
M130T122.neg	Nodiff	1.11398	0.902624	0.206153	Nodiff	1.23747	0.862358	0.0951949	Nodiff	0.602397	0.955391	0.528086	130.065	121.88	Propionylglycine	[M-H]-	HMDB0000783		Organic acids and derivatives	Carboxylic acids and derivatives	Amino acids, peptides, and analogues
M845T145.neg	Nodiff	1.11375	1.09155	0.191579	Nodiff	0.118022	0.986677	0.942956	Down	1.94252	0.903925	0.0349123	844.603	144.505	Pc(18:1e/9-hode)	[M+Hac-H]-			Lipids and lipid-like molecules	Glycerophospholipids	Glycerophosphocholines
M900T156.neg	Nodiff	1.11288	1.28297	0.228378	Nodiff	0.436859	1.0864	0.661663	Nodiff	0.606197	0.846783	0.428375	899.56	155.582	Pi 39:4	[M-H]-
M379T28.pos	Nodiff	1.11267	0.73084	0.252603	Nodiff	0.207556	1.07364	0.733184	Nodiff	1.60414	1.46904	0.117148	379.335	28.228	Vitamin D2 (Ergocalciferol)	(M+H-H2O)+
M341T153.neg	Nodiff	1.11178	1.22342	0.203606	Nodiff	0.970631	1.11723	0.195633	Nodiff	0.554346	0.913202	0.639243	341.267	152.712	Hexadecanedioic acid, 3,3,14,14-tetramethyl-	[M-H]-			Lipids and lipid-like molecules	Fatty Acyls	Fatty acids and conjugates
M104T334.pos	Nodiff	1.10719	1.18763	0.2228	Nodiff	0.296569	1.02367	0.748518	Nodiff	1.25919	0.86194	0.236905	104.07	333.714	D-2-aminobutyric acid	[M+H]+	HMDB0000452	C02261	Organic acids and derivatives	Carboxylic acids and derivatives	Amino acids, peptides, and analogues
M205T36.neg	Nodiff	1.09998	0.908646	0.235719	Nodiff	0.316619	0.963139	0.67729	Nodiff	1.1028	1.05997	0.243469	205.159	36.127	3,5-di-tert-butyl-4-hydroxybenzoic acid	[M-H-CO2]-			Benzenoids	Benzene and substituted derivatives	Benzoic acids and derivatives
M210T215.pos	Nodiff	1.09959	1.16541	0.259889	Nodiff	0.508608	1.36308	0.480905	Nodiff	0.28855	1.16962	0.830275	210.133	214.701	2,2-bis[hydroxymethyl]-2,2',2''-nitrilotriethanol	[M+H]+			Organic nitrogen compounds	Organonitrogen compounds	Amines
M393T37_1.pos	Nodiff	1.09841	1.09735	0.189295	Nodiff	0.0415372	1.00057	0.985444	Nodiff	1.29118	0.911806	0.185532	393.285	37.168	Chenodeoxycholate	[M+H]+	HMDB0000518	C02528	Lipids and lipid-like molecules	Steroids and steroid derivatives	Bile acids, alcohols and derivatives
M308T37.pos	Nodiff	1.09765	1.09804	0.224173	Nodiff	1.39364	1.12449	0.0854534	Nodiff	0.491625	1.02409	0.673025	308.294	36.515	N-acetyldihydrosphingosine	[M+H-2H2O]+			Lipids and lipid-like molecules	Sphingolipids	Ceramides
M179T388.neg	Nodiff	1.09671	0.908273	0.280769	Nodiff	1.39383	0.821453	0.06235	Nodiff	0.712312	0.904412	0.382737	179.055	388.139	Myo-inositol	[M-H]-	HMDB0000211	C00137	Organic oxygen compounds	Organooxygen compounds	Alcohols and polyols
M222T260_2.neg	Nodiff	1.09602	0.907877	0.287875	Nodiff	1.51509	0.83293	0.0514177	Nodiff	0.393635	0.917448	0.575589	222.097	259.535	N-acetyl-d-galactosaminitol	[M-H]-			Organic oxygen compounds	Organooxygen compounds	Carbohydrates and carbohydrate conjugates
M300T197.neg	Nodiff	1.09583	0.900066	0.278942	Down	1.74979	0.771631	0.0221867	Nodiff	0.649118	0.857305	0.355926	300.038	197.02	N-acetyl-d-galactosamine 4-sulfate	[M-H]-			Organic oxygen compounds	Organooxygen compounds	Carbohydrates and carbohydrate conjugates
M580T35.pos	Nodiff	1.09005	0.926471	0.213416	Down	1.60544	0.816459	0.0371444	Nodiff	1.50743	0.881257	0.148018	579.533	35.084	2-oahma [dmed-fahfa]	[M+H]+
M345T255.pos	Nodiff	1.08715	1.37866	0.243001	Nodiff	0.547329	1.66921	0.506843	Nodiff	0.234113	1.21075	0.917041	345.086	254.961	Tricin methyl ether	[M+H]+	HMDB0037692	C19807	Phenylpropanoids and polyketides	Flavonoids	O-methylated flavonoids
M599T243.neg	Nodiff	1.08713	1.27222	0.257267	Nodiff	0.0048623	0.990026	0.945144	Nodiff	1.1395	0.778187	0.237215	599.317	242.773	Nocardamine	[M-H]-
M391T264.pos	Nodiff	1.08591	0.860251	0.209563	Down	2.41686	0.675723	9.42556e-05	Nodiff	1.37597	0.785495	0.168509	391.089	263.95	Permethrin	[M+H]+	HMDB0015604	C14388	Lipids and lipid-like molecules	Fatty Acyls	Fatty acid esters
M584T187.neg	Nodiff	1.08542	0.885384	0.26128	Nodiff	1.41547	0.841639	0.0505461	Nodiff	0.079165	0.950592	0.837532	584.345	186.644	Pyrrolidinium, 1-[(7r)-7-(acetyloxy)-4-hydroxy-4-oxido-3,5,9-trioxa-4-phosphapentacos-1-yl]-1-methyl-, inner salt	[M+Cl]-
M338T37_2.pos	Nodiff	1.0797	1.21568	0.256576	Nodiff	0.644963	1.21342	0.504065	Nodiff	0.180046	0.998135	0.785689	338.342	37.168	Erucamide	[M+H]+			Lipids and lipid-like molecules	Fatty Acyls	Fatty amides
M367T48.neg	Nodiff	1.07381	1.20528	0.250133	Nodiff	0.399066	1.06788	0.623887	Nodiff	0.822861	0.886001	0.454847	367.356	48.1025	Lignoceric acid	[M-H]-	HMDB0002003	C08320	Lipids and lipid-like molecules	Fatty Acyls	Fatty acids and conjugates
M225T299.neg	Nodiff	1.07215	0.83953	0.310531	Down	1.59039	0.720909	0.0453956	Nodiff	0.662556	0.858705	0.392488	225.112	299.306	Porphobilinogen	[M-H]-	HMDB0000245	C00931	Organic nitrogen compounds	Organonitrogen compounds	Amines
M232T439.pos	Nodiff	1.07037	1.19343	0.229755	Nodiff	0.323542	1.02961	0.630657	Nodiff	1.02124	0.86273	0.235173	232.14	438.873	Gly-Arg	[M+H]+			Organic acids and derivatives	Carboxylic acids and derivatives	Amino acids, peptides, and analogues
M70T312_2.pos	Nodiff	1.06741	0.85701	0.209281	Down	1.63589	0.786185	0.0220367	Nodiff	0.420672	0.917358	0.693254	70.065	311.861	2-Amino-2-methyl-1,3-propanediol	(M+H-2H2O)+
M729T90.pos	Nodiff	1.06519	1.15848	0.244563	Nodiff	0.973341	1.11535	0.229337	Nodiff	0.370122	0.962767	0.829341	728.6	90.316	.alpha.-galactosyl-n-stearoylsphingosine	[M+H]+			Lipids and lipid-like molecules	Sphingolipids	Glycosphingolipids
M160T91.neg	Nodiff	1.06142	0.949349	0.280545	Nodiff	0.986307	0.904116	0.204289	Nodiff	0.515065	0.952354	0.484773	160.039	90.744	Indole-3-carboxylic acid	[M-H]-	HMDB0003320	C19837	Organoheterocyclic compounds	Indoles and derivatives	Indolecarboxylic acids and derivatives
M649T37.neg	Nodiff	1.05772	1.19327	0.246315	Up	1.63159	1.43368	0.0290319	Nodiff	1.75853	1.20147	0.0993317	648.623	37.295	N-lignoceroyl-d-erythro-sphingosine	[M-H]-	HMDB0004956		Lipids and lipid-like molecules	Sphingolipids	Ceramides
M304T134.pos	Nodiff	1.0565	1.5553	0.241895	Nodiff	0.449851	0.931245	0.626221	Nodiff	1.10674	0.598754	0.290466	304.299	133.683	Benzalkonium chloride (c12)	[M]+		C06523	Benzenoids	Benzene and substituted derivatives	Phenylmethylamines
M337T42.neg	Nodiff	1.05454	0.854868	0.296173	Nodiff	0.797852	0.881243	0.418642	Nodiff	0.160356	1.03085	0.855537	337.235	42.493	2-(2-hydroxybut-3-en-2-yl)-3a,6,6,9a-tetramethyl-2,4,5,5a,7,8,9,9b-octahydro-1h-benzo[e][1]benzofuran-4,5-diol	[M-H]-
M522T168.pos	Nodiff	1.0531	1.09184	0.238093	Nodiff	0.888813	1.07259	0.341872	Nodiff	0.238598	0.982372	0.823147	522.353	167.973	Lpc 18:1	[M+H]+			Lipids and lipid-like molecules	Glycerophospholipids	Glycerophosphocholines
M367T388.neg	Nodiff	1.05076	0.885768	0.308084	Down	1.55037	0.743887	0.0416909	Nodiff	0.604486	0.839822	0.433694	367.104	387.965	Methyl chlorogenate	[M-H]-			Organic oxygen compounds	Organooxygen compounds	Alcohols and polyols
M597T180.neg	Nodiff	1.04069	1.1892	0.271576	Nodiff	0.200235	0.976744	0.689931	Nodiff	1.07873	0.821348	0.287029	597.301	179.714	Phe-met-arg-phe-amide	[M-H]-			Organic acids and derivatives	Carboxylic acids and derivatives	Amino acids, peptides, and analogues
M339T30.neg	Nodiff	1.03961	1.16522	0.27438	Nodiff	0.852812	0.925596	0.305448	Nodiff	1.33916	0.794351	0.104829	339.199	30.012	Gly-His-Lys	[M-H]-			Organic acids and derivatives	Carboxylic acids and derivatives	Amino acids, peptides, and analogues
M362T75.pos	Nodiff	1.03736	1.25629	0.234517	Nodiff	0.73465	1.52515	0.372743	Nodiff	0.406944	1.21401	0.857679	362.326	74.843	(r)-(+)-arachidonyl-1'-hydroxy-2'-propylamide	[M+H]+			Lipids and lipid-like molecules	Fatty Acyls	Fatty amides
M190T201.neg	Nodiff	1.03103	0.896961	0.290221	Nodiff	1.05072	0.861507	0.178582	Nodiff	0.66868	0.960472	0.528445	190.052	200.621	N-acetyl-l-methionine	[M-H]-	HMDB0011745	C02712	Organic acids and derivatives	Carboxylic acids and derivatives	Amino acids, peptides, and analogues
M336T43.neg	Nodiff	1.02863	0.848682	0.265617	Nodiff	0.0969731	0.999979	0.994384	Nodiff	1.32003	1.17827	0.263144	336.219	42.624	Propanoic acid, 2-[[4-[2-[[[(2,4-difluorophenyl)amino]carbonyl]heptylamino]ethyl]phenyl]thio]-2-methyl-	[M-H-C7H3F2NO]-			Benzenoids	Benzene and substituted derivatives	N-phenylureas
M815T146_1.neg	Nodiff	1.02607	0.822285	0.287459	Nodiff	0.460748	0.890389	0.546047	Nodiff	0.56858	1.08282	0.654401	814.557	145.611	Pc 34:3	[M+CH3COOH-H]-			Lipids and lipid-like molecules	Glycerophospholipids	Glycerophosphocholines
M321T37.pos	Nodiff	1.02082	1.19059	0.279913	Nodiff	0.828161	1.19502	0.368452	Nodiff	0.0130648	1.00372	0.948664	321.314	37.1435	Cis-13-docosenoic acid	[M+H-H2O]+	HMDB0002068	C08316	Lipids and lipid-like molecules	Fatty Acyls	Fatty acids and conjugates
M528T299.pos	Nodiff	1.02073	1.10781	0.278826	Nodiff	1.06885	1.18441	0.165387	Nodiff	0.475895	1.06915	0.604008	528.196	298.865	Amprenavir	[M+Na]+	HMDB0014839	C08086	Benzenoids	Benzene and substituted derivatives	Benzenesulfonamides
M583T51.neg	Nodiff	1.01974	0.691487	0.304396	Nodiff	0.63133	0.759247	0.480087	Nodiff	0.202695	1.09799	0.697363	583.468	51.258	Fahfa 38:5	[M-H]-			Lipids and lipid-like molecules	Fatty Acyls	Fatty acids and conjugates
M208T184.pos	Nodiff	1.01781	0.768062	0.255259	Nodiff	1.02372	0.727447	0.183061	Nodiff	0.266906	0.947121	0.72326	208.096	183.875	N-acetyl-l-phenylalanine	[M+H]+	HMDB0000512	C03519	Organic acids and derivatives	Carboxylic acids and derivatives	Amino acids, peptides, and analogues
M353T49.neg	Nodiff	1.0176	1.27951	0.233417	Nodiff	1.1245	1.22369	0.162588	Nodiff	0.000784084	0.956378	0.91046	353.341	48.852	Tricosanoic acid	[M-H]-	HMDB0001160		Lipids and lipid-like molecules	Fatty Acyls	Fatty acids and conjugates
M295T10.neg	Nodiff	1.01679	0.769715	0.339593	Nodiff	0.972386	0.752942	0.280992	Nodiff	0.237027	0.978209	0.805835	295.226	9.82	9(S)-HODE	(M-H)-
M476T197.neg	Nodiff	1.01455	0.884369	0.292569	Down	1.87036	0.747134	0.00728316	Nodiff	0.822043	0.844821	0.273402	476.276	196.815	1-(9z,12z-octadecadienoyl)-2-hydroxy-sn-glycero-3-phosphoethanolamine	[M]-			Lipids and lipid-like molecules	Fatty Acyls	Lineolic acids and derivatives
M865T141_1.neg	Nodiff	1.01011	1.21903	0.23944	Nodiff	0.744726	1.13239	0.359459	Nodiff	0.298509	0.928922	0.701309	864.573	140.666	Pc(16:1e/17-hdohe)	[M+Hac-H]-			Lipids and lipid-like molecules	Glycerophospholipids	Glycerophosphocholines
M713T384.pos	Nodiff	1.00822	0.794686	0.260869	Nodiff	0.763012	0.819337	0.288856	Nodiff	0.691987	1.03102	0.532153	713.178	383.82	3'-.alpha.-sialyl-n-acetyllactosamine	[M+K]+			Organic oxygen compounds	Organooxygen compounds	Carbohydrates and carbohydrate conjugates
M789T142.neg	Nodiff	1.00232	1.41935	0.261206	Nodiff	0.858783	1.19779	0.275737	Nodiff	0.15944	0.843903	0.681024	788.521	142.439	2-oleoyl-1-stearoyl-sn-glycero-3-phosphoserine	[M-H]-	HMDB0010163		Lipids and lipid-like molecules	Glycerophospholipids	Glycerophosphoserines
M107T210.pos	Nodiff	0.997053	1.13038	0.224596	Nodiff	0.459071	1.04066	0.539239	Nodiff	0.912675	0.920628	0.324831	107.048	209.902	4-hydroxybenzyl alcohol	[M+H-H2O]+	HMDB0011724	C17467	Benzenoids	Benzene and substituted derivatives	Benzyl alcohols
M237T66.pos	Nodiff	0.996997	1.27213	0.249631	Nodiff	0.306156	1.04796	0.628194	Nodiff	1.08837	0.823781	0.375595	237.22	65.908	16-Hydroxypalmitic acid	(M+H-2H2O)+	HMDB0006294	C18218	Lipids and lipid-like molecules	Fatty Acyls	Fatty acids and conjugates
M311T313.pos	Nodiff	0.993845	0.815902	0.322992	Nodiff	0.500724	1.11014	0.598192	Nodiff	1.6823	1.36063	0.110139	311.159	313.137	Labetalol	[M+H-H2O]+	HMDB0014736	C07063	Benzenoids	Benzene and substituted derivatives	Benzoic acids and derivatives
M210T201.pos	Nodiff	0.993268	1.40429	0.285748	Nodiff	0.232722	0.97332	0.700923	Nodiff	1.0128	0.693105	0.379983	210.078	200.906	4-morpholinopropanesulfonic acid	[M+H]+			Organoheterocyclic compounds	Oxazinanes	Morpholines
M238T368.pos	Nodiff	0.992574	0.750688	0.278375	Nodiff	0.919323	0.724204	0.213226	Nodiff	0.373693	0.96472	0.759311	238.107	367.692	Ketamine	[M+H]+	HMDB0015352	C07525
M439T424.pos	Nodiff	0.991718	0.663503	0.301166	Nodiff	0.340663	0.868122	0.642399	Nodiff	0.441279	1.30839	0.658036	439.14	423.959	(2r,3s,4s,5r,6r)-2-[[(2s,3r,4r)-3,4-dihydroxy-4-(hydroxymethyl)oxolan-2-yl]oxymethyl]-6-(2-phenylethoxy)oxane-3,4,5-triol	[M+Na]+			Organic oxygen compounds	Organooxygen compounds	Carbohydrates and carbohydrate conjugates
M147T39.pos	Nodiff	0.991202	1.19756	0.238232	Nodiff	1.02807	1.23465	0.241112	Nodiff	0.377946	1.03098	0.913908	147.064	38.76	1,3-benzodioxole-5-propanamine, n,.beta.-dimethyl-	[M+H-C2H7NO]+
M207T154.neg	Nodiff	0.985499	0.84789	0.293327	Nodiff	1.41803	1.3262	0.0837283	Up	2.17	1.56411	0.0104257	207.086	153.769	Mevalonic acid	(M+CH3COO)-	HMDB0000227/HMDB0059629	C00418	Lipids and lipid-like molecules	Fatty Acyls	Fatty acids and conjugates
M302T132.pos	Nodiff	0.984359	0.895666	0.31663	Nodiff	0.971358	0.875166	0.23329	Nodiff	0.0505912	0.977112	0.906347	302.304	132.037	Sphinganine	(M+H)+	HMDB0000269	C00836	Organic nitrogen compounds	Organonitrogen compounds	Amines
M175T539.pos	Nodiff	0.983668	0.830694	0.32461	Nodiff	0.00135313	0.989515	0.983047	Nodiff	0.869186	1.19119	0.323353	175.119	539.303	L-Arginine	(M+H)+	HMDB0000517	C00062	Organic acids and derivatives	Carboxylic acids and derivatives	"Amino acids, peptides, and analogues"
M361T180.neg	Nodiff	0.983212	1.45121	0.266408	Nodiff	0.880829	1.26751	0.252313	Nodiff	0.398623	0.87342	0.859416	361.2	180.413	Humulone	[M-H]-		C10695	Organic oxygen compounds	Organooxygen compounds	Carbonyl compounds
M269T235.neg	Nodiff	0.979597	0.873766	0.343362	Down	2.07212	0.530801	0.0017303	Nodiff	1.60749	0.607486	0.0769609	269.065	235.428	Pinostrobin	[M-H]-		C16419	Phenylpropanoids and polyketides	Flavonoids	O-methylated flavonoids
M130T53.pos	Nodiff	0.978084	0.931645	0.311839	Nodiff	0.0330462	1.01207	0.979923	Nodiff	0.902978	1.08633	0.46044	130.064	53.036	Indole-3-carbinol	[M+H-H2O]+	HMDB0005785		Organoheterocyclic compounds	Indoles and derivatives	Indoles
M457T396.pos	Nodiff	0.972313	0.935355	0.257329	Nodiff	0.580855	1.11426	0.607654	Nodiff	0.378034	1.19127	0.730105	457.159	396.385	Trioxsalen	[2M+H]+	HMDB0015575	C09314	Phenylpropanoids and polyketides	Coumarins and derivatives	Furanocoumarins
M290T395.pos	Nodiff	0.971791	1.35272	0.270443	Nodiff	0.00238163	1.03063	0.907623	Nodiff	1.00872	0.761898	0.335744	290.16	395.177	Adipoyl-l-carnitine	[M+H]+			Lipids and lipid-like molecules	Fatty Acyls	Fatty acid esters
M133T333.neg	Nodiff	0.970357	1.22884	0.368939	Nodiff	0.706255	1.25495	0.400218	Nodiff	0.0208955	1.02124	0.995847	133.014	333.356	L-Malic acid	(M-H)-	HMDB0000156	C00149	Organic acids and derivatives	Hydroxy acids and derivatives	Beta hydroxy acids and derivatives
M142T164.pos	Nodiff	0.967485	0.697233	0.30412	Nodiff	1.4913	0.55663	0.0591514	Nodiff	2.03007	0.798341	0.0561191	142.048	163.985	L-Threonine	(M+Na)+	HMDB0000167	C00188
M527T421.pos	Nodiff	0.961615	1.44378	0.309861	Nodiff	1.45941	1.82212	0.0543842	Nodiff	1.06432	1.26205	0.296863	527.156	421.161	Maltotriose	[M+Na]+	HMDB0001262	C01835	Organic oxygen compounds	Organooxygen compounds	Carbohydrates and carbohydrate conjugates
M302T303.pos	Nodiff	0.959852	0.749494	0.33814	Nodiff	1.31627	0.59436	0.0666721	Nodiff	1.44497	0.793016	0.120853	302.085	303.265	Tetrodotoxin	[M+H-H2O]+		C11692	Organoheterocyclic compounds	Diazanaphthalenes	Benzodiazines
M218T271.neg	Nodiff	0.9571	1.13374	0.284206	Nodiff	0.445896	1.08009	0.570137	Nodiff	0.395861	0.95268	0.617034	218.103	271.394	Pantothenate	[M-H]-	HMDB0000210	C00864	Organic oxygen compounds	Organooxygen compounds	Alcohols and polyols
M733T148.pos	Nodiff	0.956635	1.09755	0.311994	Nodiff	1.11904	1.187	0.156805	Nodiff	1.01071	1.0815	0.450177	732.551	147.932	1-oleoyl-2-myristoyl-sn-glycero-3-phosphocholine	[M+H]+	HMDB0008097		Lipids and lipid-like molecules	Glycerophospholipids	Glycerophosphocholines
M608T36.pos	Nodiff	0.955807	0.937766	0.289927	Nodiff	1.39762	0.848014	0.0750474	Nodiff	1.34474	0.904292	0.209041	607.564	35.693	1,2-dioctadecanoyl-sn-glycerol	[M+H-H2O]+	HMDB0007158		Lipids and lipid-like molecules	Glycerolipids	Diradylglycerols
M310T201.pos	Nodiff	0.954081	0.85953	0.275145	Nodiff	1.0202	0.859336	0.242632	Nodiff	0.103434	0.999774	0.75469	310.2	200.918	Beta-octylglucoside	[M+NH4]+			Lipids and lipid-like molecules	Fatty Acyls	Fatty acyl glycosides
M259T157.neg	Nodiff	0.953169	1.2139	0.283074	Nodiff	0.151847	1.0053	0.889289	Nodiff	1.05695	0.828153	0.305994	259.19	156.571	Falcarindiol	[M-H]-		C08449	Lipids and lipid-like molecules	Fatty Acyls	Fatty alcohols
M375T444.pos	Nodiff	0.951897	0.861847	0.296268	Nodiff	0.864999	0.85432	0.267235	Nodiff	0.0510538	0.991266	0.932413	375.007	443.726	Fenazaflor	[M+H]+		C19029
M245T378.neg	Nodiff	0.945064	0.943914	0.371474	Down	2.17442	0.815762	0.00108896	Nodiff	1.42927	0.864233	0.103328	245.113	378.265	gamma-L-Glutamyl-L-valine	[M-H]-			Organic acids and derivatives	Carboxylic acids and derivatives	"Amino acids, peptides, and analogues"
M223T55.neg	Nodiff	0.941543	0.885128	0.366264	Down	1.66524	0.767763	0.0430902	Nodiff	1.67554	0.867403	0.113748	223.169	55.033	Tetradec-5-ynoic acid	[M-H]-			Lipids and lipid-like molecules	Fatty Acyls	Fatty acids and conjugates
M240T232.pos	Nodiff	0.940867	0.847073	0.358575	Nodiff	0.858011	0.828094	0.332464	Nodiff	0.177846	0.977594	0.94607	240.12	232.021	1-o-hexadecyl-2-o-acetyl-sn-glyceryl-3-phosphoryl(n,n,n-trimethyl)hexanolamine	[M+H-C21H40O3]+
M279T42.neg	Nodiff	0.937335	1.19154	0.295694	Nodiff	0.899623	1.10511	0.28733	Nodiff	0.515533	0.927459	0.736874	279.233	41.907	Linoleic acid	[M-H]-	HMDB0000673	C01595	Lipids and lipid-like molecules	Fatty Acyls	Lineolic acids and derivatives
M513T36.neg	Nodiff	0.93568	0.953396	0.363677	Down	1.58238	0.576628	0.0360639	Nodiff	0.722217	0.604815	0.49056	513.286	35.533	Cucurbitacin i	[M-H]-
M569T589.pos	Nodiff	0.935566	1.03912	0.33853	Nodiff	0.732017	1.0435	0.350554	Nodiff	0.201794	1.00421	0.943849	569.379	588.625	Tri-2-ethylhexyl trimellitate	[M+Na]+			Benzenoids	Benzene and substituted derivatives	Benzoic acids and derivatives
M184T179.pos	Nodiff	0.934556	1.23848	0.315541	Nodiff	0.371918	1.16808	0.711327	Nodiff	0.502134	0.943156	0.634297	184.072	178.844	3,5,9-trioxa-4-phosphatetracosan-1-aminium, 7-(acetyloxy)-24-carboxy-4-hydroxy-n,n,n-trimethyl-, inner salt, 4-oxide, (r)-	[M+H-C21H38O5]+			Lipids and lipid-like molecules	Glycerophospholipids	Glycerophosphocholines
M337T305.neg	Nodiff	0.932635	1.32098	0.282593	Up	1.55303	1.3726	0.0451761	Nodiff	0.806583	1.03908	0.582356	337.148	304.866	18-carboxydinorleukotriene b4	[M-H]-			Lipids and lipid-like molecules	Fatty Acyls	Fatty acids and conjugates
M720T54.pos	Nodiff	0.930847	1.08404	0.304407	Nodiff	0.467361	1.10588	0.51627	Nodiff	0.412376	1.02015	0.699473	720.441	54.102	1-palmitoyl-2-(4-ketododec-3-enedioyl)phosphatidylcholine	[M+H]+			Lipids and lipid-like molecules	Glycerophospholipids	Glycerophosphocholines
M241T397.neg	Nodiff	0.929606	0.758397	0.350416	Nodiff	0.196892	1.07401	0.790339	Nodiff	0.880967	1.41616	0.24217	241.011	397.248	Glucose 1-phosphate	[M-H-H2O]-	HMDB0001586	C00103	Organic oxygen compounds	Organooxygen compounds	Carbohydrates and carbohydrate conjugates
M429T82.neg	Nodiff	0.928518	0.886333	0.33074	Nodiff	1.3625	0.783889	0.0711458	Nodiff	0.987459	0.884418	0.391696	429.298	82.371	7.alpha.-hydroxy-3-oxo-4-cholestenoic acid	[M-H]-			Lipids and lipid-like molecules	Steroids and steroid derivatives	Bile acids, alcohols and derivatives
M184T42.pos	Nodiff	0.927125	1.06664	0.289315	Nodiff	0.664775	1.05325	0.456477	Nodiff	0.1393	0.987449	0.791205	184.072	42.272	Phosphocholine	[M+H]+	HMDB0001565	C00588	Organic nitrogen compounds	Organonitrogen compounds	Quaternary ammonium salts
M283T33.neg	Nodiff	0.926205	1.23309	0.279455	Nodiff	0.0592682	1.04242	0.941937	Nodiff	0.885091	0.845368	0.365754	283.109	32.9315	Homopterocarpin	[M-H]-			Organoheterocyclic compounds	Benzopyrans	1-benzopyrans
M163T203.neg	Nodiff	0.92369	1.4546	0.290289	Up	1.7305	2.22672	0.0186814	Nodiff	1.47742	1.53081	0.118494	163.039	203.305	DL-tyrosine	[M-H-NH3]-	HMDB0000158	C00082	Organic acids and derivatives	Carboxylic acids and derivatives	Amino acids, peptides, and analogues
M335T108.neg	Nodiff	0.918007	0.809691	0.333537	Nodiff	0.721932	0.8241	0.380109	Nodiff	0.149162	1.01779	0.954667	335.221	108.263	Prostaglandin a1	[M-H]-	HMDB0002656	C04685	Lipids and lipid-like molecules	Fatty Acyls	Eicosanoids
M183T163.neg	Nodiff	0.914506	1.15166	0.340098	Nodiff	1.12943	1.3085	0.154171	Nodiff	0.538077	1.13619	0.523997	183.005	163.197	2,4-Dinitrophenol	(M-H)-
M138T287.pos	Nodiff	0.912656	0.778175	0.310524	Nodiff	0.221178	0.999806	0.862416	Nodiff	1.28372	1.28481	0.15205	138.055	287.482	Trigonelline	[M+H]+	HMDB0000875	C01004	Alkaloids and derivatives
M175T182.neg	Nodiff	0.910306	0.735927	0.374839	Nodiff	0.493954	0.77545	0.584549	Nodiff	0.586644	1.05371	0.512953	175.024	181.896	2-keto-D-Gluconic acid	(M-H2O-H)-		C06473
M195T52.pos	Nodiff	0.909815	0.932605	0.291726	Nodiff	0.596309	0.954963	0.412396	Nodiff	0.342188	1.02397	0.706117	195.087	52.175	Caffeine	[M+H]+	HMDB0001847	C07481	Organoheterocyclic compounds	Imidazopyrimidines	Purines and purine derivatives
M469T31_1.neg	Nodiff	0.909638	1.24403	0.362305	Nodiff	0.3814	1.05295	0.611617	Nodiff	0.72123	0.846404	0.577297	469.192	31.269	Limonin	[M-H]-		C03514	Lipids and lipid-like molecules	Prenol lipids	Triterpenoids
M323T32.neg	Nodiff	0.905102	1.11828	0.355697	Nodiff	0.494785	0.936851	0.550466	Nodiff	1.23015	0.837761	0.155251	323.167	31.62	Hymeglusin	[M-H]-			Lipids and lipid-like molecules	Fatty Acyls	Fatty acids and conjugates
M255T40.pos	Nodiff	0.905047	1.17784	0.346797	Nodiff	0.406385	1.14307	0.530756	Nodiff	0.31468	0.97048	0.799506	255.23	39.544	16-hydroxy hexadecanoic acid	(M+H-H2O)+
M245T415.pos	Nodiff	0.901639	0.654237	0.345054	Nodiff	0.399158	0.760803	0.605243	Nodiff	0.419336	1.16289	0.598287	245.112	415.232	Pro-Glu	[M+H]+			Organic acids and derivatives	Carboxylic acids and derivatives	Amino acids, peptides, and analogues
M167T270.pos	Nodiff	0.899777	0.936999	0.37238	Down	2.16646	0.796742	0.00119748	Nodiff	1.76358	0.850312	0.0850637	167.048	269.582	Phenyllactic acid	[M+H]+	HMDB0000779	C01479	Phenylpropanoids and polyketides	Phenylpropanoic acids
M296T199.neg	Nodiff	0.894898	0.913644	0.383068	Nodiff	1.1521	0.815178	0.143754	Nodiff	0.436179	0.892228	0.566315	296.098	198.581	1-methylguanosine	[M-H]-			Nucleosides, nucleotides, and analogues	Purine nucleosides
M116T311.pos	Nodiff	0.891251	0.88791	0.297008	Down	1.60092	0.793839	0.0308404	Nodiff	0.87941	0.894054	0.3896	116.07	311.283	D-ornithine	[M+H-NH3]+	HMDB0003374	C00515	Organic acids and derivatives	Carboxylic acids and derivatives	Amino acids, peptides, and analogues
M888T190.pos	Nodiff	0.890908	1.06384	0.308296	Nodiff	0.0795327	1.00156	0.982736	Nodiff	0.777192	0.941458	0.366684	887.562	189.897	1-stearoyl-2-arachidonoyl-sn-glycero-3-phospho-(1'-myo-inositol)	[M+H]+	HMDB0009815		Lipids and lipid-like molecules	Glycerophospholipids	Glycerophosphoinositols
M167T327.neg	Nodiff	0.890567	0.868191	0.330582	Nodiff	1.22231	0.806618	0.12579	Nodiff	0.796987	0.929079	0.470012	167.02	327.461	Uric acid	[M-H]-	HMDB0000289	C00366	Organoheterocyclic compounds	Imidazopyrimidines	Purines and purine derivatives
M326T38.pos	Nodiff	0.889307	0.901645	0.30453	Nodiff	0.86881	0.887091	0.253966	Nodiff	0.384454	0.983858	0.829921	326.304	38.4135	N-oleoylethanolamine	[M+H]+	HMDB0002088	C20792	Organic nitrogen compounds	Organonitrogen compounds	Amines
M407T305.pos	Nodiff	0.888906	0.816388	0.313757	Nodiff	0.382861	0.899983	0.661714	Nodiff	0.73018	1.1024	0.425278	407.237	305.093	L-tryptophanamide	[2M+H]+		C00977	Organoheterocyclic compounds	Indoles and derivatives	Tryptamines and derivatives
M130T445.pos	Nodiff	0.888614	1.28166	0.35687	Nodiff	0.67684	1.20275	0.371703	Nodiff	0.369546	0.938427	0.915265	130.085	445.034	DL-arginine	[M+H-CH3ON]+	HMDB0000517/HMDB0003416	C00792	Organic acids and derivatives	Carboxylic acids and derivatives	Amino acids, peptides, and analogues
M244T181.neg	Nodiff	0.886287	1.22372	0.276324	Nodiff	0.954271	1.13207	0.250067	Nodiff	0.239902	0.925107	0.790352	244.154	180.97	Leu-Gly-Gly	[M-H]-			Organic acids and derivatives	Carboxylic acids and derivatives	Amino acids, peptides, and analogues
M174T201.neg	Nodiff	0.883482	0.895694	0.324423	Nodiff	0.161126	1.01164	0.864639	Nodiff	1.36121	1.12944	0.191069	174.055	201.111	7-methoxyquinolin-4-ol	[M-H]-			Organoheterocyclic compounds	Quinolines and derivatives	Quinolones and derivatives
M103T263.pos	Nodiff	0.8824	0.922871	0.35518	Down	2.00678	0.754299	0.00520362	Down	2.01582	0.81734	0.0282976	103.053	262.66	Guanylurea	[M+H]+
M910T190_1.neg	Nodiff	0.88019	1.17535	0.307473	Nodiff	0.92679	1.13335	0.24479	Nodiff	0.0752359	0.964258	0.906287	909.546	190.059	Pi 40:6	[M-H]-
M161T280.pos	Nodiff	0.879096	0.790829	0.343079	Nodiff	0.113546	1.06743	0.803954	Nodiff	1.02381	1.34976	0.238517	161.07	279.871	1h-indole-5-carboxamide	[M+H]+			Organoheterocyclic compounds	Indoles and derivatives	Indolecarboxylic acids and derivatives
M257T38.pos	Nodiff	0.877154	0.91113	0.301561	Nodiff	1.24062	0.866852	0.130542	Nodiff	0.458999	0.951404	0.702078	257.247	38.401	Hexadecanoic acid	[M+H]+	HMDB0000220	C00249	Lipids and lipid-like molecules	Fatty Acyls	Fatty acids and conjugates
M376T37.pos	Nodiff	0.876522	1.05049	0.33975	Nodiff	0.110009	1.00172	0.922247	Nodiff	1.06127	0.953579	0.258248	376.258	37.153	Pipamperone	[M+H]+			Organic oxygen compounds	Organooxygen compounds	Carbonyl compounds
M303T476_2.pos	Nodiff	0.873876	0.75326	0.317799	Down	1.65763	0.51196	0.0255426	Nodiff	1.52187	0.679658	0.165033	303.165	476.201	Gln-arg	[M+H]+	HMDB0028791		Organic acids and derivatives	Carboxylic acids and derivatives	Amino acids, peptides, and analogues
M146T165.pos	Nodiff	0.872417	1.08011	0.367055	Nodiff	1.01118	1.10925	0.209834	Nodiff	0.344707	1.02698	0.641898	146.059	164.583	6-hydroxy-3,4-dihydro-1h-quinoline-2-one	[M+H-H2O]+			Organoheterocyclic compounds	Quinolines and derivatives	Quinolones and derivatives
M265T42_2.neg	Nodiff	0.870759	1.16044	0.354469	Nodiff	0.349194	1.05478	0.732296	Nodiff	0.524439	0.908951	0.555537	265.216	42.335	Aphyllic acid	[M-H]-			Organic acids and derivatives	Carboxylic acids and derivatives	Amino acids, peptides, and analogues
M232T277.pos	Nodiff	0.865231	1.10591	0.339878	Nodiff	0.250093	1.07627	0.727461	Nodiff	0.633635	0.973201	0.600555	232.117	276.685	1h-indole-3-carboxylic acid, 1-pentyl-	[M+H]+			Organoheterocyclic compounds	Indoles and derivatives	Indolecarboxylic acids and derivatives
M317T113.neg	Nodiff	0.865152	0.723931	0.374998	Nodiff	1.23184	0.555686	0.114258	Nodiff	0.837409	0.767596	0.486717	317.232	112.532	8(9)-epoxy-5z,11z,14z,17z-eicosatetraenoic acid	[M-H]-			Lipids and lipid-like molecules	Fatty Acyls	Fatty acids and conjugates
M757T43_1.neg	Nodiff	0.864433	1.11284	0.359647	Nodiff	1.06115	1.15063	0.197638	Nodiff	0.459005	1.03396	0.719311	756.551	43.203	1,2-dioleoyl-sn-glycero-3-phosphoethanolamine-n-methyl	[M-H]-	HMDB0010565		Lipids and lipid-like molecules	Glycerophospholipids	Glycerophosphoethanolamines
M618T197.pos	Nodiff	0.862724	0.919229	0.427125	Nodiff	1.31876	0.783118	0.102907	Nodiff	0.53	0.85193	0.585819	617.51	196.587	1-palmitoyl-2-oleoyl-sn-glycerol	[M+Na]+	HMDB0007102		Lipids and lipid-like molecules	Glycerolipids	Diradylglycerols
M144T382.pos	Nodiff	0.86217	1.26089	0.32756	Nodiff	0.211998	1.04728	0.837235	Nodiff	0.708447	0.830593	0.440266	144.064	381.901	N-ethylmaleimide	[M+H+H2O]+		C02441	Organoheterocyclic compounds	Pyrrolidines	Pyrrolidones
M237T41.neg	Nodiff	0.858485	0.576711	0.374789	Nodiff	1.32386	0.437499	0.118291	Nodiff	1.33312	0.758609	0.102491	237.149	41.266	L-Galactono-1,4-lactone	(M+CH3COO)-
M160T240.pos	Nodiff	0.852056	0.92922	0.404904	Nodiff	0.998138	1.11561	0.21073	Up	2.06993	1.20059	0.0452826	160.075	239.56	Bufotenine	[M+H-C2H7N]+	HMDB0041842	C08299	Organoheterocyclic compounds	Indoles and derivatives	Tryptamines and derivatives
M131T154.neg	Nodiff	0.850455	0.876882	0.321307	Nodiff	0.505032	1.15183	0.528314	Nodiff	1.3844	1.31355	0.191554	131.07	154.258	Hydroxyisocaproic acid	[M-H]-	HMDB0000665	C03264	Lipids and lipid-like molecules	Fatty Acyls	Fatty acids and conjugates
M315T102.neg	Nodiff	0.850211	1.18243	0.336727	Nodiff	0.34026	1.04339	0.667484	Nodiff	0.880808	0.882412	0.490972	315.252	102.324	Methyl hexadecanoate	[M+HCO2]-	HMDB0061859	C16995	Lipids and lipid-like molecules	Fatty Acyls	Fatty acid esters
M137T54.pos	Nodiff	0.849655	0.853737	0.32759	Down	1.59393	0.720062	0.0460085	Nodiff	1.42004	0.843423	0.187497	137.07	53.638	2-aminobenzamide	[M+H]+	HMDB0033947		Benzenoids	Benzene and substituted derivatives	Benzoic acids and derivatives
M718T142.neg	Nodiff	0.84924	0.883975	0.385427	Nodiff	0.73655	0.885143	0.349225	Nodiff	0.492455	1.00132	0.793779	718.477	142.451	1,2-di-(9z-tetradecenoyl)-sn-glycero-3-phosphocholine	[M+HCO2]-	HMDB0007900		Lipids and lipid-like molecules	Glycerophospholipids	Glycerophosphocholines
M149T128.neg	Nodiff	0.8424	0.80858	0.368057	Nodiff	0.581629	1.92509	0.428294	Nodiff	1.27468	2.38083	0.174471	149.024	128.051	D-xylose	[M-H]-	HMDB0060254	C00181	Organic oxygen compounds	Organooxygen compounds	Carbohydrates and carbohydrate conjugates
M367T109.neg	Nodiff	0.840716	1.0719	0.387091	Nodiff	0.367266	0.969497	0.679288	Nodiff	1.14599	0.904463	0.195335	367.356	108.629	Tetracosanoic acid	(M-H)-	HMDB0002003	C08320	Lipids and lipid-like molecules	Fatty Acyls	Fatty acids and conjugates
M132T335.pos	Nodiff	0.836139	2.21843	0.371818	Nodiff	0.298885	1.00441	0.772043	Nodiff	1.11751	0.452758	0.286238	132.101	335.366	L-Leucine	(M+H)+	HMDB0000687	C00123	Organic acids and derivatives	Carboxylic acids and derivatives	"Amino acids, peptides, and analogues"
M293T444.pos	Nodiff	0.830537	0.978654	0.396335	Nodiff	0.939663	0.948404	0.214974	Nodiff	0.678642	0.969091	0.460267	293.097	443.726	Ethylenediaminetetraacetic acid	[M+H]+	HMDB0015109	C00284	Organic acids and derivatives	Carboxylic acids and derivatives	Tetracarboxylic acids and derivatives
M172T386.pos	Nodiff	0.830462	1.32506	0.33626	Nodiff	0.839972	1.342	0.315354	Nodiff	0.0734202	1.01278	0.94972	172.059	385.799	Captopril	[M+H-CH2O2]+	HMDB0015328	C06867	Organic acids and derivatives	Carboxylic acids and derivatives	Amino acids, peptides, and analogues
M164T34.neg	Nodiff	0.82951	0.861477	0.380441	Nodiff	0.881657	1.20995	0.2611	Nodiff	1.55843	1.40451	0.163132	164.083	34.212	Butylated hydroxyanisole	[M-H-CH3]-	HMDB0059925		Benzenoids	Phenols	Methoxyphenols
M74T49.pos	Nodiff	0.828493	1.11506	0.385916	Nodiff	1.41386	1.25534	0.070716	Nodiff	1.23829	1.1258	0.191862	74.0594	49.1075	N,n-dimethylformamide	[M+H]+	HMDB0001888	C03134	Organic acids and derivatives	Carboxylic acids and derivatives	Carboxylic acid derivatives
M833T139.pos	Nodiff	0.827958	0.957667	0.375652	Nodiff	0.59345	1.02276	0.547771	Nodiff	1.40239	1.06797	0.195364	832.584	139.391	1-Stearoyl-2-oleoyl-sn-glycerol 3-phosphocholine (SOPC)	(M-H+2Na)+	HMDB0000564/HMDB0007878/HMDB0007879/HMDB0007880/HMDB0007882/HMDB0007884/HMDB0007886/HMDB0007887/HMDB0007897/HMDB0007898/HMDB0007911/HMDB0007912/HMDB0007913/HMDB0007914/HMDB0007936/HMDB0007937/HMDB0007938/HMDB0007939/HMDB0007940/HMDB0007958/HMDB0007959/HMDB0007960/HMDB0007961/HMDB0007964/HMDB0007966/HMDB0007967/HMDB0007981/HMDB0007982/HMDB0007983/HMDB0007984/HMDB0007985/HMDB0008002/HMDB0008003/HMD…	C00157	Lipids and lipid-like molecules	Glycerophospholipids	Glycerophosphocholines
M228T300.pos	Nodiff	0.827586	0.931935	0.426628	Nodiff	0.997482	0.881574	0.245249	Nodiff	0.205668	0.945961	0.975706	228.097	300.113	Deoxycytidine	(M+H)+	HMDB0000014	C00881	Nucleosides, nucleotides, and analogues	Pyrimidine nucleosides	Pyrimidine 2'-deoxyribonucleosides
M257T110_1.neg	Nodiff	0.825309	0.893223	0.320707	Nodiff	0.755446	1.2903	0.410246	Nodiff	1.28267	1.44454	0.177665	257.08	109.853	2'-o-methyluridine	[M-H]-
M203T257.pos	Nodiff	0.823558	1.3243	0.396922	Nodiff	0.76712	1.19821	0.395719	Nodiff	0.360005	0.904786	0.859851	203.101	256.649	Glu-Thr-Arg	[M+2H]2+			Organic acids and derivatives	Carboxylic acids and derivatives	Amino acids, peptides, and analogues
M216T333.pos	Nodiff	0.823026	1.17829	0.398924	Nodiff	1.35558	1.27138	0.11695	Nodiff	0.49841	1.079	0.60388	216.133	332.503	N-.alpha.-(tert-butoxycarbonyl)-l-proline	[M+H]+			Organic acids and derivatives	Carboxylic acids and derivatives	Amino acids, peptides, and analogues
M147T394.neg	Nodiff	0.810075	0.945222	0.48195	Nodiff	0.887751	0.917861	0.31592	Nodiff	0.0239631	0.971052	0.907123	147.029	393.962	3-hydroxyglutaric acid	[M-H]-	HMDB0000428		Organic acids and derivatives	Hydroxy acids and derivatives	Beta hydroxy acids and derivatives
M251T61.neg	Nodiff	0.806639	0.529462	0.384759	Nodiff	0.804547	0.501975	0.339188	Nodiff	0.0543113	0.948086	0.925523	251.164	61.3005	Bisphenol m	[M-H-C6H6O]-			Phenylpropanoids and polyketides	Diarylheptanoids	Linear diarylheptanoids
M222T221.neg	Nodiff	0.804854	0.735958	0.385578	Nodiff	0.917701	0.666941	0.226744	Nodiff	0.767001	0.906222	0.58647	222.076	220.658	N-Acetyl-L-tyrosine	[M-H]-	HMDB0000866	C01657	Organic acids and derivatives	Carboxylic acids and derivatives	Amino acids, peptides, and analogues
M482T194.pos	Nodiff	0.80453	1.10816	0.338425	Nodiff	0.961174	0.898571	0.207484	Nodiff	1.83	0.810865	0.056005	482.322	193.546	1-pentadecanoyl-sn-glycero-3-phosphocholine	[M+H]+	HMDB0010381		Lipids and lipid-like molecules	Glycerophospholipids	Glycerophosphocholines
M378T94.pos	Nodiff	0.804204	1.24682	0.371956	Nodiff	1.01773	1.78864	0.214676	Nodiff	0.850978	1.43456	0.513967	378.32	93.899	15(s)-15-methylprostaglandin f2.alpha. ethylamide	[M+H-H2O]+
M367T34.pos	Nodiff	0.804027	1.08524	0.354626	Nodiff	1.15005	0.896077	0.158869	Down	1.95388	0.825692	0.0314396	367.334	33.583	25-hydroxycholesterol	[M+H-2H2O]+		C15519	Lipids and lipid-like molecules	Steroids and steroid derivatives	Cholestane steroids
M162T395.pos	Nodiff	0.802781	1.99795	0.36455	Nodiff	0.873048	1.93247	0.200562	Nodiff	0.061272	0.967227	0.795698	162.112	395.469	L-Carnitine	(M+H)+	HMDB0000062	C00318	Organic nitrogen compounds	Organonitrogen compounds	Quaternary ammonium salts
M258T384.pos	Nodiff	0.801745	0.896885	0.381589	Nodiff	0.109071	0.998075	0.965905	Nodiff	1.02853	1.11282	0.339321	258.111	384.402	Glycerophosphocholine	[M+H]+	HMDB0000086	C00670	Lipids and lipid-like molecules	Glycerophospholipids	Glycerophosphocholines
M378T282.neg	Nodiff	0.800347	0.927302	0.415414	Down	1.87549	0.738905	0.00834294	Nodiff	1.47698	0.796833	0.0802168	378.239	281.853	D-erythro-sphingosine-1-phosphate	[M-H]-	HMDB0000277	C06124	Lipids and lipid-like molecules	Sphingolipids	Phosphosphingolipids
M131T308.pos	Nodiff	0.797366	1.21511	0.407896	Nodiff	1.00471	1.21584	0.225901	Nodiff	0.0715963	1.00061	0.835209	131.081	308.154	Sarcosine	(M+CH3CN+H)+	HMDB0000271	C00213	Organic acids and derivatives	Carboxylic acids and derivatives	"Amino acids, peptides, and analogues"
M405T584.neg	Nodiff	0.796738	0.93847	0.378132	Nodiff	0.0305055	0.99869	0.988011	Nodiff	0.744642	1.06417	0.32576	405.283	584.221	3.alpha.,7.alpha.-dihydroxy-12-oxocholanoic acid	[M-H]-	HMDB0000400		Lipids and lipid-like molecules	Steroids and steroid derivatives	Bile acids, alcohols and derivatives
M139T160.pos	Nodiff	0.795725	0.880512	0.420389	Down	1.64646	0.596675	0.0226063	Down	1.85085	0.677645	0.0475476	139.049	159.891	Nicotinamide n-oxide	[M+H]+	HMDB0002730		Organoheterocyclic compounds	Pyridines and derivatives	Pyridinecarboxylic acids and derivatives
M188T548.pos	Nodiff	0.792037	0.887379	0.42909	Nodiff	0.953816	0.748416	0.273107	Nodiff	0.336201	0.843401	0.859482	188.139	548.203	L-Lysine	(M+CH3CN+H)+	HMDB0000182	C00047	Organic acids and derivatives	Carboxylic acids and derivatives	"Amino acids, peptides, and analogues"
M121T602.neg	Nodiff	0.7916	1.53179	0.377319	Up	1.42744	3.27336	0.0499058	Up	1.75333	2.13695	0.0421169	121.065	602.499	3-(4-hydroxyphenyl)propionic acid	[M-H-CO2]-	HMDB0002199	C01744
M184T118.pos	Nodiff	0.791163	1.24578	0.385238	Nodiff	0.471505	1.12507	0.525186	Nodiff	0.184579	0.903101	0.739535	184.072	117.976	1-o-hexadecyl-2-o-(n-methylcarbamoyl)-sn-glyceryl-3-phosphorylcholine	[M+H-C21H41O3N]+			Lipids and lipid-like molecules	Glycerophospholipids	Glycerophosphocholines
M166T263.pos	Nodiff	0.789976	0.940981	0.430558	Down	1.93385	0.7673	0.0106335	Down	1.94179	0.815426	0.0345456	166.086	263.101	Phenylalanine	[M+H]+	HMDB0000159	C00079	Organic acids and derivatives	Carboxylic acids and derivatives	Amino acids, peptides, and analogues
M129T299.pos	Nodiff	0.789024	0.895667	0.37527	Down	1.8723	0.640052	0.00857843	Nodiff	1.67397	0.714609	0.0798944	129.065	298.741	5-methyl-5,6-dihydrouracil	[M+H]+	HMDB0000079	C00906	Organoheterocyclic compounds	Diazines	Pyrimidines and pyrimidine derivatives
M665T242.pos	Nodiff	0.788986	0.909978	0.418706	Nodiff	0.589405	0.916213	0.442768	Nodiff	0.0898501	1.00685	0.8938	665.264	241.714	Zanamivir	[2M+H]+		C08095	Organic acids and derivatives	Carboxylic acids and derivatives	Carboxylic acid derivatives
M359T257.pos	Nodiff	0.787947	1.10484	0.346632	Nodiff	0.405942	1.05096	0.525613	Nodiff	0.52928	0.951234	0.665087	359.123	256.901	3'-hydroxy-5,6,7,4'-tetramethoxyflavone	[M+H]+			Phenylpropanoids and polyketides	Flavonoids	O-methylated flavonoids
M219T408.pos	Nodiff	0.787176	0.876584	0.382574	Nodiff	0.451619	0.922748	0.616232	Nodiff	0.445802	1.05266	0.664693	219.096	407.954	5-L-Glutamyl-L-alanine	[M+H]+	HMDB0006248	C03740	Organic acids and derivatives	Carboxylic acids and derivatives	"Amino acids, peptides, and analogues"
M289T244.pos	Nodiff	0.786976	0.93285	0.432323	Nodiff	0.756215	1.15967	0.377348	Nodiff	1.3156	1.24315	0.187239	289.125	243.525	Cimifugin	[M+H-H2O]+		C09000	Organoheterocyclic compounds	Benzopyrans	1-benzopyrans
M124T294_2.neg	Nodiff	0.784603	0.953661	0.467192	Down	1.61749	0.846088	0.0348109	Nodiff	1.04314	0.8872	0.201074	124.007	293.524	Taurine	[M-H]-	HMDB0000251	C00245	Organic acids and derivatives	Organic sulfonic acids and derivatives	Organosulfonic acids and derivatives
M675T147.neg	Nodiff	0.783018	0.856429	0.374416	Nodiff	0.0840278	0.963754	0.861267	Nodiff	0.905416	1.12532	0.438133	674.51	147.122	(2-aminoethoxy)[3-[hexadec-1-en-1-yloxy]-2-(hexadecanoyloxy)propoxy]phosphinic acid	[M-H]-	HMDB0011158		Lipids and lipid-like molecules	Glycerophospholipids	Glycerophosphoethanolamines
M220T254.neg	Nodiff	0.782322	1.68794	0.429465	Nodiff	0.273075	0.736234	0.695578	Nodiff	1.14841	0.436172	0.258876	220.082	253.935	N-acetyl-d-glucosamine	[M-H]-	HMDB0000215	C00140	Organic oxygen compounds	Organooxygen compounds	Carbohydrates and carbohydrate conjugates
M72T301.pos	Nodiff	0.779698	1.1399	0.375289	Nodiff	0.993498	0.907607	0.19881	Nodiff	1.52351	0.796215	0.112149	72.0806	300.717	1,2-diamino-2-methylpropane	[M+H-NH3]+			Organic nitrogen compounds	Organonitrogen compounds	Amines
M285T28.pos	Nodiff	0.779253	0.774222	0.366416	Nodiff	0.165389	1.04204	0.811408	Nodiff	1.16459	1.34592	0.234769	285.075	27.8475	Glu-His	[M+H]+	HMDB0005781	C14536	Phenylpropanoids and polyketides	Isoflavonoids	Isoflav-2-enes
M473T34_1.pos	Nodiff	0.779187	1.16723	0.430004	Nodiff	0.957888	1.16235	0.262819	Nodiff	0.0372583	0.995815	0.893795	473.316	34.366	(3r,5s,7r,9s,10s,12s,13r,17r)-17-((2r)-4-(3-(hydroxymethyl)oxetan-2-yl)butan-2-yl)-10,13-dimethylhexadecahydro-1h-cyclopenta[a]phenanthrene-3,7,12-triol	[M+Na]+
M410T160.pos	Nodiff	0.772433	0.585506	0.381697	Nodiff	1.04243	0.459917	0.2365	Nodiff	0.423364	0.785504	0.804253	410.324	160.005	Ursodeoxycholic acid	[M+NH4]+	HMDB0000946	C07880	Lipids and lipid-like molecules	Steroids and steroid derivatives	Bile acids, alcohols and derivatives
M255T281.neg	Nodiff	0.771914	1.04595	0.408388	Nodiff	0.064334	0.992705	0.911551	Nodiff	0.775157	0.949092	0.364744	255.058	281.493	3-(5-phenylthiophen-2-yl)prop-2-ynyl acetate	[M-H]-			Organoheterocyclic compounds	Thiophenes	2,5-disubstituted thiophenes
M202T383.neg	Nodiff	0.766533	1.30247	0.367097	Nodiff	0.249708	1.01603	0.733699	Nodiff	0.514132	0.780076	0.427653	202.071	382.836	Gln-gly	[M-H]-	HMDB0028797		Organic acids and derivatives	Carboxylic acids and derivatives	Amino acids, peptides, and analogues
M555T149.neg	Nodiff	0.7664	1.28154	0.429555	Nodiff	0.0738115	1.01354	0.989264	Nodiff	0.62046	0.790881	0.437258	555.269	148.588	Dronedarone	[M-H]-			Organic oxygen compounds	Organooxygen compounds	Carbonyl compounds
M761T140.neg	Nodiff	0.765493	1.10892	0.360341	Nodiff	1.26183	1.19032	0.122373	Nodiff	0.89071	1.07341	0.396712	760.524	140.016	2-oleoyl-1-palmitoyl-sn-glycero-3-phosphoserine	[M-H]-	HMDB0012357		Lipids and lipid-like molecules	Glycerophospholipids	Glycerophosphoserines
M617T178.neg	Nodiff	0.760554	1.08761	0.466639	Nodiff	0.316139	1.02764	0.790108	Nodiff	0.635522	0.944862	0.606955	617.27	178.111	7-ethyl-10-(4-n-aminopentanoic acid)-1-piperidino)carbonyloxycamptothecin	[M-H]-	HMDB0060661
M277T37.neg	Nodiff	0.760275	0.966779	0.524336	Nodiff	0.381276	1.03141	0.61799	Nodiff	0.653985	1.06685	0.443267	277.143	37.462	Phthalic acid Mono-2-ethylhexyl Ester	(M-H)-
M731T148.pos	Nodiff	0.759496	1.05881	0.433487	Nodiff	0.194538	0.984992	0.833498	Nodiff	0.922866	0.93028	0.300932	730.536	147.906	1,2-dipalmitoleoyl-sn-glycero-3-phosphocholine	[M+H]+	HMDB0008002		Lipids and lipid-like molecules	Glycerophospholipids	Glycerophosphocholines
M99T330.pos	Nodiff	0.759231	0.902255	0.36947	Nodiff	1.4597	0.807597	0.0523018	Nodiff	1.21718	0.895088	0.291416	99.0544	330.382	Levulinic acid	[M+H-H2O]+	HMDB0000720		Organic acids and derivatives	Keto acids and derivatives	Gamma-keto acids and derivatives
M274T430.neg	Nodiff	0.75475	0.883912	0.37869	Nodiff	1.4597	0.757065	0.0588896	Nodiff	1.23109	0.856494	0.266001	274.103	430.388	Glu-Gln	[M-H]-	HMDB0028817		Organic acids and derivatives	Carboxylic acids and derivatives	Amino acids, peptides, and analogues
M353T38_1.pos	Nodiff	0.75329	0.76436	0.407808	Nodiff	1.04617	0.706304	0.229808	Nodiff	0.991251	0.924046	0.364384	353.265	38.228	Monolinolenin (9c,12c,15c)	[M+H]+			Lipids and lipid-like molecules	Fatty Acyls	Lineolic acids and derivatives
M628T189.pos	Nodiff	0.753274	1.06249	0.36632	Nodiff	0.627765	1.07215	0.370586	Nodiff	0.126816	1.0091	0.92849	627.533	189.311	1-Stearoyl-2-arachidonoyl-sn-glycerol	(M+H-H2O)+	HMDB0007098/HMDB0007099/HMDB0007100/HMDB0007101/HMDB0007103/HMDB0007108/HMDB0007112/HMDB0007131/HMDB0007132/HMDB0007156/HMDB0007166/HMDB0007170/HMDB0007223/HMDB0007224/HMDB0007248/HMDB0007257/HMDB0007398	C00165	Lipids and lipid-like molecules	Glycerolipids/Fatty Acyls	Diradylglycerols/Lineolic acids and derivatives
M441T585.pos	Nodiff	0.752992	0.958908	0.371046	Nodiff	0.824768	0.957379	0.335422	Nodiff	0.06142	0.998406	0.969399	441.296	584.656	Di(2-nonyl) phthalate	[M+Na]+			Benzenoids	Benzene and substituted derivatives	Benzoic acids and derivatives
M426T170_2.pos	Nodiff	0.752222	1.07936	0.415945	Nodiff	0.723803	0.913509	0.396237	Nodiff	1.71837	0.846344	0.0966527	426.357	169.78	Oleoyl-l-carnitine	[M+H]+	HMDB0005065		Lipids and lipid-like molecules	Fatty Acyls	Fatty acid esters
M157T167.pos	Nodiff	0.746511	1.07995	0.446528	Nodiff	0.0109691	0.945396	0.944344	Nodiff	1.52284	0.875409	0.13755	157.075	167.179	Indole-3-acetonitrile	[M+H]+	HMDB0006524	C02938	Organoheterocyclic compounds	Indoles and derivatives	Indoles
M172T189.neg	Nodiff	0.743457	0.865005	0.513105	Nodiff	0.500329	0.86238	0.525772	Nodiff	0.286263	0.996965	0.927974	172.097	188.805	Hexanoylglycine	[M-H]-	HMDB0000701		Organic acids and derivatives	Carboxylic acids and derivatives	Amino acids, peptides, and analogues
M281T133.pos	Nodiff	0.741612	0.666308	0.425121	Nodiff	1.0604	0.538577	0.192479	Nodiff	0.808855	0.808301	0.455019	281.171	132.624	Val-Tyr	[M+H]+			Organic acids and derivatives	Carboxylic acids and derivatives	Amino acids, peptides, and analogues
M330T412.pos	Nodiff	0.741133	1.31327	0.420713	Nodiff	0.357901	1.13396	0.69563	Nodiff	0.475423	0.863469	0.677811	330.072	411.547	Adenosine 2'-monophosphate	[M+H-H2O]+		C00946	Organic oxygen compounds	Organooxygen compounds	Carbohydrates and carbohydrate conjugates
M146T217.pos	Nodiff	0.741005	0.901599	0.380944	Nodiff	0.218353	0.970637	0.766686	Nodiff	0.924819	1.07657	0.526889	146.08	216.641	Isobutyrylglycine	[M+H]+	HMDB0000730		Organic acids and derivatives	Carboxylic acids and derivatives	Amino acids, peptides, and analogues
M192T192.neg	Nodiff	0.740715	1.47332	0.365756	Nodiff	1.28088	1.44868	0.0924082	Nodiff	0.423504	0.983276	0.790497	192.066	191.882	Phenaceturic acid	[M-H]-	HMDB0000821	C05598	Organic acids and derivatives	Carboxylic acids and derivatives	Amino acids, peptides, and analogues
M267T24.neg	Nodiff	0.740492	1.8815	0.511834	Nodiff	0.928089	0.847793	0.268256	Nodiff	1.35873	0.450594	0.146769	267.079	24.362	4-(2-hydroxyethyl)piperazine-1-(2-hydroxypropanesulfonic acid)	[M-H]-			Organoheterocyclic compounds	Diazinanes	Piperazines
M524T189_2.pos	Nodiff	0.740393	1.05834	0.398814	Nodiff	1.02999	1.06639	0.217233	Nodiff	0.347342	1.00761	0.843975	524.371	188.679	1-stearoyl-2-hydroxy-sn-glycero-3-phosphocholine	[M+H]+	HMDB0010384	C04230	Lipids and lipid-like molecules	Glycerophospholipids	Glycerophosphocholines
M230T323.pos	Nodiff	0.736798	1.17129	0.47247	Nodiff	1.10481	1.24687	0.220718	Nodiff	0.260459	1.06453	0.713403	230.149	323.009	Lys-Arg-Arg	[M+2H]2+			Organic acids and derivatives	Carboxylic acids and derivatives	Amino acids, peptides, and analogues
M327T109.neg	Nodiff	0.7364	1.01095	0.483065	Nodiff	0.593823	1.52638	0.431011	Nodiff	0.998172	1.50985	0.250266	327.231	108.688	(4Z,7Z,10Z,13Z,16Z,19Z)-4,7,10,13,1 6,19-Docosahexaenoic acid	(M-H)-
M905T133.pos	Nodiff	0.735976	0.705893	0.414403	Nodiff	0.0460041	0.868538	0.984835	Nodiff	1.35614	1.23041	0.170009	904.528	132.67	Hymenamide h	[M+H]+			Organic acids and derivatives	Carboxylic acids and derivatives	Amino acids, peptides, and analogues
M277T110.neg	Nodiff	0.73489	1.74304	0.415542	Nodiff	0.26549	1.3406	0.74626	Nodiff	0.642739	0.769119	0.677678	277.216	109.63	all cis-(6,9,12)-Linolenic acid	(M-H)-
M165T286.neg	Nodiff	0.731228	0.871207	0.404812	Nodiff	0.772307	0.858846	0.354547	Nodiff	0.227255	0.985811	0.849231	165.004	286.043	Dihydrothymine	(M+K-2H)-	HMDB0000079	C00906	Organoheterocyclic compounds	Diazines	Pyrimidines and pyrimidine derivatives
M223T27.pos	Nodiff	0.730966	1.3716	0.33428	Nodiff	0.970723	1.23647	0.253061	Nodiff	0.0556943	0.901481	0.959206	223.074	27.0435	Diethyl phthalate	[M+H]+	HMDB0094660	C14175	Benzenoids	Benzene and substituted derivatives	Benzoic acids and derivatives
M380T38.neg	Nodiff	0.729707	1.1915	0.427268	Nodiff	1.16897	1.99129	0.132088	Nodiff	1.08689	1.67124	0.299817	380.245	37.545	D-erythro-sphinganine-1-phosphate	[M-H]-	HMDB0001383	C01120	Lipids and lipid-like molecules	Sphingolipids	Phosphosphingolipids
M391T35.pos	Nodiff	0.726644	0.824712	0.431767	Nodiff	1.19346	0.714744	0.130456	Nodiff	1.34006	0.866659	0.205047	391.283	34.6325	Dioctyl phthalate	[M+H]+		C14227	Benzenoids	Benzene and substituted derivatives	Benzoic acids and derivatives
M166T185.pos	Nodiff	0.725762	0.762857	0.412364	Nodiff	0.265503	0.842302	0.714904	Nodiff	0.852852	1.10414	0.388823	166.085	184.732	L-Phenylalanine	(M+H)+	HMDB0000159	C00079	Organic acids and derivatives	Carboxylic acids and derivatives	"Amino acids, peptides, and analogues"
M257T71.neg	Nodiff	0.723653	1.21369	0.367871	Nodiff	0.0161878	0.997299	0.930508	Nodiff	0.990338	0.821707	0.354907	257.211	71.322	5,8,11,14-eicosatetraenoic acid, 16-hydroxy-, (5z,8z,11z,14z,16r)-	[M-H-CH2O3]-			Lipids and lipid-like molecules	Fatty Acyls	Eicosanoids
M544T240.neg	Nodiff	0.721649	1.15414	0.405919	Nodiff	0.45469	0.954007	0.512765	Nodiff	0.950052	0.826594	0.270731	544.264	240.246	1-(5z,8z,11z,14z-eicosatetraenoyl)-sn-glycero-3-phosphoserine	[M-H]-
M446T302.pos	Nodiff	0.71519	1.44872	0.384183	Nodiff	0.0728639	0.954449	0.937535	Nodiff	0.939506	0.658822	0.336722	446.308	301.976	Oleana-1,9(11)-dien-28-oic acid, 2-cyano-3,12-dioxo-, methyl ester	[M+H-C2H4O2]+			Organic oxygen compounds	Organooxygen compounds	Carbonyl compounds
M924T127.pos	Nodiff	0.7143	1.11085	0.43688	Nodiff	0.637613	1.16853	0.488997	Nodiff	0.0356815	1.05193	0.936623	923.509	127.029	Astrasieversianin xv	[M+Na]+			Lipids and lipid-like molecules	Steroids and steroid derivatives	Steroidal glycosides
M811T295.pos	Nodiff	0.713857	1.06421	0.422474	Nodiff	0.710964	1.06331	0.424224	Nodiff	0.0252131	0.99916	0.990105	810.596	294.836	1-stearoyl-2-arachidonyl-sn-glycero-3-phosphocholine	[M+H]+			Lipids and lipid-like molecules	Glycerophospholipids	Glycerophosphocholines
M287T111.neg	Nodiff	0.710747	1.22711	0.40751	Nodiff	0.00856634	0.971312	0.989446	Nodiff	1.03732	0.791545	0.354934	287.221	110.872	Testosterone	[M-H]-	HMDB0000234	C00535	Lipids and lipid-like molecules	Steroids and steroid derivatives	Androstane steroids
M264T52.neg	Nodiff	0.708488	0.801584	0.4996	Nodiff	0.283992	0.821086	0.703909	Nodiff	0.499681	1.02433	0.632743	263.999	51.842	3-amino-2-(4-chlorophenyl)-2-hydroxypropanesulfonic acid	[M-H]-			Benzenoids	Benzene and substituted derivatives	Halobenzenes
M511T419.pos	Nodiff	0.707688	0.96475	0.450608	Nodiff	0.440018	0.977103	0.585322	Nodiff	0.430115	1.01281	0.713109	511.226	419.213	Androstan-3-ol-17-one 3-glucuronide	[M-H+2Na]+	HMDB0004484	C11136	Lipids and lipid-like molecules	Steroids and steroid derivatives	Steroidal glycosides
M223T268.pos	Nodiff	0.704269	1.16641	0.463106	Nodiff	0.828577	1.1273	0.328462	Nodiff	0.173851	0.966475	0.971021	223.107	268.355	L-Tyrosine	(M+CH3CN+H)+	HMDB0000158	C00082
M313T176.neg	Nodiff	0.702806	1.21185	0.390219	Nodiff	0.132621	1.02725	0.853162	Nodiff	0.863978	0.847672	0.475358	313.236	176.289	Octadecanedioic acid	[M-H]-	HMDB0000782		Lipids and lipid-like molecules	Fatty Acyls	Fatty acids and conjugates
M212T31.neg	Nodiff	0.702798	1.26104	0.373782	Nodiff	1.30057	1.19768	0.102182	Nodiff	0.314409	0.949756	0.915116	212.002	31.063	Indoxyl sulfate	[M-H]-	HMDB0000682		Organic acids and derivatives	Organic sulfuric acids and derivatives	Arylsulfates
M1176T34_1.neg	Nodiff	0.695528	0.900515	0.428682	Nodiff	0.262904	0.960972	0.78149	Nodiff	0.444029	1.06714	0.571366	1175.77	34.177	Pentaerythritol tetrakis(3,5-di-tert-butyl-4-hydroxyhydrocinnamate)	[M-H]-			Organic acids and derivatives	Carboxylic acids and derivatives	Tetracarboxylic acids and derivatives
M416T195.pos	Nodiff	0.693741	1.09726	0.449296	Nodiff	0.226931	1.00761	0.771916	Nodiff	0.6324	0.918298	0.490929	416.335	195.364	3-hydroxyhexadecanoylcarnitine	[M+H]+			Lipids and lipid-like molecules	Fatty Acyls	Fatty acid esters
M132T344_2.pos	Nodiff	0.693325	0.94397	0.439265	Nodiff	0.895117	1.17813	0.255588	Nodiff	1.46961	1.24806	0.142157	132.076	344.047	Creatine	[M+H]+	HMDB0000064	C00300	Organic acids and derivatives	Carboxylic acids and derivatives	Amino acids, peptides, and analogues
M816T293.pos	Nodiff	0.691993	0.613462	0.457486	Nodiff	0.983033	0.402099	0.214046	Nodiff	0.519999	0.655459	0.535226	815.696	293.015	N-tetracosanoyl-4-sphingenyl-1-o-phosphorylcholine	[M+H]+			Lipids and lipid-like molecules	Sphingolipids	Phosphosphingolipids
M212T262.neg	Nodiff	0.688389	0.946514	0.524156	Nodiff	1.40681	0.827778	0.0649733	Nodiff	0.888517	0.874554	0.311451	212.022	262.01	6-(trifluoromethyl)quinolin-4-ol	[M-H]-			Organoheterocyclic compounds	Quinolines and derivatives	Quinolones and derivatives
M689T422.neg	Nodiff	0.687378	0.94519	0.490969	Down	1.81639	0.763609	0.012136	Nodiff	1.60122	0.80789	0.0729603	689.223	421.945	Coproporphyrin i	[M+Cl]-	HMDB0000643	C05769	Organoheterocyclic compounds	Tetrapyrroles and derivatives	Porphyrins
M178T195.neg	Nodiff	0.686188	0.803366	0.502589	Nodiff	0.418833	0.866776	0.559192	Nodiff	0.186589	1.07893	0.994472	178.05	195.426	Hippuric acid	[M-H]-	HMDB0000714	C01586	Benzenoids	Benzene and substituted derivatives	Benzoic acids and derivatives
M153T99.pos	Nodiff	0.686115	0.763855	0.450634	Down	1.61682	0.518003	0.0344607	Down	1.94728	0.678143	0.0321167	153.065	99.066	Nudifloramide	[M+H]+	HMDB0004193	C05842	Organoheterocyclic compounds	Pyridines and derivatives	Pyridinecarboxylic acids and derivatives
M515T37.neg	Nodiff	0.685747	1.38149	0.490276	Nodiff	0.597997	0.699564	0.450428	Nodiff	1.59002	0.506385	0.151739	515.302	36.947	Probucol	[M-H]-	HMDB0015537	C07373	Benzenoids	Benzene and substituted derivatives	Phenylpropanes
M243T110_1.neg	Nodiff	0.685593	0.818617	0.435319	Nodiff	0.55961	1.11049	0.56475	Nodiff	1.39235	1.35655	0.156953	243.101	110.112	Biotin	[M-H]-	HMDB0000030	C00120
M361T599.pos	Nodiff	0.684053	0.936705	0.432326	Nodiff	0.381622	0.95985	0.511142	Nodiff	0.414326	1.02471	0.787001	360.984	599.067	Vulpinic acid	M-H			Organoheterocyclic compounds	Dihydrofurans	Furanones
M201T318.pos	Nodiff	0.683996	0.916979	0.472792	Nodiff	1.4142	0.768346	0.0563492	Nodiff	1.07728	0.83791	0.284975	201.086	318.293	Pro-Glu-Arg	[M+2H]2+			Organic acids and derivatives	Carboxylic acids and derivatives	Amino acids, peptides, and analogues
M586T186.neg	Nodiff	0.681355	0.902107	0.507882	Nodiff	1.00796	0.835708	0.213619	Nodiff	0.238488	0.926396	0.642961	586.358	185.687	1-arachidoyl-2-hydroxy-sn-glycero-3-phosphocholine	[M+Cl]-	HMDB0010390		Lipids and lipid-like molecules	Glycerophospholipids	Glycerophosphocholines
M846T202.neg	Nodiff	0.681097	1.21332	0.460648	Nodiff	0.995621	1.34882	0.197089	Nodiff	0.678438	1.11167	0.604619	845.67	202.095	Sm d40:1	[M+CH3COOH-H]-			Lipids and lipid-like molecules	Sphingolipids	Phosphosphingolipids
M377T211.pos	Nodiff	0.680968	0.960602	0.540833	Nodiff	0.819245	1.06878	0.325116	Nodiff	1.22616	1.11261	0.226245	377.145	211.092	(-)-riboflavin	[M+H]+	HMDB0000244	C00255	Organoheterocyclic compounds	Pteridines and derivatives	Alloxazines and isoalloxazines
M266T322.pos	Nodiff	0.677171	0.888112	0.490138	Nodiff	0.893576	0.809494	0.255711	Nodiff	0.4183	0.911478	0.632134	266.151	321.847	(3as,5r,5as,8as,9ar)-5,8a-dimethyl-1-methylidene-3a,4,5,5a,6,7,9,9a-octahydroazuleno[6,7-b]furan-2,8-dione	[M+NH4]+			Lipids and lipid-like molecules	Prenol lipids	Terpene lactones
M503T421.neg	Nodiff	0.676731	1.20011	0.467855	Nodiff	0.923992	1.31744	0.2484	Nodiff	0.521764	1.09776	0.639925	503.159	421.43	Melezitose	[M-H]-	HMDB0011730	C08243	Organic oxygen compounds	Organooxygen compounds	Carbohydrates and carbohydrate conjugates
M219T359.pos	Nodiff	0.676634	1.09375	0.462976	Nodiff	0.772154	1.10878	0.393725	Nodiff	0.344823	1.01374	0.884699	219.07	358.846	Theanine	(M-H+2Na)+
M715T148.neg	Nodiff	0.675961	1.23923	0.435078	Nodiff	0.588101	0.857295	0.468299	Nodiff	1.07183	0.691796	0.158111	714.504	148.088	2-linoleoyl-1-palmitoyl-sn-glycero-3-phosphoethanolamine	[M-H]-	HMDB0008928		Lipids and lipid-like molecules	Glycerophospholipids	Glycerophosphoethanolamines
M716T38.neg	Nodiff	0.675448	0.866013	0.497125	Nodiff	0.968385	1.22073	0.200995	Up	2.08324	1.4096	0.0147033	715.611	37.925	1-Stearoyl-sn-glycerol	(2M-H)-
M267T42_1.neg	Nodiff	0.67495	0.93924	0.537533	Nodiff	1.35468	0.868383	0.119575	Nodiff	0.740951	0.92456	0.602446	267.195	41.867	Hexadecanedioic acid	(M-H2O-H)-
M448T168.pos	Nodiff	0.673969	0.916451	0.479002	Down	1.61812	0.776572	0.0352692	Nodiff	1.46484	0.847369	0.17929	448.34	168.353	L-arachidonoylcarnitine	[M+H]+			Lipids and lipid-like molecules	Fatty Acyls	Fatty acid esters
M485T110.neg	Nodiff	0.673935	1.05089	0.49534	Nodiff	1.52825	0.584485	0.0561234	Nodiff	0.923219	0.556183	0.536257	485.324	110.017	Quillaic acid	[M-H]-		C08972	Lipids and lipid-like molecules	Prenol lipids	Triterpenoids
M302T66.pos	Nodiff	0.670791	0.856258	0.411951	Nodiff	0.213977	0.953012	0.759863	Nodiff	0.734161	1.113	0.634222	302.305	65.789	Pro-Trp	[M+H]+	HMDB0000269	C00836	Organic nitrogen compounds	Organonitrogen compounds	Amines
M847T456.pos	Nodiff	0.669933	0.914981	0.523671	Nodiff	1.34154	0.80334	0.0924649	Nodiff	1.02014	0.877985	0.312709	847.369	456.021	Vincristine	[M+Na]+	HMDB0014681	C07204
M293T110.neg	Nodiff	0.667157	0.916137	0.444881	Nodiff	0.409727	0.943506	0.628218	Nodiff	0.129407	1.02988	0.799604	293.176	110.186	[6]-gingerol	[M-H]-		C10462	Benzenoids	Phenols	Methoxyphenols
M391T349_2.pos	Nodiff	0.66592	0.972119	0.547611	Nodiff	1.57154	0.819538	0.052116	Nodiff	1.6018	0.843043	0.0984367	390.992	348.51	1-.beta.-d-arabinofuranosyluracil 5'-monophosphate	[M-2H+3Na]+			Nucleosides, nucleotides, and analogues	Pyrimidine nucleotides	Pyrimidine ribonucleotides
M198T315.pos	Nodiff	0.659091	0.906102	0.483549	Down	1.5039	0.745105	0.036977	Nodiff	1.48189	0.82232	0.127857	198.087	315.082	N-acetylhistidine	[M+H]+	HMDB0014748	C02997	Organic acids and derivatives	Carboxylic acids and derivatives	Amino acids, peptides, and analogues
M889T140.neg	Nodiff	0.6566	0.950677	0.532448	Nodiff	0.188071	0.986148	0.865538	Nodiff	0.609834	1.03731	0.630418	888.575	139.618	Pc 40:8	[M+CH3COOH-H]-			Lipids and lipid-like molecules	Glycerophospholipids	Glycerophosphocholines
M111T94.neg	Nodiff	0.655954	1.13164	0.41299	Nodiff	0.0615756	1.05881	0.837	Nodiff	0.360274	0.93564	0.646722	111.02	93.597	Uracil	[M-H]-	HMDB0000300	C00106	Organoheterocyclic compounds	Diazines	Pyrimidines and pyrimidine derivatives
M107T28.neg	Nodiff	0.654854	1.10252	0.406418	Nodiff	1.02455	1.09239	0.241854	Nodiff	0.0968916	0.99082	0.933522	107.049	27.7215	3-hydroxyphenylacetic acid	[M-H-CO2]-	HMDB0000440	C05593	Benzenoids	Phenols	1-hydroxy-4-unsubstituted benzenoids
M232T278.pos	Nodiff	0.652885	1.22677	0.434666	Nodiff	0.877889	1.23632	0.215174	Nodiff	0.267744	1.00778	0.831994	232.154	278.277	Isobutyryl-l-carnitine	[M+H]+	HMDB0000736		Lipids and lipid-like molecules	Fatty Acyls	Fatty acid esters
M128T298_2.neg	Nodiff	0.649629	1.02674	0.523159	Nodiff	0.622984	0.965558	0.454711	Nodiff	0.993155	0.940416	0.2839	128.035	297.846	L-pyroglutamic acid	[M-H]-	HMDB0000267	C01879	Organic acids and derivatives	Carboxylic acids and derivatives	Amino acids, peptides, and analogues
M85T305.pos	Nodiff	0.648624	0.961542	0.44377	Nodiff	0.21536	1.00915	0.815714	Nodiff	1.09814	1.04952	0.273588	85.0277	305.097	3-Butynoic acid	(M+H)+
M230T364.neg	Nodiff	0.648504	0.875736	0.596341	Nodiff	1.08623	0.691456	0.172152	Nodiff	0.690002	0.789572	0.38113	230.102	364.225	Suberylglycine	[M-H]-	HMDB0000953		Organic acids and derivatives	Carboxylic acids and derivatives	Amino acids, peptides, and analogues
M253T42_2.neg	Nodiff	0.647307	1.27245	0.475642	Nodiff	0.312372	1.02442	0.75735	Nodiff	0.623772	0.805073	0.577781	253.217	42.1325	Cis-9-palmitoleic acid	[M-H]-	HMDB0003229	C08362	Lipids and lipid-like molecules	Fatty Acyls	Fatty acids and conjugates
M753T139.pos	Nodiff	0.643604	1.03231	0.431424	Nodiff	0.0721796	0.993434	0.932259	Nodiff	1.21873	0.962343	0.259588	752.555	139.139	1-(1z-octadecenyl)-2-(5z,8z,11z,14z-eicosatetraenoyl)-sn-glycero-3-phosphoethanolamine	[M+H]+	HMDB0005779		Lipids and lipid-like molecules	Glycerophospholipids	Glycerophosphoethanolamines
M496T192_2.pos	Nodiff	0.643549	0.961236	0.524559	Nodiff	0.430326	0.970175	0.605369	Nodiff	0.205711	1.0093	0.902304	496.34	192.336	1-palmitoyl-sn-glycero-3-phosphocholine	[M+H]+	HMDB0010382		Lipids and lipid-like molecules	Glycerophospholipids	Glycerophosphocholines
M359T301.neg	Nodiff	0.640411	1.12446	0.498678	Nodiff	1.3366	1.20996	0.0805211	Nodiff	0.754204	1.07604	0.505169	359.118	301.099	D-(+)-mannose	[2M-H]-	HMDB0062473	C00936	Organic oxygen compounds	Organooxygen compounds	Carbohydrates and carbohydrate conjugates
M356T38.neg	Nodiff	0.635512	1.02523	0.506204	Nodiff	0.468749	0.852618	0.476936	Nodiff	0.24836	0.831634	0.664487	356.188	38.0855	Trans-epoxysuccinyl-l-leucylamido(4-guanidino)butane	[M-H]-		C01341	Organoheterocyclic compounds	Epoxides	Oxirane carboxylic acids and derivatives
M125T159.neg	Nodiff	0.633419	0.195541	0.513899	Nodiff	0.0129677	0.777217	0.979074	Nodiff	0.758101	3.9747	0.450526	125.023	159.1	Maltol	[M-H]-	HMDB0030776	C11918	Organoheterocyclic compounds	Pyrans	Pyranones and derivatives
M735T198.pos	Nodiff	0.632429	1.11002	0.458982	Nodiff	0.796831	0.916318	0.355372	Nodiff	1.483	0.8255	0.155592	734.567	197.803	1,2-dihexadecanoyl-sn-glycero-3-phosphocholine	[M+H]+	HMDB0000564	C00157	Lipids and lipid-like molecules	Glycerophospholipids	Glycerophosphocholines
M964T195.pos	Nodiff	0.632192	0.953111	0.549514	Nodiff	0.538491	0.937604	0.518993	Nodiff	0.276243	0.98373	0.905404	963.637	195.357	1-stearoyl-2-hydroxy-sn-glycero-3-phosphoethanolamine	[2M+H]+	HMDB0011130		Lipids and lipid-like molecules	Glycerophospholipids	Glycerophosphoethanolamines
M269T109_2.neg	Nodiff	0.628323	0.848007	0.525545	Nodiff	0.739945	0.768474	0.332227	Nodiff	0.345281	0.906211	0.737424	269.247	109.352	Heptadecanoic acid	(M-H)-	HMDB0002259		Lipids and lipid-like molecules	Fatty Acyls	Fatty acids and conjugates
M331T108.neg	Nodiff	0.626246	1.0792	0.527505	Nodiff	0.755362	1.12508	0.337692	Nodiff	0.0914148	1.04252	0.684949	331.19	108.263	Prostaglandin e3	[M-H-H2O]-	HMDB0002664	C06439	Lipids and lipid-like molecules	Fatty Acyls	Eicosanoids
M424T171_2.pos	Nodiff	0.624437	0.944762	0.52977	Down	1.97768	0.731934	0.00572904	Nodiff	1.93284	0.774729	0.057718	424.341	171.482	Linoleoylcarnitine	[M+H]+	HMDB0006469		Lipids and lipid-like molecules	Fatty Acyls	Fatty acid esters
M241T345.neg	Nodiff	0.624317	0.904566	0.552433	Down	1.61699	0.665982	0.0338157	Nodiff	1.27169	0.736246	0.178617	241.091	345.477	L-Iditol	(M+CH3COO)-	HMDB0011632	C01507	Organic oxygen compounds	Organooxygen compounds	Carbohydrates and carbohydrate conjugates
M60T269.pos	Nodiff	0.623402	0.959071	0.555604	Nodiff	1.36298	0.867356	0.0934681	Nodiff	0.93134	0.904371	0.305292	60.0804	268.972	Guanidine	[M+H]+	HMDB0001842	C17349	Organic nitrogen compounds	Organonitrogen compounds	Guanidines
M147T132.neg	Nodiff	0.620543	1.08589	0.509894	Nodiff	0.721566	1.1165	0.411061	Nodiff	0.23752	1.02818	0.861737	147.029	132.019	D-Arabinono-1,4-lactone	(M-H)-
M188T273.neg	Nodiff	0.61978	1.14235	0.430948	Nodiff	0.975815	1.1982	0.239522	Nodiff	0.546407	1.04889	0.55812	188.091	272.749	Asn-Gly	[M-H]-			Organic acids and derivatives	Carboxylic acids and derivatives	Amino acids, peptides, and analogues
M184T484.pos	Nodiff	0.619704	1.17572	0.436873	Nodiff	0.115339	1.00507	0.82304	Nodiff	0.628183	0.854854	0.487368	184.072	483.541	Phosphorylcholine	[M+H]+	HMDB0001565	C00588	Organic nitrogen compounds	Organonitrogen compounds	Quaternary ammonium salts
M197T384.neg	Nodiff	0.61918	0.95191	0.49748	Nodiff	1.11282	0.903925	0.154332	Nodiff	0.44314	0.949592	0.573167	197.02	384.14	Fosfomycin	(M+CH3COO)-
M858T193.neg	Nodiff	0.613693	1.17955	0.453392	Nodiff	0.100551	0.980603	0.872252	Nodiff	0.49517	0.831334	0.470552	857.663	192.63	Sm d41:2	[M+CH3COOH-H]-			Lipids and lipid-like molecules	Sphingolipids	Phosphosphingolipids
M891T139_1.neg	Nodiff	0.613664	1.08422	0.464594	Nodiff	0.952728	1.12736	0.231382	Nodiff	0.250866	1.03979	0.697381	890.587	138.992	Pc 40:7	[M+CH3COOH-H]-			Lipids and lipid-like molecules	Glycerophospholipids	Glycerophosphocholines
M335T42.neg	Nodiff	0.609615	1.16167	0.497531	Nodiff	0.993368	0.763372	0.228602	Nodiff	1.38411	0.657133	0.144162	335.294	42.4995	7,7-dimethyl-(5z,8z)-eicosadienoic acid	[M-H]-			Lipids and lipid-like molecules	Fatty Acyls	Fatty acids and conjugates
M380T305.neg	Nodiff	0.608343	1.05545	0.50182	Nodiff	0.315737	1.03602	0.7087	Nodiff	0.152346	0.981589	0.820312	380.098	305.387	1-(1-2r-phosphothiotidyl)inositol-3,4-bisphosphate	[M-2H]2-			Organic oxygen compounds	Organooxygen compounds	Alcohols and polyols
M305T442.pos	Nodiff	0.606391	1.1046	0.466373	Nodiff	0.236379	0.889565	0.687804	Nodiff	1.42158	0.805325	0.132539	305.097	441.734	N-acetylaspartylglutamic acid	[M+H]+	HMDB0001067	C12270	Organic acids and derivatives	Carboxylic acids and derivatives	Amino acids, peptides, and analogues
M174T392.neg	Nodiff	0.605834	0.938168	0.580497	Nodiff	0.610807	1.09527	0.430441	Nodiff	1.1547	1.16746	0.225099	174.04	392.299	N-Acetyl-L-aspartic acid	(M-H)-	HMDB0000812	C01042	Organic acids and derivatives	Carboxylic acids and derivatives	"Amino acids, peptides, and analogues"
M176T266.pos	Nodiff	0.605749	1.11639	0.505266	Nodiff	0.658348	1.42685	0.410444	Nodiff	0.0838651	1.27809	0.759695	176.065	266.476	Indoleacetic acid	[M+H]+	HMDB0000197	C00954	Organoheterocyclic compounds	Indoles and derivatives	Indolyl carboxylic acids and derivatives
M214T150.pos	Nodiff	0.605489	0.876119	0.411732	Nodiff	0.312645	0.939143	0.699588	Nodiff	0.493174	1.07193	0.628795	214.252	149.868	Tetradecylamine	[M+H]+			Organic nitrogen compounds	Organonitrogen compounds	Amines
M490T38.pos	Nodiff	0.60407	0.828169	0.482849	Nodiff	1.52657	3.01325	0.0652573	Up	2.20521	3.63844	0.027017	490.169	37.556	Chlorhexidine	[M+H-NH3+2i]+	HMDB0015016	C06902	Benzenoids	Benzene and substituted derivatives	Halobenzenes
M473T38.pos	Nodiff	0.601297	0.783527	0.478443	Nodiff	1.5874	3.31158	0.0530442	Up	2.27315	4.22651	0.0207627	473.142	37.583	Clofazimine	[M+H]+		C06915	Organoheterocyclic compounds	Diazanaphthalenes	Benzodiazines
M496T111.neg	Nodiff	0.601199	1.45521	0.554658	Nodiff	0.153715	0.284941	0.882802	Nodiff	0.901954	0.195808	0.514034	496.27	110.853	Microcystin lr	[M-2H]2-		C05371	Organic acids and derivatives	Peptidomimetics	Hybrid peptides
M297T31_2.neg	Nodiff	0.599017	1.07887	0.513018	Nodiff	0.833819	0.855384	0.299393	Nodiff	1.40134	0.792849	0.113696	297.152	31.063	Ostruthin	[M-H]-		C09281	Lipids and lipid-like molecules	Prenol lipids	Terpene lactones
M858T195.pos	Nodiff	0.595768	0.958115	0.58062	Nodiff	1.47234	0.847995	0.0710285	Nodiff	0.836458	0.885066	0.435117	857.511	195.371	Dirithromycin	[M+Na]+			Organic oxygen compounds	Organooxygen compounds	Carbohydrates and carbohydrate conjugates
M129T70.neg	Nodiff	0.593898	0.903931	0.552108	Nodiff	0.495528	1.07723	0.64684	Nodiff	1.00675	1.19172	0.295393	129.055	70.194	ketoisocaproic acid	(M-H)-	HMDB0000695	C00233	Organic acids and derivatives	Keto acids and derivatives	Short-chain keto acids and derivatives
M213T384.neg	Nodiff	0.593873	0.944062	0.547648	Nodiff	0.708268	0.917598	0.343372	Nodiff	0.172326	0.971968	0.76086	213.016	384.229	1-Deoxy-D-xylulose 5-phosphate	[M-H]-	HMDB0001213	C11437	Organic oxygen compounds	Organooxygen compounds	Carbohydrates and carbohydrate conjugates
M446T309.pos	Nodiff	0.592591	0.986041	0.479614	Nodiff	1.03761	0.971255	0.194834	Nodiff	0.867951	0.985005	0.437194	446.133	309.364	Dehydroaripiprazole	[M+H]+			Organoheterocyclic compounds	Diazinanes	Piperazines
M190T108_1.neg	Nodiff	0.590521	0.887132	0.542155	Nodiff	0.806746	1.29151	0.300062	Nodiff	1.22788	1.45583	0.125621	190.051	108.484	N-Acetyl-DL-methionine	(M-H)-
M228T197.neg	Nodiff	0.590408	1.41167	0.545892	Nodiff	1.21972	2.65619	0.12539	Nodiff	1.13299	1.88159	0.319906	228.053	197.122	N-tris(hydroxymethyl)methyl-2-aminoethanesulfonic acid	[M-H]-		C05353	Organic acids and derivatives	Organic sulfonic acids and derivatives	Organosulfonic acids and derivatives
M149T107.neg	Nodiff	0.590049	0.899773	0.560146	Nodiff	1.22842	0.694944	0.109938	Nodiff	1.1756	0.772355	0.247128	149.06	107.032	D-lyxose	[M-H]-		C00476	Organic oxygen compounds	Organooxygen compounds	Carbohydrates and carbohydrate conjugates
M157T294.pos	Nodiff	0.588367	0.8554	0.475589	Down	1.48687	0.659493	0.0463561	Nodiff	1.59954	0.770975	0.140408	157.097	294.448	N-.alpha.-acetyl-l-ornithine	[M+H-H2O]+	HMDB0003357	C00437	Organic acids and derivatives	Carboxylic acids and derivatives	Amino acids, peptides, and analogues
M131T186.pos	Nodiff	0.578403	0.758911	0.540266	Nodiff	0.603415	0.73674	0.427427	Nodiff	0.312393	0.970786	0.723946	131.048	185.683	Trans-cinnamic acid	[M+H-H2O]+	HMDB0000930	C00423	Phenylpropanoids and polyketides	Cinnamic acids and derivatives	Cinnamic acids
M184T144.pos	Nodiff	0.576487	1.02172	0.483082	Nodiff	1.05834	1.05773	0.194671	Nodiff	0.690476	1.03525	0.428339	184.072	144.307	1,2-dilauroyl-sn-glycero-3-phosphatidylcholine	[M+H-C27H50O4]+			Lipids and lipid-like molecules	Glycerophospholipids	Glycerophosphocholines
M723T142.neg	Nodiff	0.57443	1.09407	0.472658	Nodiff	1.10941	1.09954	0.184747	Nodiff	0.391689	1.005	0.808976	722.51	141.821	(2-aminoethoxy)[3-[hexadec-1-en-1-yloxy]-2-[icosa-5.8.11.14-tetraenoyloxy]propoxy]phosphinic acid	[M-H]-	HMDB0011352		Lipids and lipid-like molecules	Glycerophospholipids	Glycerophosphoethanolamines
M247T36.neg	Nodiff	0.573969	1.13694	0.543188	Nodiff	1.15551	0.89802	0.140176	Nodiff	1.43966	0.789858	0.186393	247.169	36.168	Nabilone	[M-H-C8H12O]-	HMDB0014629		Organoheterocyclic compounds	Naphthopyrans	Naphthopyranones
M405T211.pos	Nodiff	0.572508	0.965753	0.601182	Nodiff	0.756348	1.20701	0.360025	Nodiff	1.19389	1.24981	0.263208	405.208	210.561	hydrocortisone 21-acetate	[M+H]+		C02821	Lipids and lipid-like molecules	Steroids and steroid derivatives	Pregnane steroids
M135T39.pos	Nodiff	0.571966	1.12365	0.476789	Nodiff	0.327869	1.1351	0.743628	Nodiff	0.0734937	1.01018	0.86602	135.079	38.76	3,4-dimethylbenzaldehyde	[M+H]+			Benzenoids	Benzene and substituted derivatives	Benzoyl derivatives
M817T485.pos	Nodiff	0.569348	1.21093	0.517268	Nodiff	0.123544	1.06362	0.920142	Nodiff	0.58952	0.878354	0.630783	817.331	485.378	Utilin	[M+H]+			Lipids and lipid-like molecules	Prenol lipids	Triterpenoids
M313T86.neg	Nodiff	0.567845	1.21985	0.502821	Nodiff	1.04681	1.18027	0.197825	Nodiff	0.00273958	0.967554	0.797751	313.237	86.101	12,13-dihydroxy-9z-octadecenoic acid	[M-H]-			Lipids and lipid-like molecules	Fatty Acyls	Fatty acids and conjugates
M245T194.neg	Nodiff	0.562136	0.902669	0.560506	Nodiff	1.00298	0.782775	0.213823	Nodiff	0.841448	0.867179	0.37874	245.092	193.88	N-acetyltryptophan	[M-H]-			Organic acids and derivatives	Carboxylic acids and derivatives	Amino acids, peptides, and analogues
M171T384.neg	Nodiff	0.561756	0.943924	0.541247	Nodiff	1.23843	0.856517	0.0970221	Nodiff	0.565534	0.9074	0.489839	171.006	384.222	Glycerophosphate(2)	[M-H]-	HMDB0000126	C00093	Lipids and lipid-like molecules	Glycerophospholipids	Glycerophosphates
M145T134.pos	Nodiff	0.561289	0.958488	0.546978	Nodiff	0.572822	0.959488	0.559677	Nodiff	0.0252598	1.00104	0.978946	145.075	134.412	3-aminoquinoline	[M+H]+			Organoheterocyclic compounds	Quinolines and derivatives	Aminoquinolines and derivatives
M407T193.neg	Nodiff	0.561163	1.09455	0.546465	Nodiff	0.282212	0.594072	0.792341	Nodiff	0.162948	0.542752	0.631082	407.277	193.019	.gamma.-muricholic acid	[M-H]-		C17649	Lipids and lipid-like molecules	Steroids and steroid derivatives	Bile acids, alcohols and derivatives
M246T75_1.pos	Nodiff	0.559428	1.08931	0.553473	Nodiff	1.05388	1.30063	0.193339	Nodiff	1.10414	1.19399	0.388616	246.243	75.322	2,4,6-tri-tert-butylaniline	[M+H-CH4]+			Benzenoids	Benzene and substituted derivatives	Phenylpropanes
M471T134.neg	Nodiff	0.559265	0.716923	0.555866	Nodiff	0.432979	0.615082	0.599935	Nodiff	0.0530576	0.857948	0.840393	471.308	134.446	3-ketofusidic acid	[M-H-C2H2O]-			Lipids and lipid-like molecules	Steroids and steroid derivatives	Steroid esters
M869T43.neg	Nodiff	0.559058	1.038	0.56615	Nodiff	0.575858	1.06306	0.491713	Nodiff	0.222	1.02414	0.813791	868.601	43.13	Pc(18:1e/12-hete)	[M+Hac-H]-			Lipids and lipid-like molecules	Glycerophospholipids	Glycerophosphocholines
M497T32.neg	Nodiff	0.557349	1.16817	0.57612	Nodiff	0.376543	0.968842	0.679096	Nodiff	0.580431	0.829366	0.749663	497.291	32.481	Ganoderic acid a	[M-H-H2O]-			Lipids and lipid-like molecules	Prenol lipids	Triterpenoids
M374T198.neg	Nodiff	0.556448	0.932907	0.609291	Nodiff	0.720968	0.854099	0.313536	Nodiff	0.160897	0.915525	0.901594	374.125	197.542	Tiagabine	[M-H]-	HMDB0015042	C07503	Organoheterocyclic compounds	Piperidines	Piperidinecarboxylic acids and derivatives
M464T186.neg	Nodiff	0.554714	1.12814	0.515724	Nodiff	0.433797	0.920823	0.588918	Nodiff	0.888371	0.816232	0.243682	464.311	185.674	Glycocholic acid	[M-H]-	HMDB0000138	C01921	Lipids and lipid-like molecules	Steroids and steroid derivatives	Bile acids, alcohols and derivatives
M317T208.pos	Nodiff	0.54739	0.952598	0.58864	Nodiff	0.662671	1.22378	0.437494	Nodiff	1.14878	1.28467	0.30025	317.156	207.903	Bupirimate	[M+H]+		C18776	Organoheterocyclic compounds	Diazines	Pyrimidines and pyrimidine derivatives
M204T305.pos	Nodiff	0.546873	0.970373	0.565878	Nodiff	0.792422	0.953396	0.331893	Nodiff	0.34909	0.982505	0.741112	204.123	305.1	Acetylcarnitine	[M+H]+		C02571	Lipids and lipid-like molecules	Fatty Acyls	Fatty acid esters
M327T41.neg	Nodiff	0.546588	1.11557	0.535591	Down	1.64677	0.825571	0.0269324	Nodiff	1.83241	0.740041	0.0528978	327.232	40.647	Cis-4,7,10,13,16,19-docosahexaenoic acid	[M-H]-	HMDB0002183	C06429	Lipids and lipid-like molecules	Fatty Acyls	Fatty acids and conjugates
M355T38.pos	Nodiff	0.545058	0.953634	0.498676	Nodiff	0.978199	0.902904	0.223784	Nodiff	0.868983	0.946804	0.518006	355.283	38.412	1-monolinoleoyl-rac-glycerol	[M+H]+			Lipids and lipid-like molecules	Fatty Acyls	Lineolic acids and derivatives
M719T43.neg	Nodiff	0.544017	1.12866	0.581905	Nodiff	0.266158	1.05383	0.705252	Nodiff	0.050502	0.933695	0.800162	719.466	43.097	Pg 32:1	[M-H]-			Lipids and lipid-like molecules	Glycerophospholipids	Glycerophosphoglycerols
M119T39_2.pos	Nodiff	0.543632	1.10742	0.497516	Nodiff	0.280532	1.09595	0.805515	Nodiff	0.00885827	0.989643	0.802703	119.085	38.76	Zerumbone	[M+H-C6H12O]+		C20262	Lipids and lipid-like molecules	Prenol lipids	Sesquiterpenoids
M303T442.neg	Nodiff	0.539184	0.957204	0.632615	Down	1.44724	0.781833	0.0459516	Nodiff	0.775621	0.816788	0.363831	303.082	442.46	N-Acetyl-Asp-Glu	[M-H]-	HMDB0001067	C12270	Organic acids and derivatives	Carboxylic acids and derivatives	Amino acids, peptides, and analogues
M188T201.neg	Nodiff	0.535846	0.928254	0.610235	Nodiff	1.34934	0.645787	0.0843152	Nodiff	0.63881	0.6957	0.426376	188.071	201.191	3-Indolepropionic acid	(M-H)-
M595T298.pos	Nodiff	0.535385	1.0332	0.578514	Nodiff	0.153675	0.9879	0.780329	Nodiff	0.761599	0.956159	0.449865	595.124	298.22	Tiliroside	[M+H]+			Phenylpropanoids and polyketides	Flavonoids	Flavonoid glycosides
M118T301.pos	Nodiff	0.535332	0.925902	0.549578	Nodiff	1.4905	0.808786	0.073494	Nodiff	1.47217	0.873511	0.169269	118.085	300.677	Valine	[M+H]+	HMDB0000883	C00183	Organic acids and derivatives	Carboxylic acids and derivatives	Amino acids, peptides, and analogues
M84T379.pos	Nodiff	0.534745	1.10209	0.510267	Nodiff	0.146383	1.08595	0.729739	Nodiff	0.189844	0.985356	0.843933	84.0444	378.764	1-Aminocyclopropanecarboxylic acid	(M+H-H2O)+	HMDB0036458	C01234	Organic acids and derivatives	Carboxylic acids and derivatives	"Amino acids, peptides, and analogues"
M188T386.neg	Nodiff	0.531156	0.977138	0.644467	Nodiff	1.17637	0.856761	0.128646	Nodiff	0.205476	0.876807	0.669071	188.055	385.749	N-acetyl-l-glutamate	[M-H]-	HMDB0001138	C00624	Organic acids and derivatives	Carboxylic acids and derivatives	Amino acids, peptides, and analogues
M229T290.neg	Nodiff	0.528302	1.11456	0.476708	Nodiff	0.559681	0.921772	0.557967	Nodiff	1.28784	0.82703	0.197782	229.143	289.791	Dodecanedioic acid	[M-H]-	HMDB0000623	C02678	Lipids and lipid-like molecules	Fatty Acyls	Fatty acids and conjugates
M302T362.pos	Nodiff	0.524377	1.0669	0.54395	Nodiff	0.0666063	0.964984	0.912575	Nodiff	0.727482	0.904474	0.521637	302.085	362.483	N-Acetyl-D-Glucosamine 6-Phosphate	[M+H]+	HMDB0001367	C04256	Organic oxygen compounds	Organooxygen compounds	Carbohydrates and carbohydrate conjugates
M204T188.neg	Nodiff	0.524053	0.805921	0.655408	Nodiff	0.807966	0.687322	0.287077	Nodiff	0.720815	0.85284	0.395915	204.065	188.454	Cinnamoylglycine	[M-H]-	HMDB0011621		Organic acids and derivatives	Carboxylic acids and derivatives	Amino acids, peptides, and analogues
M463T38.pos	Nodiff	0.523143	1.03883	0.649002	Nodiff	0.0425165	0.92047	0.985522	Nodiff	0.578205	0.886062	0.531573	463.299	37.83	.beta.-ecdysone	[M+H-H2O]+	HMDB0030180	C02633	Lipids and lipid-like molecules	Steroids and steroid derivatives	Bile acids, alcohols and derivatives
M211T290.neg	Nodiff	0.522803	1.12221	0.477083	Nodiff	1.14948	0.876869	0.137368	Nodiff	1.36926	0.781381	0.103734	211	290.408	Nicotinate d-ribonucleotide	[M-H-C6H5NO2]-	HMDB0001132	C01185	Nucleosides, nucleotides, and analogues	Pyridine nucleotides	Nicotinic acid nucleotides
M759T167.pos	Nodiff	0.522495	1.05806	0.505973	Nodiff	0.187168	1.00672	0.833952	Nodiff	0.508824	0.951477	0.528424	758.569	166.703	Thioetheramide-PC	(M+Na)+
M101T81.neg	Nodiff	0.518354	1.3458	0.645619	Nodiff	0.383148	1.29424	0.664236	Nodiff	0.1904	0.961685	0.975378	101.024	80.788	Acetoacetic acid	[M-H]-	HMDB0000060	C00164	Organic acids and derivatives	Keto acids and derivatives	Short-chain keto acids and derivatives
M243T69.pos	Nodiff	0.517669	0.900233	0.507071	Nodiff	0.47568	0.90104	0.550719	Nodiff	0.0743092	1.0009	0.851361	243.087	68.541	Lumichrome	[M+H]+		C01727	Organoheterocyclic compounds	Pteridines and derivatives	Alloxazines and isoalloxazines
M472T167.pos	Nodiff	0.51279	0.968358	0.626817	Down	2.19287	0.694034	0.00090772	Down	2.02112	0.716712	0.0463532	472.34	166.708	Terfenadine	[M+H]+	HMDB0014486	C07463	Benzenoids	Benzene and substituted derivatives	Diphenylmethanes
M307T29.pos	Nodiff	0.509679	1.34719	0.622881	Nodiff	0.226116	0.957016	0.833763	Nodiff	0.415148	0.710381	0.712526	307.143	29.1545	Heptanedioic acid, 1-[2-[(2-carboxyphenyl)methylene]hydrazide]	[M+H]+			Benzenoids	Benzene and substituted derivatives	Benzoic acids and derivatives
M161T389.neg	Nodiff	0.509429	1.12766	0.504466	Nodiff	0.5252	0.925998	0.509394	Nodiff	0.851115	0.821168	0.252784	161.045	389.097	3-hydroxy-3-methylglutaric acid	[M-H]-	HMDB0000355	C03761	Lipids and lipid-like molecules	Fatty Acyls	Fatty acids and conjugates
M297T62.neg	Nodiff	0.508375	1.12648	0.532205	Nodiff	0.556225	1.07456	0.517542	Nodiff	0.329682	0.95391	0.945095	297.242	61.9665	Ricinoleic acid	[M-H]-	HMDB0034297	C08365	Lipids and lipid-like molecules	Fatty Acyls	Fatty acids and conjugates
M186T333.pos	Nodiff	0.50148	1.14843	0.619043	Nodiff	0.802746	1.16395	0.380701	Nodiff	0.476742	1.01351	0.849499	186.085	333.358	Pelletierine	(M-H+2Na)+
M263T235.pos	Nodiff	0.501435	1.03106	0.614505	Nodiff	0.0939343	0.972583	0.93572	Nodiff	1.06596	0.943285	0.197311	263.139	235.278	Phe-pro	[M+H]+	HMDB0011177		Organic acids and derivatives	Carboxylic acids and derivatives	Amino acids, peptides, and analogues
M243T302_2.neg	Nodiff	0.499182	0.92497	0.575883	Nodiff	0.477324	1.09027	0.559637	Nodiff	1.20551	1.17871	0.27734	243.134	302.053	(5e)-3,4,9-trihydroxy-2-propyl-2,3,4,7,8,9-hexahydrooxecin-10-one	[M-H]-
M241T107.neg	Nodiff	0.494142	0.958974	0.592492	Nodiff	0.260792	0.980443	0.668422	Nodiff	0.205402	1.02239	0.835113	241.082	107.107	His-ser	[M-H]-	HMDB0000273	C00214	Nucleosides, nucleotides, and analogues	Pyrimidine nucleosides	Pyrimidine 2'-deoxyribonucleosides
M892T499.pos	Nodiff	0.493384	1.07756	0.530849	Nodiff	0.751021	1.09692	0.393886	Nodiff	0.232588	1.01797	0.849444	892.289	499.233	Lnfp iii	[M+K]+			Organic oxygen compounds	Organooxygen compounds	Carbohydrates and carbohydrate conjugates
M375T89.neg	Nodiff	0.491444	0.811108	0.568474	Nodiff	0.810938	0.628009	0.318137	Nodiff	0.320897	0.774261	0.907148	375.288	88.734	Lithocholic acid	[M-H]-	HMDB0000761	C03990	Lipids and lipid-like molecules	Steroids and steroid derivatives	"Bile acids, alcohols and derivatives"
M437T271.neg	Nodiff	0.490157	1.07272	0.558206	Nodiff	0.969287	1.27549	0.207799	Nodiff	0.903953	1.18902	0.357752	437.21	271.069	Pantothenic acid	[2M-H]-	HMDB0000210	C00864	Organic acids and derivatives	Carboxylic acids and derivatives	Amino acids, peptides, and analogues
M295T42_1.neg	Nodiff	0.488674	1.05437	0.558737	Down	1.76244	0.800294	0.0167308	Down	2.40672	0.759027	0.00456769	295.227	41.746	9R,10S-EpOME	(M-H)-
M243T302_1.neg	Nodiff	0.486421	1.07635	0.59072	Up	1.53825	1.2929	0.0472614	Nodiff	1.3859	1.20119	0.102506	243.097	301.579	Suberosin	[M-H]-
M213T165.neg	Nodiff	0.485818	1.05885	0.582183	Nodiff	0.939468	1.26524	0.215322	Nodiff	0.94739	1.19493	0.355288	213.016	165.078	m-Chlorohippuric acid	M-
M405T198.neg	Nodiff	0.484859	2.70313	0.61099	Nodiff	0.791302	0.474818	0.340661	Nodiff	0.368871	0.175654	0.948205	405.262	197.806	3-dehydrocholic acid	[M-H]-
M464T157.pos	Nodiff	0.483751	2.01206	0.598644	Nodiff	0.177786	0.448946	0.799881	Nodiff	0.602215	0.223128	0.662086	464.281	157.292	Tauroursodeoxycholic acid	[M+H-2H2O]+	HMDB0000874	C16868	Lipids and lipid-like molecules	Steroids and steroid derivatives	Bile acids, alcohols and derivatives
M294T335.pos	Nodiff	0.482642	1.15843	0.598303	Nodiff	0.567421	0.938984	0.524068	Nodiff	0.996857	0.810567	0.375066	294.154	334.865	Ile-Tyr	M+
M415T197.neg	Nodiff	0.480529	1.33843	0.577466	Nodiff	1.12297	1.49222	0.133526	Nodiff	0.734833	1.11491	0.585117	415.158	196.932	13:4+4o fatty acyl hexoside	[M-H]-
M74T218.neg	Nodiff	0.480407	1.15152	0.512318	Nodiff	0.862831	1.21367	0.259616	Nodiff	0.562957	1.05398	0.64875	74.0243	217.665	Glycine	[M-H]-	HMDB0000123	C00037	Organic acids and derivatives	Carboxylic acids and derivatives	Amino acids, peptides, and analogues
M311T51.neg	Nodiff	0.479594	0.881455	0.713062	Down	1.57601	0.574629	0.0440009	Down	1.93998	0.65191	0.0333788	311.221	51.2245	Methyl-9-hydroperoxy-delta10e,12e-octadecadienoic acid	[M-CH3]-
M127T381.neg	Nodiff	0.479396	0.956891	0.639201	Down	1.67131	0.805733	0.025048	Down	1.76697	0.842032	0.0468476	127.051	380.563	Dihydro-4,4-dimethyl-2,3-furandione	[M-H]-		C01125	Organoheterocyclic compounds	Lactones	Gamma butyrolactones
M337T47.neg	Nodiff	0.479295	1.24084	0.607409	Nodiff	0.109906	1.03928	0.970643	Nodiff	0.410033	0.837563	0.661185	337.309	46.721	Erucic acid	[M-H]-	HMDB0002068	C08316	Lipids and lipid-like molecules	Fatty Acyls	Fatty acids and conjugates
M147T321.pos	Nodiff	0.478982	0.965332	0.651939	Nodiff	0.145892	1.0107	0.869266	Nodiff	0.715933	1.047	0.556644	147.046	320.885	Coumarin	[M+H]+	HMDB0001218	C05851	Phenylpropanoids and polyketides	Coumarins and derivatives
M580T183_2.pos	Nodiff	0.477959	1.05017	0.545045	Nodiff	0.741554	1.04581	0.395219	Nodiff	0.162489	0.995851	0.96533	580.431	183.211	1-behenoyl-2-hydroxy-sn-glycero-3-phosphocholine	[M+H]+	HMDB0010398		Lipids and lipid-like molecules	Glycerophospholipids	Glycerophosphocholines
M116T336.pos	Nodiff	0.477917	0.944435	0.611485	Nodiff	0.594453	0.87248	0.407919	Nodiff	0.230609	0.923811	0.768628	116.07	336.394	D-Proline	(M+H)+	HMDB0003411	C00763	Organic acids and derivatives	Carboxylic acids and derivatives	"Amino acids, peptides, and analogues"
M617T314.pos	Nodiff	0.477794	1.09411	0.531271	Nodiff	0.22438	0.980201	0.75222	Nodiff	0.571064	0.895893	0.428313	617.258	314.429	Aceroside viii	[M+Na]+			Phenylpropanoids and polyketides	Diarylheptanoids	Linear diarylheptanoids
M372T140.pos	Nodiff	0.477726	0.8652	0.558637	Nodiff	1.4051	0.46759	0.0533215	Nodiff	1.2816	0.540441	0.234092	372.241	139.715	Crystal violet	[M]+	HMDB0014550	C00168	Benzenoids	Benzene and substituted derivatives	Diphenylmethanes
M90T318.pos	Nodiff	0.477423	0.96075	0.572144	Nodiff	0.660634	0.91779	0.412486	Nodiff	0.242198	0.955285	0.879867	90.0542	317.629	L-Alanine	(M+H)+	HMDB0000161	C00041	Organic acids and derivatives	Carboxylic acids and derivatives	"Amino acids, peptides, and analogues"
M620T595.pos	Nodiff	0.477359	1.02057	0.659848	Nodiff	1.3747	1.1025	0.0670638	Nodiff	1.43809	1.08028	0.114579	619.525	595.249	1-linoleoyl-2-oleoyl-rac-glycerol	[M+H]+			Lipids and lipid-like molecules	Fatty Acyls	Lineolic acids and derivatives
M743T147.neg	Nodiff	0.47696	0.905427	0.679045	Nodiff	0.0857935	1.01007	0.863517	Nodiff	0.77941	1.11557	0.489378	742.536	146.732	1-stearoyl-2-linoleoyl-sn-glycero-3-phosphoethanolamine	[M-H]-	HMDB0008994		Lipids and lipid-like molecules	Glycerophospholipids	Glycerophosphoethanolamines
M481T110.pos	Nodiff	0.474943	0.829878	0.590963	Nodiff	0.213399	0.873201	0.810501	Nodiff	0.256222	1.0522	0.709516	481.26	109.903	17-trifluoromethylphenyltrinorprostaglandin f2.alpha. isopropyl ester	[M+H-H2O]+			Lipids and lipid-like molecules	Fatty Acyls	Eicosanoids
M646T122.neg	Nodiff	0.469395	1.03359	0.671711	Nodiff	0.366522	1.0263	0.670762	Nodiff	0.148805	0.99294	0.98379	645.506	121.745	N-lauroyl-d-erythro-sphingosylphosphorylcholine	[M-H]-	HMDB0012096		Lipids and lipid-like molecules	Sphingolipids	Phosphosphingolipids
M734T46.neg	Nodiff	0.467152	0.973597	0.627186	Nodiff	0.150368	0.995106	0.776717	Nodiff	0.147458	1.02209	0.815796	734.475	45.7375	1,2-dilinolenoyl-sn-glycero-3-phosphoethanolamine	[M-H]-	HMDB0009161		Lipids and lipid-like molecules	Glycerophospholipids	Glycerophosphoethanolamines
M282T37.pos	Nodiff	0.467093	1.11775	0.61879	Nodiff	0.708676	1.18187	0.441849	Nodiff	0.488929	1.05737	0.77597	282.278	37.153	Dodemorph	[M+H]+		C18786	Organoheterocyclic compounds	Oxazinanes	Morpholines
M177T109.neg	Nodiff	0.46566	1.06297	0.589444	Nodiff	0.751628	1.14769	0.370201	Nodiff	0.524539	1.0797	0.634376	177.04	108.986	L-gulono-1,4-lactone	[M-H]-	HMDB0003466	C01040	Organoheterocyclic compounds	Lactones	Gamma butyrolactones
M161T300.neg	Nodiff	0.463621	1.06958	0.627414	Nodiff	0.64619	1.07969	0.423653	Nodiff	0.276673	1.00945	0.870466	161.045	299.885	D-turanose	[M-H-C6H12O6]-	HMDB0011740	C19636	Lipids and lipid-like molecules	Fatty Acyls	Fatty acyl glycosides
M121T50.neg	Nodiff	0.462823	1.10383	0.575972	Nodiff	1.09127	1.17499	0.166392	Nodiff	0.636382	1.06446	0.521764	121.029	49.937	3-hydroxybenzaldehyde	[M-H]-		C03067	Organic oxygen compounds	Organooxygen compounds	Carbonyl compounds
M858T192.neg	Nodiff	0.457613	1.10691	0.595999	Nodiff	0.25203	0.983562	0.768264	Nodiff	0.443245	0.888567	0.508973	857.516	192.49	Pi 36:4	[M-H]-			Lipids and lipid-like molecules	Glycerophospholipids	Glycerophosphoinositols
M282T377.pos	Nodiff	0.454966	0.947912	0.652403	Nodiff	0.16325	1.0071	0.874134	Nodiff	0.741721	1.06244	0.5429	282.118	376.832	N6-methyladenosine	(M+H)+	HMDB0004044		Nucleosides, nucleotides, and analogues	Purine nucleosides
M415T161.pos	Nodiff	0.454875	0.725486	0.594013	Nodiff	0.608547	0.66506	0.513422	Nodiff	0.258809	0.916709	0.930982	415.28	160.855	Isodeoxycholic acid	[M+Na]+	HMDB0002536	C17661	Lipids and lipid-like molecules	Steroids and steroid derivatives	Bile acids, alcohols and derivatives
M647T150.neg	Nodiff	0.453779	1.03775	0.716359	Nodiff	0.362712	1.05921	0.689969	Nodiff	0.0892373	1.02068	0.952089	647.462	149.544	1,2-dihexadecanoyl-sn-glycero-3-phosphate	[M-H]-	HMDB0000674		Lipids and lipid-like molecules	Glycerophospholipids	Glycerophosphates
M189T289.pos	Nodiff	0.449357	1.10414	0.682542	Nodiff	0.0305707	1.11607	0.946573	Nodiff	0.273904	1.01081	0.751932	189.09	289.491	L-Glutamate	(M+CH3CN+H)+	HMDB0000148	C00025	Organic acids and derivatives	Carboxylic acids and derivatives	"Amino acids, peptides, and analogues"
M242T147.pos	Nodiff	0.448099	0.953549	0.579136	Down	2.02088	0.60073	0.00502373	Nodiff	1.53371	0.629994	0.142193	242.283	146.694	1-hexadecylamine	[M+H]+			Organic nitrogen compounds	Organonitrogen compounds	Amines
M267T222.neg	Nodiff	0.447763	1.06074	0.648774	Down	1.78239	0.659969	0.0205646	Down	2.41367	0.62218	0.00230824	267.072	222.257	Inosine	[M-H]-	HMDB0000195	C00294	Nucleosides, nucleotides, and analogues	Purine nucleosides
M621T37.neg	Nodiff	0.446527	1.07712	0.631792	Nodiff	1.15107	1.25565	0.130695	Nodiff	1.42083	1.16575	0.230232	620.595	37.41	N-behenoyl-d-erythro-sphingosine	[M-H]-	HMDB0004952		Lipids and lipid-like molecules	Sphingolipids	Ceramides
M335T41.neg	Nodiff	0.445777	0.934067	0.628471	Nodiff	0.921132	0.830726	0.240516	Nodiff	0.935024	0.889364	0.307284	335.221	41.275	5(S)-HpETE	(M-H)-
M232T256.pos	Nodiff	0.445187	1.16785	0.583047	Nodiff	0.78257	1.27215	0.270599	Nodiff	0.516819	1.0893	0.645568	232.155	256.323	(r)-butyrylcarnitine	[M+H]+	HMDB0002013		Lipids and lipid-like molecules	Fatty Acyls	Fatty acid esters
M691T151.neg	Nodiff	0.443911	1.0598	0.650412	Nodiff	0.721458	1.07124	0.405371	Nodiff	0.407015	1.01079	0.832588	690.503	150.876	1,2-dipalmitoyl-sn-glycero-3-phosphoethanolamine	[M-H]-	HMDB0008923		Lipids and lipid-like molecules	Glycerophospholipids	Glycerophosphoethanolamines
M182T384.neg	Nodiff	0.442516	0.95752	0.626237	Nodiff	1.24927	0.857769	0.0889188	Nodiff	0.629843	0.895824	0.380785	182.021	383.869	2s-amino-4-phosphonobutyric acid	[M-H]-			Organic acids and derivatives	Carboxylic acids and derivatives	Amino acids, peptides, and analogues
M339T109.neg	Nodiff	0.441676	1.02263	0.67477	Nodiff	0.512056	0.639641	0.477426	Nodiff	1.22579	0.625487	0.148674	339.198	109.499	Norethindrone Acetate	(M-H)-
M498T158.neg	Nodiff	0.439783	1.04012	0.670386	Nodiff	0.0370847	0.242559	0.91259	Nodiff	0.926838	0.233203	0.494976	498.287	158.401	Taurochenodeoxycholate	[M-H]-	HMDB0000951	C05465	Lipids and lipid-like molecules	Steroids and steroid derivatives	Bile acids, alcohols and derivatives
M458T254.pos	Nodiff	0.439185	1.04675	0.590712	Nodiff	1.29818	1.29581	0.15016	Nodiff	1.128	1.23794	0.24801	458.345	253.653	3-oxazolidinecarboxylic acid, 2,2-dimethyl-4-(1-oxo-2-hexadecyn-1-yl)-, 1,1-dimethylethyl ester, (4s)-	[M+Na]+			Organoheterocyclic compounds	Azolidines	Oxazolidines
M306T50.neg	Nodiff	0.438248	1.06808	0.602172	Nodiff	0.326965	0.864997	0.666023	Nodiff	1.12829	0.80986	0.261897	306.173	49.881	Benzoic acid, 4-[[(5,6,7,8-tetrahydro-5,5,8,8-tetramethyl-2-naphthalenyl)amino]carbonyl]-	[M-H-CO2]-	HMDB0015605	C12864
M333T29.neg	Nodiff	0.438061	0.841665	0.705139	Nodiff	0.344852	1.27048	0.682101	Nodiff	0.685111	1.50949	0.446533	333.005	28.572	Daidzein 4'-sulfate	[M-H]-			Phenylpropanoids and polyketides	Isoflavonoids	Isoflav-2-enes
M204T79.neg	Nodiff	0.437433	0.995762	0.716383	Nodiff	0.383885	2.17678	0.658533	Nodiff	0.59655	2.18604	0.534678	204.123	78.908	Pantothenol	[M-H]-	HMDB0004231	C05944	Lipids and lipid-like molecules	Fatty Acyls	Fatty amides
M747T141.neg	Nodiff	0.436794	1.08562	0.581567	Nodiff	0.855511	1.0875	0.311555	Nodiff	0.383166	1.00174	0.8257	746.511	140.541	(2-aminoethoxy)[2-[docosa-4.7.10.13.16.19-hexaenoyloxy]-3-[hexadec-1-en-1-yloxy]propoxy]phosphinic acid	[M-H]-	HMDB0005780		Lipids and lipid-like molecules	Glycerophospholipids	Glycerophosphoethanolamines
M297T48.pos	Nodiff	0.435153	1.12942	0.708892	Nodiff	1.21532	1.5272	0.128272	Nodiff	1.0686	1.3522	0.269446	297.189	47.8855	17alpha-ethynylestradiol	[M+H]+	HMDB0001926	C07534	Lipids and lipid-like molecules	Steroids and steroid derivatives	Estrane steroids
M143T334.pos	Nodiff	0.435	0.94111	0.679556	Nodiff	0.82956	1.42345	0.297309	Nodiff	1.1705	1.51252	0.197755	143.08	333.77	Ectoine	[M+H]+		C06231	Organic acids and derivatives	Carboxylic acids and derivatives	Amino acids, peptides, and analogues
M295T63.neg	Nodiff	0.433543	1.08018	0.564043	Nodiff	1.47141	0.766722	0.0652136	Down	2.0944	0.70981	0.0191037	295.227	62.566	12(13)-epoxy-9z-octadecenoic acid	[M-H]-	HMDB0004702		Lipids and lipid-like molecules	Fatty Acyls	Fatty acids and conjugates
M177T303.neg	Nodiff	0.432893	0.986305	0.702164	Nodiff	0.824952	1.12246	0.311823	Nodiff	1.00439	1.13805	0.303089	177.04	302.834	D-glucono-1,5-lactone	[M-H]-	HMDB0000150	C00198	Organic oxygen compounds	Organooxygen compounds	Carbohydrates and carbohydrate conjugates
M191T432.neg	Nodiff	0.431135	0.871397	0.650224	Nodiff	0.414687	0.867733	0.637615	Nodiff	0.251216	0.995795	0.978236	191.019	431.562	Citrate	[M-H]-	HMDB0000094	C00158	Organic acids and derivatives	Carboxylic acids and derivatives	Tricarboxylic acids and derivatives
M1098T197.pos	Nodiff	0.430311	1.35546	0.677362	Nodiff	0.0640107	0.231659	0.953662	Nodiff	0.534855	0.170908	0.600922	1097.53	197.222	NCGC00384687-01	[M+Na]+			Lipids and lipid-like molecules	Prenol lipids	Triterpenoids
M276T400.pos	Nodiff	0.426944	1.14147	0.587841	Nodiff	0.475105	0.96685	0.665943	Nodiff	0.815894	0.847018	0.443782	276.143	400.06	L-glutarylcarnitine	[M+H]+	HMDB0013130		Lipids and lipid-like molecules	Fatty Acyls	Fatty acid esters
M180T37.neg	Nodiff	0.425353	1.11001	0.658146	Nodiff	0.250758	1.23574	0.817652	Nodiff	0.159318	1.11327	0.948293	180.032	37.203	Acamprosate	[M-H]-	HMDB0014797		Organic acids and derivatives	Organic sulfonic acids and derivatives	Organosulfonic acids and derivatives
M435T27.neg	Nodiff	0.421563	1.2172	0.675363	Down	1.93602	0.426262	0.00641037	Down	2.33191	0.350197	0.00635497	435.099	26.596	Irisxanthone	[M-H]-		C10067	Organoheterocyclic compounds	Benzopyrans	1-benzopyrans
M175T370.pos	Nodiff	0.420922	0.904279	0.683636	Nodiff	0.0950271	0.922973	0.821341	Nodiff	0.179099	1.02067	0.821907	175.118	369.651	Arginine	[M+H]+	HMDB0000517	C00062	Organic acids and derivatives	Carboxylic acids and derivatives	Amino acids, peptides, and analogues
M163T206.neg	Nodiff	0.420133	1.07874	0.616592	Nodiff	0.255403	0.952306	0.820664	Nodiff	0.495114	0.882792	0.39129	163.06	205.845	D-quinovose	[M-H]-		C02522	Organic oxygen compounds	Organooxygen compounds	Carbohydrates and carbohydrate conjugates
M431T109.neg	Nodiff	0.419265	1.04402	0.648458	Nodiff	0.295925	0.960012	0.689194	Nodiff	0.734348	0.919531	0.427897	431.313	109.124	3.beta.,7.alpha.-dihydroxy-5-cholestenoic acid	[M-H]-		C17335	Lipids and lipid-like molecules	Steroids and steroid derivatives	Bile acids, alcohols and derivatives
M533T41.neg	Nodiff	0.418153	0.892185	0.711001	Nodiff	1.16736	0.750468	0.176756	Nodiff	1.73783	0.841157	0.0832536	533.453	41.283	Fahfa 34:2	[M-H]-			Lipids and lipid-like molecules	Fatty Acyls	Fatty acids and conjugates
M188T352.pos	Nodiff	0.415732	1.09609	0.728588	Nodiff	0.75024	1.19599	0.427008	Nodiff	0.352512	1.09114	0.706368	188.102	352.399	L-Glutamine	(M+CH3CN+H)+	HMDB0000641	C00064	Organic acids and derivatives	Carboxylic acids and derivatives	"Amino acids, peptides, and analogues"
M132T434.neg	Nodiff	0.415054	1.02281	0.704771	Nodiff	0.271569	0.844845	0.665981	Nodiff	1.10663	0.826006	0.140213	132.03	434.039	L-Aspartate	(M-H)-	HMDB0000191	C00049	Organic acids and derivatives	Carboxylic acids and derivatives	"Amino acids, peptides, and analogues"
M263T205.pos	Nodiff	0.4148	1.07838	0.632941	Nodiff	0.295761	1.02466	0.707627	Nodiff	0.144214	0.950182	0.812373	263.043	205.31	Tetraethyl pyrophosphate	[M+H-C2H4]+		C19017	Organic oxygen compounds	Organic oxoanionic compounds	Organic pyrophosphates
M76T332.pos	Nodiff	0.414018	0.849801	0.676085	Nodiff	0.749831	1.18085	0.355853	Nodiff	1.51063	1.38956	0.108027	76.0752	331.575	Trimethylamine n-oxide	[M+H]+	HMDB0000925	C01104	Organic nitrogen compounds	Organonitrogen compounds	Aminoxides
M161T317.neg	Nodiff	0.412978	1.06666	0.60499	Nodiff	1.18558	0.931746	0.164963	Nodiff	0.963235	0.87352	0.226743	160.948	316.693	3,4-dichlorophenol	[M-H]-		C14462	Benzenoids	Benzene and substituted derivatives	Halobenzenes
M227T54.neg	Nodiff	0.410931	1.0715	0.621767	Nodiff	0.999383	0.877961	0.234146	Nodiff	1.70831	0.819373	0.110107	227.201	54.378	Myristic acid	[M-H]-	HMDB0000806	C06424	Lipids and lipid-like molecules	Fatty Acyls	Fatty acids and conjugates
M439T28.neg	Nodiff	0.410422	1.09299	0.669431	Nodiff	0.671849	1.05864	0.414497	Nodiff	0.173099	0.968572	0.678591	439.213	28.095	Natamycin	[M-H-C7H15NO7]-		C08073	Organic oxygen compounds	Organooxygen compounds	Carbohydrates and carbohydrate conjugates
M145T381_2.neg	Nodiff	0.408796	0.961837	0.696969	Nodiff	1.40423	0.849915	0.0689984	Nodiff	1.68629	0.883638	0.0687785	145.061	381.063	Glutamine	[M-H]-	HMDB0000641	C00064	Organic acids and derivatives	Carboxylic acids and derivatives	Amino acids, peptides, and analogues
M471T35.neg	Nodiff	0.406376	1.08094	0.642278	Nodiff	0.281607	0.967655	0.758357	Nodiff	0.654379	0.8952	0.477406	471.346	35.142	Echinocystic acid	[M-H]-		C08942	Lipids and lipid-like molecules	Prenol lipids	Triterpenoids
M544T188.pos	Nodiff	0.405935	1.05736	0.653689	Nodiff	0.523437	1.04307	0.490453	Nodiff	0.0121465	0.986486	0.854262	544.339	187.504	1-Oleoyl-sn-glycero-3-phosphocholine	(M+Na)+
M495T297.pos	Nodiff	0.405546	0.966426	0.603024	Nodiff	0.4509	0.950809	0.479743	Nodiff	0.145941	0.983841	0.88545	495.074	297.45	Pyridoxal phosphate	[2M+H]+	HMDB0001491	C00018	Organoheterocyclic compounds	Pyridines and derivatives	Pyridine carboxaldehydes
M108T52.pos	Nodiff	0.404507	0.926547	0.61629	Nodiff	0.505114	0.923247	0.480671	Nodiff	0.592792	0.996439	0.575227	108.08	51.93	N-methylaniline	[M+H]+		C02299	Organic nitrogen compounds	Organonitrogen compounds	Amines
M171T264_2.pos	Nodiff	0.399199	1.13224	0.709185	Nodiff	0.240405	0.926612	0.701337	Nodiff	0.855794	0.818389	0.497347	171.113	263.934	N-alpha-acetyl-l-lysine	[M+H-H2O]+		C12989	Organic acids and derivatives	Carboxylic acids and derivatives	Amino acids, peptides, and analogues
M116T368.pos	Nodiff	0.398906	0.969075	0.555764	Nodiff	0.400146	1.04999	0.732223	Nodiff	0.215473	1.0835	0.849705	116.07	368.057	N-methyl-l-glutamic acid	[M+H-CH2O2]+	HMDB0062660	C01046	Organic acids and derivatives	Carboxylic acids and derivatives	Amino acids, peptides, and analogues
M487T111.neg	Nodiff	0.398168	1.11795	0.640973	Nodiff	0.438962	1.0886	0.613484	Nodiff	0.242576	0.97375	0.983681	487.339	110.523	Asiatic acid	[M-H]-	HMDB0035782	C08617	Lipids and lipid-like molecules	Prenol lipids	Triterpenoids
M113T300.neg	Nodiff	0.397911	1.05282	0.67599	Nodiff	0.719857	1.08645	0.371573	Nodiff	0.459507	1.03194	0.730856	113.024	300.227	D-arabinose	[M-H-2H2O]-	HMDB0029942	C00259	Organic oxygen compounds	Organooxygen compounds	Carbohydrates and carbohydrate conjugates
M559T43.neg	Nodiff	0.397386	1.05637	0.639564	Nodiff	0.594366	1.26504	0.475795	Nodiff	0.265648	1.19754	0.645867	559.469	42.573	Fahfa 36:3	[M-H]-			Lipids and lipid-like molecules	Fatty Acyls	Fatty acids and conjugates
M103T199.neg	Nodiff	0.392955	1.03218	0.698259	Nodiff	0.494023	0.930396	0.532635	Nodiff	1.10939	0.90139	0.302386	103.039	198.654	Dl-a-hydroxybutyric acid	[M-H]-	HMDB0000008	C05984	Organic acids and derivatives	Hydroxy acids and derivatives	Alpha hydroxy acids and derivatives
M359T34.neg	Nodiff	0.392038	1.08519	0.680977	Nodiff	0.076866	1.08704	0.900242	Nodiff	0.23981	1.0017	0.834009	359.15	34.314	Lariciresinol	[M-H]-		C10646	Lignans, neolignans and related compounds	Furanoid lignans	Tetrahydrofuran lignans
M403T299.pos	Nodiff	0.389757	1.05941	0.666122	Nodiff	0.0662969	1.00696	0.879355	Nodiff	0.674702	0.950493	0.614587	403.152	298.875	Nobiletin	[M+H]+	HMDB0029540	C10112	Phenylpropanoids and polyketides	Flavonoids	O-methylated flavonoids
M300T444.neg	Nodiff	0.3895	0.954516	0.758765	Nodiff	0.756782	0.878622	0.370074	Nodiff	0.654523	0.920489	0.490992	300.047	444.32	N-Acetylglucosamine 1-phosphate	[M-H]-	HMDB0001367	C04256	Organic oxygen compounds	Organooxygen compounds	Carbohydrates and carbohydrate conjugates
M248T334.pos	Nodiff	0.388618	1.02659	0.701202	Nodiff	0.332797	0.889578	0.790851	Nodiff	0.253075	0.866536	0.897605	248.104	334.475	Malonyl-l-carnitine	[M+H]+	HMDB0062592		Lipids and lipid-like molecules	Fatty Acyls	Fatty acid esters
M275T204.neg	Nodiff	0.387164	1.00755	0.742293	Nodiff	0.682491	0.887726	0.447036	Nodiff	0.0690678	0.88107	0.871961	275.093	203.764	Gamma-l-glutamyl-l-glutamic acid	[M-H]-	HMDB0011737	C05282	Organic acids and derivatives	Carboxylic acids and derivatives	Amino acids, peptides, and analogues
M215T103.neg	Nodiff	0.386792	0.89397	0.771357	Nodiff	0.730924	0.793259	0.408623	Nodiff	0.92081	0.887344	0.441066	215.164	102.66	3-hydroxydodecanoic acid	[M-H]-	HMDB0000387		Organic acids and derivatives	Hydroxy acids and derivatives	Medium-chain hydroxy acids and derivatives
M514T198.neg	Nodiff	0.386435	1.33632	0.7042	Nodiff	0.102587	0.141684	0.860895	Nodiff	0.915684	0.106026	0.503216	514.282	198.133	Taurocholate	[M-H]-	HMDB0000036	C05122	Lipids and lipid-like molecules	Steroids and steroid derivatives	Bile acids, alcohols and derivatives
M882T191_1.neg	Nodiff	0.386197	1.11834	0.639852	Nodiff	0.396493	1.04806	0.603879	Nodiff	0.0678782	0.937155	0.873603	881.515	191.279	Pi 38:6	[M-H]-
M179T300.neg	Nodiff	0.384465	1.06587	0.68745	Nodiff	0.729586	1.09016	0.359633	Nodiff	0.415477	1.02279	0.762342	179.056	300.227	D-Mannose	[M-H]-	HMDB0062473	C00936	Organic oxygen compounds	Organooxygen compounds	Carbohydrates and carbohydrate conjugates
M592T303.pos	Nodiff	0.384028	0.935836	0.726922	Down	1.75429	0.563308	0.0286859	Nodiff	1.69837	0.60193	0.0869911	592.366	302.651	(4r)-4-((3r,5s,7r,9s,10s,13r,14s,17r)-3,7-dihydroxy-10,13-dimethylhexadecahydro-1h-cyclopenta[a]phenanthren-17-yl)-n-methyl-n-((2s,3r,4r,5r)-2,3,4,5,6-pentahydroxyhexyl)pentanamide	[M+Na]+			Lipids and lipid-like molecules	Steroids and steroid derivatives	Bile acids, alcohols and derivatives
M118T274_2.pos	Nodiff	0.382413	0.937356	0.651334	Nodiff	1.06985	0.852098	0.204144	Nodiff	1.05529	0.909045	0.340194	118.086	273.852	Betaine	[M+H]+	HMDB0000043	C00719	Organic acids and derivatives	Carboxylic acids and derivatives	Amino acids, peptides, and analogues
M769T142.pos	Nodiff	0.379559	1.02193	0.618817	Nodiff	0.141333	0.987232	0.733101	Nodiff	0.913172	0.966044	0.452995	768.586	141.525	1-hexadecyl-2-(5z,8z,11z,14z-eicosatetraenoyl)-sn-glycero-3-phosphocholine	[M+H]+			Lipids and lipid-like molecules	Glycerophospholipids	Glycerophosphocholines
M398T37_1.pos	Nodiff	0.377726	0.762287	0.680296	Nodiff	0.705737	0.688806	0.417009	Nodiff	1.1119	0.903605	0.264624	398.24	36.978	Echimidine	[M+H]+		C10299
M281T39_2.pos	Nodiff	0.376877	1.11288	0.618286	Nodiff	0.222122	1.09327	0.865595	Nodiff	0.0127501	0.982372	0.819603	281.138	38.821	N,N-Dimethylaniline	(2M+K)+
M484T36_2.pos	Nodiff	0.368981	1.04341	0.64681	Nodiff	0.0750596	1.00538	0.890569	Nodiff	0.517397	0.963543	0.695197	484.471	35.874	N-lauroyl-d-erythro-sphinganine	[M+H]+	HMDB0011758		Lipids and lipid-like molecules	Sphingolipids	Ceramides
M362T42.neg	Nodiff	0.365161	1.1695	0.609238	Nodiff	0.887182	1.09862	0.296642	Nodiff	0.105664	0.939397	0.959678	362.236	41.89	N-palmitoyltaurine	[M-H]-			Lipids and lipid-like molecules	Fatty Acyls	Fatty amides
M335T205.neg	Nodiff	0.364752	1.16668	0.663942	Nodiff	0.631133	0.826623	0.485648	Nodiff	0.721306	0.708528	0.289131	335.113	205.14	Psoralidin	[M-H]-	HMDB0034050	C10523	Phenylpropanoids and polyketides	Isoflavonoids	Coumestans
M845T42_1.pos	Nodiff	0.362314	1.04955	0.659268	Nodiff	0.115745	0.967259	0.920307	Nodiff	0.726176	0.921596	0.469292	844.522	41.8255	Scytophycin e	[M+Na]+			Lipids and lipid-like molecules	Prenol lipids	Terpene lactones
M390T71.pos	Nodiff	0.360283	1.11393	0.680904	Nodiff	0.997638	1.51768	0.229972	Nodiff	1.11829	1.36246	0.374943	390.356	70.878	N-octanoylsphingosine	[M+H-2H2O]+			Lipids and lipid-like molecules	Sphingolipids	Ceramides
M150T211.neg	Nodiff	0.358273	0.892322	0.71093	Nodiff	0.0280465	0.958138	0.985617	Nodiff	0.709381	1.07376	0.414193	149.993	210.791	Cyanuric acid	(M+Na-2H)-
M231T316.pos	Nodiff	0.356521	1.03519	0.706622	Nodiff	0.175358	1.0097	0.939402	Nodiff	0.266637	0.975376	0.735743	231.098	315.654	Asp-Pro	[M+H]+	HMDB0002335		Organic acids and derivatives	Carboxylic acids and derivatives	Amino acids, peptides, and analogues
M457T244.neg	Nodiff	0.353345	1.02071	0.727001	Nodiff	0.348775	0.862836	0.585124	Nodiff	1.36859	0.845327	0.179395	457.233	244.489	1-(5z,8z,11z,14z-eicosatetraenoyl)-sn-glycero-3-phosphate	[M-H]-			Lipids and lipid-like molecules	Glycerophospholipids	Glycerophosphates
M319T184.neg	Nodiff	0.351294	1.58853	0.654813	Nodiff	1.15895	1.14517	0.145689	Nodiff	0.038915	0.720896	0.976353	319.138	184.426	Valproic acid .beta.-d-glucuronide	[M-H]-	HMDB0000901		Organic oxygen compounds	Organooxygen compounds	Carbohydrates and carbohydrate conjugates
M377T242.pos	Nodiff	0.350707	0.96841	0.653368	Nodiff	0.138423	0.989995	0.783617	Nodiff	0.196444	1.02229	0.979123	377.177	242.433	Pentanoic acid, 5-[(3ar,4r,5r,6as)-3,3-difluorohexahydro-5-hydroxy-4-[(1e,3r,4s)-3-hydroxy-4-methyl-1-nonen-6-ynyl]-2h-cyclopenta[b]furan-2-ylidene]-, (5z)-	[M+H-2H2O]+			Lipids and lipid-like molecules	Fatty Acyls	Eicosanoids
M260T222.pos	Nodiff	0.350488	0.962543	0.733422	Nodiff	0.349681	0.955488	0.7063	Nodiff	0.0278428	0.99267	0.990639	260.186	222.462	Hexanoyl-l-carnitine	[M+H]+	HMDB0000756		Lipids and lipid-like molecules	Fatty Acyls	Fatty acid esters
M743T85.neg	Nodiff	0.349972	0.952126	0.82197	Nodiff	0.305947	0.923938	0.755076	Nodiff	0.0342183	0.970395	0.952982	742.535	84.543	Pe 36:2	[M-H]-			Lipids and lipid-like molecules	Glycerophospholipids	Glycerophosphoethanolamines
M119T155.neg	Nodiff	0.345745	1.03485	0.836568	Nodiff	0.0179679	0.979555	0.947236	Nodiff	0.301742	0.946569	0.770084	119.016	155.206	Tartronate	[M-H]-	HMDB0035227	C02287	Organic acids and derivatives	Carboxylic acids and derivatives	Dicarboxylic acids and derivatives
M356T93.neg	Nodiff	0.343277	0.917648	0.704201	Nodiff	0.617746	0.846661	0.437159	Nodiff	0.310645	0.922643	0.655259	356.152	93.05	Butachlor esa	[M-H]-			Benzenoids	Benzene and substituted derivatives	Anilides
M149T263.pos	Nodiff	0.342623	0.973432	0.761876	Down	1.61325	0.755121	0.0225547	Down	1.88379	0.775731	0.0427696	149.058	262.882	trans-cinnamate	[M+H]+	HMDB0000930	C10438	Phenylpropanoids and polyketides	Cinnamic acids and derivatives	Cinnamic acids
M327T38.pos	Nodiff	0.341833	0.981271	0.613996	Nodiff	0.74306	0.912129	0.382588	Nodiff	0.123602	0.929539	0.908358	327.252	38.408	1,2-dihydroxyheptadec-16-yn-4-yl acetate	[M+H]+	HMDB0031049		Lipids and lipid-like molecules	Fatty Acyls	Fatty alcohols
M203T519.pos	Nodiff	0.34175	1.32105	0.752709	Nodiff	0.250394	0.904957	0.798697	Nodiff	0.544001	0.68503	0.608474	203.149	519.376	NG,NG-dimethyl-L-arginine(ADMA)	(M+H)+
M170T413.pos	Nodiff	0.341218	0.987824	0.720684	Nodiff	0.616399	1.0617	0.461792	Nodiff	0.957434	1.07479	0.486797	170.092	413.06	3-Methylhistidine	[M+H]+	HMDB0000479	C01152	Organic acids and derivatives	Carboxylic acids and derivatives	Amino acids, peptides, and analogues
M246T390.neg	Nodiff	0.340224	0.984101	0.796526	Nodiff	0.898775	0.802229	0.273887	Nodiff	0.353808	0.815189	0.51635	246.097	389.852	Gln-thr	[M-H]-	HMDB0028807		Organic acids and derivatives	Carboxylic acids and derivatives	Amino acids, peptides, and analogues
M288T202.pos	Nodiff	0.339265	0.966825	0.787156	Nodiff	0.132161	0.999952	0.955006	Nodiff	0.170222	1.03426	0.859315	288.216	202.2	Octanoylcarnitine	[M+H]+	HMDB0000791		Lipids and lipid-like molecules	Fatty Acyls	Fatty acid esters
M443T170.neg	Nodiff	0.337286	0.954757	0.737682	Nodiff	1.44316	0.736694	0.051925	Nodiff	1.4187	0.771604	0.107019	443.299	169.839	Menaquinone 4	[M-H]-	HMDB0030017	C00828	Lipids and lipid-like molecules	Prenol lipids	Quinone and hydroquinone lipids
M265T256.pos	Nodiff	0.335733	0.974248	0.729588	Nodiff	0.0354287	1.02679	0.890099	Nodiff	0.258916	1.05393	0.698716	265.115	255.928	Thiamine	M+	HMDB0000235	C00378	Organoheterocyclic compounds	Diazines	Pyrimidines and pyrimidine derivatives
M146T54.pos	Nodiff	0.332116	0.942632	0.660459	Nodiff	0.201524	1.1541	0.734091	Nodiff	0.585904	1.22434	0.51192	146.059	53.529	Indole-7-carboxaldehyde	[M+H]+			Organoheterocyclic compounds	Indoles and derivatives	Indoles
M793T140.pos	Nodiff	0.331278	0.986017	0.75414	Nodiff	0.671734	0.963944	0.363966	Nodiff	0.863484	0.977615	0.481481	792.586	139.817	1-o-hexadecyl-2-o-(4z,7z,10z,13z,16z,19z-docosahexaenoyl)-sn-glyceryl-3-phosphorylcholine	[M+H]+	HMDB0013409		Lipids and lipid-like molecules	Glycerophospholipids	Glycerophosphocholines
M211T107.neg	Nodiff	0.330164	1.06007	0.707999	Nodiff	0.494699	0.93971	0.532895	Nodiff	0.758041	0.886464	0.384757	211.133	106.754	Dihydrojasmonic acid	[M-H]-	HMDB0033601		Lipids and lipid-like molecules	Fatty Acyls	Lineolic acids and derivatives
M449T167.neg	Nodiff	0.329914	1.0267	0.75184	Nodiff	0.684355	1.08903	0.43164	Nodiff	0.339044	1.06071	0.573265	449.324	166.904	Vitamin k1	[M-H]-	HMDB0003555	C02059	Lipids and lipid-like molecules	Prenol lipids	Quinone and hydroquinone lipids
M139T151.neg	Nodiff	0.32871	0.950241	0.694322	Nodiff	1.2638	0.803029	0.102362	Nodiff	1.04524	0.845079	0.248206	139.001	150.54	Acetyl phosphate	[M-H]-	HMDB0001494	C00227	Organic acids and derivatives	Organic phosphoric acids and derivatives	Phosphate esters
M295T32.neg	Nodiff	0.327955	0.95899	0.718151	Nodiff	0.972421	0.881779	0.242247	Nodiff	0.8261	0.919487	0.327888	295.136	32.2955	Leonurine	[M-H-CH3]-		C16985	Benzenoids	Benzene and substituted derivatives	Benzoic acids and derivatives
M536T132.pos	Nodiff	0.32471	1.11811	0.741508	Nodiff	0.210969	0.109005	0.824568	Nodiff	0.812386	0.0974902	0.479564	536.262	131.569	2-((4r)-4-((3r,5r,6s,7r,9s,10r,13r,14s,17r)-3,6,7-trihydroxy-10,13-dimethylhexadecahydro-1h-cyclopenta[a]phenanthren-17-yl)pent-2-enamido)ethane-1-sulfonic acid	[M+Na]+			Lipids and lipid-like molecules	Steroids and steroid derivatives	Bile acids, alcohols and derivatives
M217T33.neg	Nodiff	0.321039	0.963956	0.854541	Nodiff	0.630297	0.885464	0.439041	Nodiff	0.568867	0.918573	0.51559	217.016	32.884	Isoevernic acid	[M+Cl]-			Benzenoids	Benzene and substituted derivatives	Benzoic acids and derivatives
M225T54.neg	Nodiff	0.319783	0.972198	0.814167	Nodiff	1.29674	0.84865	0.132872	Nodiff	1.38632	0.872919	0.200757	225.185	54.423	Myristoleic acid	(M-H)-	HMDB0002000	C08322	Lipids and lipid-like molecules	Fatty Acyls	Fatty acids and conjugates
M101T97.neg	Nodiff	0.31885	1.05632	0.667176	Nodiff	0.194083	0.945434	0.836688	Nodiff	0.764276	0.895023	0.416806	101.06	96.592	Valeric acid	[M-H]-	HMDB0000892	C00803	Lipids and lipid-like molecules	Fatty Acyls	Fatty acids and conjugates
M426T79.neg	Nodiff	0.318625	1.02942	0.729349	Down	1.53674	0.774093	0.0447265	Down	2.13201	0.751973	0.00732833	426.299	78.8725	Borrelidin	[M-H-CH2O3]-		C15687
M707T37.neg	Nodiff	0.31698	1.02744	0.695763	Nodiff	1.44614	1.34311	0.0566692	Up	2.05134	1.30724	0.0288915	706.632	36.819	Cer[ns] d42:2	[M+CH3COOH-H]-			Organic oxygen compounds	Organooxygen compounds	Alcohols and polyols
M323T272.neg	Nodiff	0.312804	1.02381	0.752619	Nodiff	0.295144	1.06918	0.705276	Nodiff	0.0704754	1.04432	0.888393	323.087	271.881	Maltose	[M-H-H2O]-	HMDB0000163	C00208	Lipids and lipid-like molecules	Fatty Acyls	Fatty acyl glycosides
M141T349_2.neg	Nodiff	0.310731	1.03542	0.685095	Nodiff	1.36903	0.890793	0.0666634	Nodiff	1.59109	0.860317	0.0785926	141.017	348.615	Cis,cis-muconic acid	[M-H]-	HMDB0006331	C02480	Lipids and lipid-like molecules	Fatty Acyls	Fatty acids and conjugates
M188T195.neg	Nodiff	0.309409	0.897122	0.762236	Nodiff	1.09306	1.261	0.172857	Up	1.97466	1.4056	0.0461437	188.034	194.55	Kynurenic acid	[M-H]-	HMDB0000715	C01717	Organoheterocyclic compounds	Quinolines and derivatives	Quinoline carboxylic acids
M170T516.pos	Nodiff	0.309161	1.14383	0.777824	Nodiff	1.11207	0.772912	0.140684	Nodiff	1.45944	0.67572	0.184469	170.127	515.639	Trandolaprilat	[M+H-C13H15NO3]+	HMDB0060583		Organic acids and derivatives	Carboxylic acids and derivatives	Amino acids, peptides, and analogues
M341T362.neg	Nodiff	0.308634	1.08141	0.748857	Nodiff	0.957103	1.96769	0.241813	Nodiff	0.985087	1.81956	0.345314	341.107	361.814	Sucrose	[M-H]-	HMDB0000258	C00089	Organic oxygen compounds	Organooxygen compounds	Carbohydrates and carbohydrate conjugates
M316T158.pos	Nodiff	0.306702	1.03581	0.754409	Nodiff	1.02808	1.40267	0.214531	Nodiff	1.30531	1.35417	0.271442	316.283	157.736	Dehydrophytosphingosine (not validated, isomer of 1677)	[M+H]+			Organic nitrogen compounds	Organonitrogen compounds	Amines
M194T329.pos	Nodiff	0.305808	1.02024	0.699366	Nodiff	0.164087	1.01551	0.773379	Nodiff	0.02757	0.995365	0.916186	194.117	329.336	1-(1',3'-benzodioxol-5'-yl)-2-butanamine	[M+H]+
M120T292.pos	Nodiff	0.302059	1.01379	0.685792	Nodiff	1.221	0.92866	0.109594	Nodiff	1.68347	0.916029	0.0697813	120.08	292.3	Tyramine	(M+H-H2O)+	HMDB0000306	C00483	Benzenoids	Benzene and substituted derivatives	Phenethylamines
M560T160.pos	Nodiff	0.30003	1.13974	0.763428	Nodiff	0.426203	0.49734	0.627971	Nodiff	0.618037	0.436362	0.448628	560.238	159.997	2,3,9,10,11,12-hexahydro-10s-hydroxy-9-methyl-1-oxo-9r,12s-epoxy-1h-diindolo[1,2,3-fg:3',2',1'-kl]pyrrolo[3,4-i][1,6]benzodiazocine-10-carboxylic acid, hexyl ester	[M+Na]+			Organoheterocyclic compounds	Indoles and derivatives	Carbazoles
M248T320.pos	Nodiff	0.299708	1.12976	0.707526	Nodiff	0.488187	1.10849	0.500561	Nodiff	0.268652	0.981176	0.882531	248.149	319.576	3-hydroxybutyrylcarnitine	[M+H]+	HMDB0062735		Lipids and lipid-like molecules	Fatty Acyls	Fatty acid esters
M317T475.pos	Nodiff	0.297817	1.02409	0.741274	Nodiff	0.149679	0.952454	0.897274	Nodiff	0.303816	0.930047	0.651499	317.181	474.665	.gamma.-L-Glu-.epsilon.-L-Lys	(M+CH3CN+H)+
M409T194.neg	Nodiff	0.297589	1.01371	0.800872	Nodiff	0.892399	1.12341	0.286027	Nodiff	1.10948	1.10822	0.315456	409.233	193.633	1-hexadecanoyl-2-sn-glycero-3-phosphate	[M-H]-			Lipids and lipid-like molecules	Glycerophospholipids	Glycerophosphates
M134T30.pos	Nodiff	0.297516	1.05271	0.670617	Nodiff	0.0624396	0.973784	0.963997	Nodiff	0.349649	0.925028	0.633188	134.06	30.428	Dl-normetanephrine	[M+H-CH6O2]+	HMDB0000819	C05589	Benzenoids	Phenols	Methoxyphenols
M807T141_1.pos	Nodiff	0.293749	0.965084	0.703412	Nodiff	0.296145	0.957388	0.628126	Nodiff	0.01982	0.992025	0.909634	806.569	141.18	1-palmitoyl-2-docosahexaenoyl-sn-glycero-3-phosphocholine	[M+H]+	HMDB0007991		Lipids and lipid-like molecules	Glycerophospholipids	Glycerophosphocholines
M442T191.pos	Nodiff	0.29239	1.02468	0.751612	Nodiff	0.517861	0.910104	0.553026	Nodiff	1.03116	0.888187	0.325311	442.35	191.127	4,4'-methylenebis(2,6-di-tert-butylphenol)	[M+NH4]+		C14287	Benzenoids	Benzene and substituted derivatives	Diphenylmethanes
M259T284.neg	Nodiff	0.291534	0.98027	0.836947	Nodiff	0.632971	1.06473	0.417262	Nodiff	1.1146	1.08616	0.263807	259.012	284.059	D-fructose 6-phosphate	[M-H]-	HMDB0000124	C00085	Organic oxygen compounds	Organooxygen compounds	Carbohydrates and carbohydrate conjugates
M235T200.pos	Nodiff	0.291068	1.02747	0.71751	Nodiff	1.48022	1.19127	0.065821	Nodiff	1.76836	1.15942	0.0993755	235.107	200.294	5-methoxytryptophan	[M+H]+	HMDB0002339		Organoheterocyclic compounds	Indoles and derivatives	Tryptamines and derivatives
M303T42.neg	Nodiff	0.291061	1.00411	0.805176	Nodiff	0.208317	0.923048	0.78758	Nodiff	0.57734	0.919272	0.540013	303.232	41.868	Arachidonic acid (peroxide free)	[M-H]-	HMDB0001043	C00219	Lipids and lipid-like molecules	Fatty Acyls	Fatty acids and conjugates
M636T180.pos	Nodiff	0.289725	0.988546	0.81293	Nodiff	0.530619	1.05506	0.578742	Nodiff	0.699383	1.06729	0.504671	636.492	179.532	4-quinazolinamine, n-[1-(cyclohexylmethyl)-4-piperidinyl]-2-[hexahydro-4-(1-methylethyl)-1h-1,4-diazepin-1-yl]-6-methoxy-7-[3-(1-piperidinyl)propoxy]-	[M+H]+			Organoheterocyclic compounds	Diazanaphthalenes	Benzodiazines
M133T37.pos	Nodiff	0.289278	1.07863	0.758681	Nodiff	0.136407	1.14373	0.922759	Nodiff	0.421312	1.06036	0.713494	133.1	36.548	4-phenylbutan-2-ol	[M+H-H2O]+	HMDB0031613
M335T352.pos	Nodiff	0.287219	1.05122	0.73927	Up	2.01088	1.94962	0.00387684	Up	2.40797	1.85463	0.00604128	335.094	351.691	Nivalenol	[M+Na]+		C06080	Lipids and lipid-like molecules	Prenol lipids	Sesquiterpenoids
M133T433.neg	Nodiff	0.287143	0.901229	0.834059	Nodiff	0.558623	1.01247	0.53696	Nodiff	0.555331	1.12343	0.6311	133.013	432.67	Malate	[M-H]-	HMDB0000156	C00149	Organic acids and derivatives	Hydroxy acids and derivatives	Beta hydroxy acids and derivatives
M391T159.neg	Nodiff	0.285006	0.623988	0.728686	Nodiff	0.458842	0.435861	0.593343	Nodiff	0.488353	0.698509	0.870714	391.283	159.074	Deoxycholic acid	[M-H]-	HMDB0000626	C04483	Lipids and lipid-like molecules	Steroids and steroid derivatives	Bile acids, alcohols and derivatives
M191T305.neg	Nodiff	0.284871	0.894103	0.756642	Nodiff	0.133688	1.04171	0.912776	Nodiff	0.622253	1.16509	0.672129	191.045	305.395	Sedoheptulosan	[M-H]-
M337T35.pos	Nodiff	0.28418	1.097	0.716475	Nodiff	0.00914445	1.03025	0.994454	Nodiff	0.26672	0.939152	0.753662	337.273	34.552	1-palmitoyl-2-linoleoyl-rac-glycerol	[M+H-C16H32O2]+			Lipids and lipid-like molecules	Fatty Acyls	Lineolic acids and derivatives
M207T230.pos	Nodiff	0.282977	1.04674	0.796067	Nodiff	0.0206915	0.980611	0.990669	Nodiff	0.476542	0.936827	0.769483	207.113	229.847	Ser-Thr	[M+H]+			Organic acids and derivatives	Carboxylic acids and derivatives	Amino acids, peptides, and analogues
M167T210.pos	Nodiff	0.278797	0.934601	0.800317	Nodiff	0.759301	0.827595	0.302593	Nodiff	0.982115	0.885507	0.28517	167.106	209.747	Cyromazine	[M+H]+	HMDB0029862	C14147	Organoheterocyclic compounds	Triazines	Aminotriazines
M354T33.pos	Nodiff	0.2782	0.944855	0.714346	Nodiff	1.31803	0.45583	0.073781	Nodiff	1.3655	0.482434	0.19542	354.089	32.655	Nizatidine	[M+Na]+	HMDB0014723	C07270	Organoheterocyclic compounds	Azoles	Thiazoles
M386T38.neg	Nodiff	0.27814	1.07107	0.774691	Nodiff	0.241636	0.874823	0.711958	Nodiff	0.983479	0.816775	0.432091	386.235	38.083	Urapidil	[M-H]-			Organoheterocyclic compounds	Diazinanes	Piperazines
M265T230.pos	Nodiff	0.278097	1.00805	0.82195	Nodiff	1.3103	0.901144	0.124757	Nodiff	1.57797	0.893951	0.105897	265.164	229.961	Phe-val	[M+H]+			Organic acids and derivatives	Carboxylic acids and derivatives	Amino acids, peptides, and analogues
M834T195.neg	Nodiff	0.277286	1.01359	0.845323	Nodiff	0.488185	0.943752	0.544478	Nodiff	0.00233204	0.931094	0.845679	833.517	195.064	Pi 34:2	[M-H]-			Lipids and lipid-like molecules	Glycerophospholipids	Glycerophosphoinositols
M245T138.neg	Nodiff	0.277068	1.0328	0.897162	Nodiff	0.590208	1.15774	0.572529	Nodiff	0.38459	1.12097	0.653397	245.117	137.639	2-cis-4-trans-abscisic acid	[M-H-H2O]-		C06082	Lipids and lipid-like molecules	Prenol lipids	Sesquiterpenoids
M718T496.pos	Nodiff	0.274547	1.09562	0.739094	Nodiff	1.1738	0.909322	0.157793	Nodiff	1.13266	0.829963	0.325254	718.325	496.454	Ferricrocin [m-h2+fe]	[M+H]+			Organic acids and derivatives	Carboxylic acids and derivatives	Amino acids, peptides, and analogues
M806T189.neg	Nodiff	0.272694	1.04191	0.778945	Nodiff	0.65037	0.802255	0.424878	Nodiff	0.967726	0.769987	0.22852	806.493	189.386	Ps 38:6	[M-H]-			Lipids and lipid-like molecules	Glycerophospholipids	Glycerophosphoserines
M132T278.pos	Nodiff	0.271735	1.06216	0.720337	Nodiff	0.458734	0.901773	0.633381	Nodiff	0.986529	0.848999	0.393659	132.101	277.852	Leucine	[M+H]+	HMDB0000687	C00123	Organic acids and derivatives	Carboxylic acids and derivatives	Amino acids, peptides, and analogues
M338T54.pos	Nodiff	0.269183	0.970821	0.768512	Nodiff	0.784859	0.910602	0.353281	Nodiff	0.83276	0.937971	0.554261	338.268	53.563	5-[(8as)-2,5,5,8a-tetramethyl-3-oxo-4a,6,7,8-tetrahydro-4h-naphthalen-1-yl]-3-methylpentanoic acid	[M+NH4]+			Lipids and lipid-like molecules	Prenol lipids	Diterpenoids
M592T183.pos	Nodiff	0.268394	1.04762	0.705121	Nodiff	0.800037	1.08032	0.401103	Nodiff	0.29529	1.03121	0.707187	592.431	182.651	1-O-(cis-9-Octadecenyl)-2-O-acetyl-sn-glycero-3-phosphocholine	(M+CH3CN+H)+
M699T194.neg	Nodiff	0.266112	0.947434	0.839984	Nodiff	0.296827	0.945738	0.736199	Nodiff	0.0565994	0.998209	0.865221	699.492	194.243	1-stearoyl-2-linoleoyl-sn-glycero-3-phosphate	[M-H]-	HMDB0007861		Lipids and lipid-like molecules	Glycerophospholipids	Glycerophosphates
M130T379_2.pos	Nodiff	0.264038	1.01713	0.733947	Nodiff	0.883549	0.889936	0.290891	Nodiff	1.44354	0.874946	0.126786	130.05	378.761	D-glutamine	[M+H-NH3]+	HMDB0003423	C00064	Organic acids and derivatives	Carboxylic acids and derivatives	Amino acids, peptides, and analogues
M243T42.neg	Nodiff	0.263623	0.965963	0.843929	Nodiff	0.598385	0.89482	0.48924	Nodiff	0.696504	0.926351	0.607853	243.195	42.493	3-hydroxymyristic acid	[M-H]-	HMDB0061656		Lipids and lipid-like molecules	Fatty Acyls	Fatty acids and conjugates
M468T197.pos	Nodiff	0.262278	0.986487	0.776832	Nodiff	1.38371	0.873826	0.0934275	Nodiff	1.51416	0.885795	0.119996	468.307	196.587	1-myristoyl-sn-glycero-3-phosphocholine	[M+H]+	HMDB0010379		Lipids and lipid-like molecules	Glycerophospholipids	Glycerophosphocholines
M427T55.pos	Nodiff	0.260829	1.19015	0.825603	Nodiff	0.0989633	1.04972	0.97068	Nodiff	0.40752	0.88201	0.85832	427.297	55.204	Leupeptin	[M+H]+	HMDB0001190	C01591	Organic acids and derivatives	Carboxylic acids and derivatives	Amino acids, peptides, and analogues
M517T158.pos	Nodiff	0.258156	1.92744	0.784532	Nodiff	0.106778	0.486329	0.861605	Nodiff	0.353158	0.252319	0.847641	517.328	158.045	Taurodeoxycholic acid	(M+NH4)+	HMDB0000896	C05463	Lipids and lipid-like molecules	Steroids and steroid derivatives	"Bile acids, alcohols and derivatives"
M371T74.pos	Nodiff	0.255968	1.03052	0.754057	Nodiff	0.89595	1.17275	0.21879	Nodiff	1.2324	1.13802	0.262619	371.257	74.369	(r)-4-((3r,5s,8r,9s,10s,13r,14s,17r)-3-hydroxy-10,13-dimethyl-7-oxohexadecahydro-1h-cyclopenta[a]phenanthren-17-yl)pent-2-enoic acid	[M-H2O+H]+			Lipids and lipid-like molecules	Steroids and steroid derivatives	Oxosteroids
M130T132.pos	Nodiff	0.25503	1.02613	0.811482	Nodiff	0.26856	1.0009	0.632839	Nodiff	0.145789	0.97542	0.809037	130.085	132.044	L-arginine, methyl ester	[M+H-CH5N3]+			Organic acids and derivatives	Carboxylic acids and derivatives	Amino acids, peptides, and analogues
M90T344.pos	Nodiff	0.254183	0.989449	0.775063	Nodiff	0.825862	1.16669	0.299076	Nodiff	1.13179	1.17913	0.279457	90.0543	344.05	DL-alanine	[M+H]+	HMDB0062251	C00041	Organic acids and derivatives	Carboxylic acids and derivatives	Amino acids, peptides, and analogues
M761T182.pos	Nodiff	0.250778	1.03607	0.730266	Nodiff	0.21012	0.979467	0.703583	Nodiff	0.544972	0.945365	0.549417	760.582	182.067	2-oleoyl-1-palmitoyl-sn-glycero-3-phosphocholine	[M+H]+	HMDB0007972		Lipids and lipid-like molecules	Glycerophospholipids	Glycerophosphocholines
M112T401.pos	Nodiff	0.248165	0.866338	0.806575	Nodiff	0.163601	0.896886	0.784889	Nodiff	0.16183	1.03526	0.920516	112.086	401.005	Histamine	[M+H]+	HMDB0060263	C00388	Organic nitrogen compounds	Organonitrogen compounds	Amines
M295T39.pos	Nodiff	0.242615	1.07201	0.740265	Nodiff	0.183317	1.07257	0.901061	Nodiff	0.115145	1.00052	0.888517	295.116	38.766	(1e,4e)-1,5-bis(4-methoxyphenyl)penta-1,4-dien-3-one	[M+H]+			Benzenoids	Phenol ethers	Anisoles
M249T110.neg	Nodiff	0.24115	0.946257	0.705578	Nodiff	0.852243	0.857984	0.252127	Nodiff	0.86293	0.906713	0.334947	249.149	109.719	NCGC00169093-01	[M-H]-			Lipids and lipid-like molecules	Prenol lipids	Sesquiterpenoids
M151T89.neg	Nodiff	0.239762	0.971859	0.878564	Nodiff	0.87914	0.781314	0.256162	Nodiff	0.944186	0.803938	0.323684	151.05	89.052	Xylitol	[M-H]-	HMDB0002917	C00379	Organic oxygen compounds	Organooxygen compounds	Carbohydrates and carbohydrate conjugates
M579T298.pos	Nodiff	0.236292	0.990304	0.766598	Nodiff	1.16041	0.945779	0.131355	Nodiff	1.01043	0.955039	0.319903	579.149	298.268	Rhoifolin	[M+H]+		C12627	Phenylpropanoids and polyketides	Flavonoids	Flavonoid glycosides
M815T199.neg	Nodiff	0.23243	1.07618	0.842246	Nodiff	1.05497	0.854163	0.2004	Nodiff	0.124976	0.793696	0.694605	815.432	198.878	Saikosaponin b2	[M+Cl]-			Lipids and lipid-like molecules	Prenol lipids	Terpene glycosides
M741T111.neg	Nodiff	0.231721	1.04861	0.752952	Nodiff	1.34497	0.862989	0.0763251	Nodiff	1.29769	0.822983	0.117067	740.519	110.623	1-myristoyl-2-palmitoyl-sn-glycero-3-phosphocholine	[M+Cl]-	HMDB0007869		Lipids and lipid-like molecules	Glycerophospholipids	Glycerophosphocholines
M440T194.pos	Nodiff	0.231048	0.964324	0.782853	Down	1.6369	0.729686	0.0407495	Down	1.97997	0.756681	0.0497416	440.335	193.55	N-arachidonoyldopamine	[M+H]+			Benzenoids	Phenols	Benzenediols
M528T240.pos	Nodiff	0.231034	0.974598	0.839064	Nodiff	0.673539	0.91634	0.410456	Nodiff	0.73773	0.940224	0.517329	528.327	239.714	N-octanoylsphingosine-1-phosphate	[M+Na]+			Lipids and lipid-like molecules	Sphingolipids	Phosphosphingolipids
M595T36.pos	Nodiff	0.229982	1.00895	0.798168	Nodiff	1.20196	1.0609	0.115222	Nodiff	1.24646	1.05149	0.186394	594.579	36.308	N-(eicosanoyl)sphingosine	[M+H]+	HMDB0004951		Lipids and lipid-like molecules	Sphingolipids	Ceramides
M478T195.neg	Nodiff	0.229668	0.990864	0.81852	Down	1.6135	0.851521	0.0265198	Nodiff	1.05194	0.859373	0.17977	478.291	194.968	1-oleoyl-sn-glycero-3-phosphoethanolamine	[M-H]-	HMDB0011506		Lipids and lipid-like molecules	Glycerophospholipids	Glycerophosphoethanolamines
M569T37_1.pos	Nodiff	0.22904	1.00525	0.837011	Nodiff	0.00888662	1.00587	0.977333	Nodiff	0.249724	1.00062	0.876682	568.565	36.502	N-stearoylsphinganine	[M+H]+	HMDB0011761		Lipids and lipid-like molecules	Sphingolipids	Ceramides
M80T70.pos	Nodiff	0.22882	1.02104	0.719787	Nodiff	1.42876	0.825083	0.0540533	Down	2.37008	0.808078	0.00632454	80.0488	69.628	Pyridine	[M+H]+	HMDB0000926	C00747
M508T193_2.pos	Nodiff	0.228595	0.986632	0.837337	Nodiff	0.179764	0.970042	0.70684	Nodiff	0.0311401	0.983185	0.886382	508.374	192.955	1-(1z-octadecenyl)-sn-glycero-3-phosphocholine	[M+H]+	HMDB0013122		Lipids and lipid-like molecules	Glycerophospholipids	Glycerophosphocholines
M864T194.pos	Nodiff	0.228355	0.982987	0.9122	Nodiff	0.265684	0.934113	0.751319	Nodiff	0.123466	0.95028	0.850601	863.561	193.547	1,2-dioleoyl-sn-glycero-3-phospho-(1'-myo-inositol)	[M+H]+	HMDB0009837		Lipids and lipid-like molecules	Glycerophospholipids	Glycerophosphoinositols
M347T223.pos	Nodiff	0.227721	1.05007	0.746583	Nodiff	1.42323	1.29649	0.082531	Nodiff	1.372	1.23467	0.180363	347.166	223.092	Piperonyl sulfoxide	[M+Na]+		C19147
M491T207.pos	Nodiff	0.225332	0.973118	0.790854	Nodiff	0.112838	0.983112	0.867432	Nodiff	0.298502	1.01027	0.919225	491.371	207.25	.beta.-amyrin acetate	[M+Na]+			Lipids and lipid-like molecules	Prenol lipids	Triterpenoids
M357T160.pos	Nodiff	0.225257	0.586238	0.765364	Nodiff	0.481511	0.43931	0.628169	Nodiff	0.400843	0.749372	0.83495	357.277	159.764	Glycodeoxycholic acid	[M+H-C2H7O3N]+	HMDB0000631	C05464	Lipids and lipid-like molecules	Steroids and steroid derivatives	Bile acids, alcohols and derivatives
M399T31.neg	Nodiff	0.223077	1.01096	0.84347	Nodiff	0.248741	0.921108	0.774354	Nodiff	0.75423	0.911122	0.538387	399.221	31.1385	Bonactin	[M-H]-			Organic acids and derivatives	Carboxylic acids and derivatives	Dicarboxylic acids and derivatives
M162T354_2.pos	Nodiff	0.222737	0.997814	0.848129	Nodiff	0.495897	1.30287	0.485897	Nodiff	0.639522	1.30572	0.451158	162.112	354.121	Carnitine	[M+H]+	HMDB0000062	C00318	Organic nitrogen compounds	Organonitrogen compounds	Quaternary ammonium salts
M218T279.pos	Nodiff	0.22269	1.0975	0.745449	Nodiff	0.776687	1.42664	0.274528	Nodiff	0.870693	1.2999	0.433284	218.139	279.082	L-propionylcarnitine	[M+H]+	HMDB0062514		Lipids and lipid-like molecules	Fatty Acyls	Fatty acid esters
M274T69.pos	Nodiff	0.221313	1.06561	0.760665	Nodiff	0.906783	1.30934	0.268263	Nodiff	1.09367	1.22872	0.392475	274.275	69.181	Fenpropidin	[M+H]+		C18726	Benzenoids	Benzene and substituted derivatives	Phenylpropanes
M400T173_2.pos	Nodiff	0.220422	1.01973	0.79087	Nodiff	1.01453	0.87885	0.222637	Nodiff	1.51894	0.861847	0.121869	400.341	172.759	L-palmitoylcarnitine	[M+H]+	HMDB0000222	C02990	Lipids and lipid-like molecules	Fatty Acyls	Fatty acid esters
M359T299.pos	Nodiff	0.217547	0.976038	0.838041	Up	1.67033	1.30006	0.02992	Up	2.06274	1.33198	0.0198734	359.123	299.493	Gardenin b	[M+H]+		C15109	Phenylpropanoids and polyketides	Flavonoids	O-methylated flavonoids
M130T257.pos	Nodiff	0.216464	1.07611	0.873725	Nodiff	0.163152	0.958245	0.846966	Nodiff	0.517264	0.890472	0.762149	130.049	256.953	Goitrin	[M+H]+		C16817	Organoheterocyclic compounds	Azolidines	Oxazolidines
M197T304.pos	Nodiff	0.214877	0.977238	0.849831	Nodiff	0.391235	0.985262	0.733335	Nodiff	0.154022	1.00821	0.810743	197.058	303.89	(methylenecyclopropyl)acetyl-l-carnitine	[M+H-C3H9N]+
M610T36_1.pos	Nodiff	0.212688	1.01138	0.851484	Nodiff	0.319863	1.01576	0.729669	Nodiff	0.24407	1.00434	0.859391	609.52	35.857	Cer 18:1-d7 (d18:1-d7/18:1)	[M+K]+			Organic oxygen compounds	Organooxygen compounds	Alcohols and polyols
M179T367.pos	Nodiff	0.210199	1.04515	0.851307	Nodiff	0.0638349	0.982813	0.895236	Nodiff	0.529984	0.940353	0.772461	179.092	366.643	4,5-dihydroxy-3-propylcyclopent-2-en-1-one	[M+Na]+			Organic oxygen compounds	Organooxygen compounds	Alcohols and polyols
M179T30.pos	Nodiff	0.209694	1.01943	0.762522	Nodiff	0.912303	0.826818	0.260537	Nodiff	1.74375	0.811057	0.0807811	179.117	30.2035	Tri(ethylene glycol) monoethyl ether	[M+H]+			Organic oxygen compounds	Organooxygen compounds	Ethers
M241T54.neg	Nodiff	0.209606	0.979009	0.880628	Nodiff	1.06793	0.882197	0.188943	Nodiff	1.54723	0.901112	0.13641	241.216	53.849	Pentadecanoic acid	[M-H]-	HMDB0000826	C16537	Lipids and lipid-like molecules	Fatty Acyls	Fatty acids and conjugates
M117T386.neg	Nodiff	0.209218	1.03561	0.902332	Nodiff	0.847589	1.59329	0.240349	Nodiff	1.03884	1.5385	0.255228	117.019	386.25	Methylmalonic acid	[M-H]-	HMDB0000202	C02170	Organic acids and derivatives	Carboxylic acids and derivatives	Dicarboxylic acids and derivatives
M187T396.neg	Nodiff	0.208032	0.96218	0.827665	Nodiff	0.106482	0.974518	0.90058	Nodiff	0.140931	1.01282	0.91146	187.071	396.026	alpha-N-Acetyl-L-glutamine	(M-H)-
M136T367.pos	Nodiff	0.207905	1.04079	0.833829	Nodiff	0.0907406	0.993769	0.877931	Nodiff	0.427977	0.954819	0.743348	136.086	366.615	Acetylaniline	[M+H]+	HMDB0001250	C07565
M271T41.neg	Nodiff	0.206651	1.00815	0.887035	Down	1.73936	0.816163	0.0196757	Nodiff	1.53272	0.809563	0.140388	271.226	41.3	16-hydroxyhexadecanoic acid	[M-H]-	HMDB0006294	C18218	Lipids and lipid-like molecules	Fatty Acyls	Fatty acids and conjugates
M111T335.pos	Nodiff	0.203594	1.04039	0.837799	Nodiff	0.217325	0.963352	0.699731	Nodiff	0.54979	0.925951	0.603104	111.055	335.083	D-erythro-imidazolylglycerol phosphate	[M+H-CH5O5P]+		C04666	Organic acids and derivatives	Organic phosphoric acids and derivatives	Phosphate esters
M237T194.neg	Nodiff	0.203522	1.05866	0.799196	Nodiff	0.467147	0.924829	0.50949	Nodiff	0.511111	0.873581	0.445812	237.091	194.348	4-(2-hydroxyethyl)piperazine-1-ethanesulfonic acid	[M-H]-	HMDB0062295		Organoheterocyclic compounds	Diazinanes	Piperazines
M228T141.pos	Nodiff	0.202602	0.978717	0.825168	Nodiff	0.0536235	0.94715	0.997676	Nodiff	0.151868	0.967747	0.744417	228.267	140.81	Laurylguanidine	[M+H]+			Organic nitrogen compounds	Organonitrogen compounds	Guanidines
M202T529.pos	Nodiff	0.202491	1.07456	0.762219	Nodiff	0.103807	1.01938	0.829264	Nodiff	0.058366	0.948652	0.900009	202.154	528.993	N5-(1-iminobutyl)-l-ornithine	[M+H]+			Organic acids and derivatives	Carboxylic acids and derivatives	Amino acids, peptides, and analogues
M267T81.neg	Nodiff	0.201122	1.08845	0.778811	Nodiff	1.23622	0.836448	0.1159	Nodiff	1.43901	0.768475	0.187568	267.195	80.642	5-heptenoic acid, 7-[(1s,2r,3r,4r)-3-[[2-[(phenylamino)carbonyl]hydrazinyl]methyl]-7-oxabicyclo[2.2.1]hept-2-yl]-, (5z)-	[M-H-C7H5NO]-			Benzenoids	Benzene and substituted derivatives	N-phenylureas
M188T111.neg	Nodiff	0.200069	1.17415	0.780471	Nodiff	1.24532	1.61437	0.129777	Nodiff	0.884926	1.37493	0.29624	188.071	110.543	1h-indole-3-propanoic acid	[M-H]-	HMDB0002302		Organoheterocyclic compounds	Indoles and derivatives	Indolyl carboxylic acids and derivatives
M316T199.neg	Nodiff	0.199305	1.11712	0.811917	Nodiff	1.18038	1.69684	0.132706	Nodiff	1.29537	1.51894	0.239263	316.106	198.689	Raltegravir	[M-H-C4H5N3O2]-			Organoheterocyclic compounds	Diazines	Pyrimidines and pyrimidine derivatives
M427T156.pos	Nodiff	0.195782	0.938435	0.841095	Nodiff	0.0257361	0.99741	0.996137	Nodiff	0.274165	1.06284	0.822922	427.387	155.639	3-epilupeol	[M+H]+			Lipids and lipid-like molecules	Prenol lipids	Triterpenoids
M285T38_1.pos	Nodiff	0.191863	1.00407	0.869602	Nodiff	0.426422	1.04309	0.547221	Nodiff	0.552443	1.03886	0.551714	285.242	37.762	Glycerol 1-myristate	[M+H-H2O]+			Lipids and lipid-like molecules	Glycerolipids	Monoradylglycerols
M194T109.neg	Nodiff	0.191576	1.02238	0.796047	Nodiff	0.121208	0.94342	0.87498	Nodiff	0.250625	0.92277	0.613766	194.048	109.223	2-(n-morpholino)ethanesulfonic acid	[M-H]-			Organoheterocyclic compounds	Oxazinanes	Morpholines
M366T292.pos	Nodiff	0.186152	0.990048	0.866325	Nodiff	0.0808581	1.00154	0.974339	Nodiff	0.249237	1.01161	0.837872	366.138	292.161	Lewis a trisaccharide	[M+H-C6H12O5]+	HMDB0006582		Lipids and lipid-like molecules	Fatty Acyls	Fatty acyl glycosides
M206T187.neg	Nodiff	0.184171	0.985609	0.899266	Nodiff	1.05865	0.785112	0.160731	Nodiff	1.14255	0.796575	0.200082	206.081	186.926	Phenylpropionylglycine	[M-H]-	HMDB0000860		Organic acids and derivatives	Carboxylic acids and derivatives	Amino acids, peptides, and analogues
M309T109.neg	Nodiff	0.181987	0.944773	0.879686	Nodiff	1.43675	0.56459	0.0698205	Nodiff	1.53729	0.597593	0.0838961	309.278	109.09	2E-Eicosenoic acid	(M-H)-
M149T34.pos	Nodiff	0.181406	0.97955	0.801192	Nodiff	1.2187	0.894754	0.129796	Nodiff	1.54031	0.913434	0.139999	149.022	33.962	L-Arabinono-1,4-lactone	[M+H]+		C01114
M200T306.neg	Nodiff	0.180536	1.19118	0.831285	Nodiff	0.843694	0.758728	0.286707	Nodiff	1.26569	0.636957	0.274831	199.968	306.151	Cysteine-s-sulfate	[M-H]-	HMDB0000731	C05824	Organic acids and derivatives	Carboxylic acids and derivatives	Amino acids, peptides, and analogues
M377T132.neg	Nodiff	0.177433	1.03007	0.864753	Nodiff	0.177274	0.949685	0.869701	Nodiff	0.257444	0.921964	0.717587	377.087	131.893	Isomaltose	[M+Cl]-	HMDB0002923	C00252	Lipids and lipid-like molecules	Fatty Acyls	Fatty acyl glycosides
M600T191.pos	Nodiff	0.171847	1.00346	0.936039	Nodiff	0.115685	1.00418	0.978785	Nodiff	0.15771	1.00072	0.962001	599.501	191.117	1,2-dilinoleoylglycerol	[M+H-H2O]+			Lipids and lipid-like molecules	Fatty Acyls	Lineolic acids and derivatives
M243T165.neg	Nodiff	0.171534	1.08271	0.849232	Nodiff	0.260902	1.24073	0.683278	Nodiff	0.377529	1.14595	0.64484	243.061	164.67	Uridine	[M-H]-	HMDB0000296	C00299	Nucleosides, nucleotides, and analogues	Pyrimidine nucleosides
M173T203.pos	Nodiff	0.171319	0.957087	0.879087	Nodiff	1.36132	1.27416	0.0965143	Up	2.10287	1.33129	0.0412761	173.07	203.042	Tegaserod	[M+H-C6H15N3]+			Organoheterocyclic compounds	Indoles and derivatives	Indoles
M133T487.neg	Nodiff	0.170785	0.939902	0.819176	Nodiff	0.429784	0.747408	0.606102	Nodiff	0.687933	0.795198	0.383825	133.013	486.835	D-(+)-Malic acid	(M-H)-
M323T83.neg	Nodiff	0.166686	0.812655	0.7893	Nodiff	0.341705	0.878447	0.627981	Nodiff	0.823443	1.08096	0.387731	323.183	83.039	12-Oxo-2,3-dinor-10,15-phytodienoic acid	(M+CH3COO)-
M187T339.pos	Nodiff	0.16651	1.02205	0.929317	Nodiff	0.13918	1.01061	0.936773	Nodiff	0.261251	0.988812	0.981658	187.143	339.197	Ile-Leu-Lys	[M+2H]2+			Organic acids and derivatives	Carboxylic acids and derivatives	Amino acids, peptides, and analogues
M231T280.pos	Nodiff	0.165331	1.01936	0.913983	Nodiff	0.390505	0.930384	0.571026	Nodiff	0.185506	0.912717	0.795021	231.133	280.046	Lys-Trp-Lys	[M+2H]2+			Organic acids and derivatives	Carboxylic acids and derivatives	Amino acids, peptides, and analogues
M117T205.neg	Nodiff	0.163709	1.03879	0.828726	Nodiff	0.651086	1.06621	0.447075	Nodiff	0.592048	1.0264	0.715164	117.055	204.762	2-Hydroxy-3-methylbutyric acid	(M-H)-	HMDB0000407		Lipids and lipid-like molecules	Fatty Acyls	Fatty acids and conjugates
M839T143.neg	Nodiff	0.16134	1.00768	0.841005	Nodiff	0.00349816	1.00611	0.994988	Nodiff	0.17947	0.998449	0.849599	838.555	143.002	Pc(16:1e/8,9-epete)	[M+Hac-H]-			Lipids and lipid-like molecules	Glycerophospholipids	Glycerophosphocholines
M217T366.pos	Nodiff	0.160542	1.01106	0.825095	Nodiff	0.0474463	1.00346	0.843492	Nodiff	0.0957073	0.992482	0.970676	217.129	365.862	Pro-thr	[M+H]+			Organic acids and derivatives	Carboxylic acids and derivatives	Amino acids, peptides, and analogues
M456T260.pos	Nodiff	0.157058	1.01398	0.943671	Down	1.64614	0.783909	0.0366833	Nodiff	1.65069	0.7731	0.131497	456.33	260.069	Lithocholylglycine	[M+Na]+	HMDB0000698	C15557	Lipids and lipid-like molecules	Steroids and steroid derivatives	Bile acids, alcohols and derivatives
M176T198.neg	Nodiff	0.156801	1.03895	0.94968	Nodiff	1.16706	1.28518	0.116776	Nodiff	1.17071	1.23701	0.219266	176.037	197.677	N-formylmethionine	[M-H]-	HMDB0001015	C03145	Organic acids and derivatives	Carboxylic acids and derivatives	Amino acids, peptides, and analogues
M308T411.pos	Nodiff	0.155299	1.07612	0.918716	Nodiff	0.953672	0.817627	0.283339	Nodiff	0.833808	0.75979	0.460852	308.091	411.389	Glutathione	(M+H)+	HMDB0000125	C00051	Organic acids and derivatives	Carboxylic acids and derivatives	"Amino acids, peptides, and analogues"
M487T393.neg	Nodiff	0.154726	1.00357	0.908711	Nodiff	0.957611	0.847942	0.215098	Nodiff	0.720455	0.844924	0.337294	487.175	393.109	Blood group b trisaccharide	[M-H]-			Organic oxygen compounds	Organooxygen compounds	Carbohydrates and carbohydrate conjugates
M619T34.pos	Nodiff	0.151179	1.00303	0.88141	Nodiff	0.112623	0.994556	0.987042	Nodiff	0.194431	0.991548	0.848214	619.288	33.541	Salannin	[M+Na]+		C08780	Lipids and lipid-like molecules	Prenol lipids	Triterpenoids
M147T379_2.pos	Nodiff	0.149676	0.994732	0.926206	Nodiff	1.40664	0.862171	0.103446	Nodiff	1.51838	0.866738	0.111431	147.076	378.797	DL-glutamine	[M+H]+		C00303	Organic acids and derivatives	Carboxylic acids and derivatives	Amino acids, peptides, and analogues
M470T271.pos	Nodiff	0.148874	1.10048	0.791564	Nodiff	0.778688	0.811612	0.349828	Nodiff	1.12294	0.737507	0.282203	470.183	271.441	Dactolisib	[M+H]+			Organoheterocyclic compounds	Quinolines and derivatives	Phenylquinolines
M239T54.neg	Nodiff	0.147434	0.989601	0.925367	Nodiff	0.741996	1.17831	0.332885	Nodiff	0.841892	1.19069	0.301781	239.2	53.782	7-(2-hydroxypropan-2-yl)-1,4a-dimethyl-2,3,4,5,6,7,8,8a-octahydronaphthalen-1-ol	[M-H]-			Lipids and lipid-like molecules	Prenol lipids	Sesquiterpenoids
M402T154.pos	Nodiff	0.146523	1.11486	0.894929	Nodiff	0.112089	1.45556	0.710743	Nodiff	0.183963	1.3056	0.806336	402.355	154.135	Sorbitane monopalmitate - polysorbate 40 in-source fragment	[M+H]+	HMDB0029887		Lipids and lipid-like molecules	Fatty Acyls	Fatty acid esters
M459T585.pos	Nodiff	0.144225	1.00626	0.919441	Nodiff	0.483208	0.978238	0.549054	Nodiff	0.773311	0.972156	0.558488	459.324	585.472	Arg-Arg-Lys	[M+H]+			Organic acids and derivatives	Carboxylic acids and derivatives	Amino acids, peptides, and analogues
M464T173.pos	Nodiff	0.143993	1.02249	0.77282	Nodiff	0.531198	1.05635	0.507729	Nodiff	0.403826	1.03311	0.671904	464.384	173.345	Bis(2,2,6,6-tetramethyl-4-piperidyl) sebacate	[M+H-NH3]+			Lipids and lipid-like molecules	Fatty Acyls	Fatty acid esters
M289T36.neg	Nodiff	0.143235	1.05512	0.921707	Nodiff	0.133562	0.987948	0.910838	Nodiff	0.294927	0.936336	0.863733	289.086	35.765	(+)-catechin	[M-H]-	HMDB0002780	C06562	Phenylpropanoids and polyketides	Flavonoids	Flavans
M144T305.pos	Nodiff	0.142859	0.993107	0.906498	Nodiff	0.0508358	0.997605	0.982315	Nodiff	0.0253566	1.00453	0.915618	144.101	305.1	L-homoarginine	[M+H-CH3ON]+	HMDB0000670	C01924	Organic acids and derivatives	Carboxylic acids and derivatives	Amino acids, peptides, and analogues
M233T35.neg	Nodiff	0.141501	0.989446	0.858323	Nodiff	0.9643	0.889577	0.207082	Nodiff	1.12437	0.899066	0.3876	233.154	34.862	Valerenic acid	[M-H]-		C09743	Lipids and lipid-like molecules	Prenol lipids	Sesquiterpenoids
M260T283.pos	Nodiff	0.141042	1.03758	0.935248	Nodiff	0.805895	1.20844	0.302403	Nodiff	0.960563	1.16467	0.383902	260.074	283.053	D-glucosamine 6-phosphate	[M+H]+	HMDB0001254	C00352	Organic oxygen compounds	Organooxygen compounds	Carbohydrates and carbohydrate conjugates
M329T113.neg	Nodiff	0.135501	0.895012	0.845827	Nodiff	0.134221	0.852379	0.860302	Nodiff	0.203757	0.952366	0.962097	329.174	113.088	Ascr#17	[M-H]-			Organic oxygen compounds	Organooxygen compounds	Carbohydrates and carbohydrate conjugates
M395T48.neg	Nodiff	0.132399	1.01037	0.817363	Nodiff	1.09736	1.28642	0.119696	Nodiff	1.56046	1.27322	0.108532	395.387	47.734	Hexacosanoic acid	[M-H]-	HMDB0002356	C21931	Lipids and lipid-like molecules	Fatty Acyls	Fatty acids and conjugates
M493T216.pos	Nodiff	0.131655	1.03964	0.836564	Nodiff	0.742808	1.24161	0.335977	Nodiff	0.825046	1.19426	0.446816	493.26	216.462	Leukotriene d4 methyl ester	[M+H-H2O]+			Organic acids and derivatives	Carboxylic acids and derivatives	Amino acids, peptides, and analogues
M307T294.neg	Nodiff	0.128575	1.01816	0.874651	Nodiff	0.509794	0.909911	0.563875	Nodiff	0.693002	0.893678	0.449377	307.045	294.162	2''-galloylhyperin	[M-2H]2-			Phenylpropanoids and polyketides	Flavonoids	Flavonoid glycosides
M117T175.neg	Nodiff	0.127196	1.04799	0.996151	Nodiff	0.792506	1.17548	0.375868	Nodiff	0.837296	1.12165	0.47748	117.055	175.121	2-methyl-3-hydroxybutyric acid	[M-H]-	HMDB0000354		Lipids and lipid-like molecules	Fatty Acyls	Fatty acids and conjugates
M504T268.pos	Nodiff	0.127069	1.018	0.819789	Down	1.59945	0.667857	0.0486095	Down	1.9814	0.656045	0.0337043	504.167	267.732	Dasatinib n-oxide	[M+H]+			Benzenoids	Benzene and substituted derivatives	Anilides
M277T42.neg	Nodiff	0.126842	1.01626	0.892198	Nodiff	1.35221	0.813513	0.0755901	Nodiff	1.1275	0.800501	0.266969	277.216	41.943	Linolenic acid	[M-H]-	HMDB0001388	C06427	Lipids and lipid-like molecules	Fatty Acyls	Lineolic acids and derivatives
M319T198.pos	Nodiff	0.121527	1.40592	0.92001	Nodiff	0.449059	0.311912	0.635602	Nodiff	0.753466	0.221855	0.585063	319.241	197.512	14(15)-epoxy-5z,8z,11z,17z-eicosatetraenoic acid	[M+H]+			Lipids and lipid-like molecules	Fatty Acyls	Fatty acids and conjugates
M327T79.pos	Nodiff	0.121106	0.989877	0.886935	Nodiff	0.804503	1.16355	0.274424	Nodiff	1.11148	1.17545	0.207075	327.23	78.6075	14-hydroxy-4z,7z,10z,12e,16z,19z-docosahexaenoic acid	[M+H-H2O]+			Lipids and lipid-like molecules	Fatty Acyls	Fatty acids and conjugates
M665T38.neg	Nodiff	0.120467	0.998935	0.846292	Nodiff	0.255321	1.02561	0.699635	Nodiff	0.394725	1.0267	0.768747	664.621	38.138	N-[1,3-dihydroxyoctadec-4-en-2-yl]-2-hydroxytetracosanamide	[M-H]-			Organic oxygen compounds	Organooxygen compounds	Alcohols and polyols
M145T285.pos	Nodiff	0.118538	1.10245	0.953613	Nodiff	0.0937631	1.03676	0.984952	Nodiff	0.231722	0.940421	0.949838	145.096	284.656	(S)-2-aminobutyric acid	(M+CH3CN+H)+	HMDB0000452	C02356	Organic acids and derivatives	Carboxylic acids and derivatives	"Amino acids, peptides, and analogues"
M180T299.pos	Nodiff	0.114182	0.998201	0.910999	Nodiff	0.913757	1.10163	0.256695	Nodiff	1.17558	1.10361	0.297757	180.086	299.373	Isosafrole	[M+NH4]+		C10472
M593T183.neg	Nodiff	0.107478	1.01788	0.897552	Nodiff	0.816222	0.75848	0.28494	Nodiff	1.21431	0.745156	0.227434	593.269	182.667	Curine	[M-H]-			Organic oxygen compounds	Organooxygen compounds	Ethers
M183T308.pos	Nodiff	0.107164	1.03511	0.968765	Nodiff	0.780916	0.904179	0.373286	Nodiff	0.60767	0.873509	0.466465	183.004	307.544	D-Erythrose 4-phosphate	(M+H-H2O)+	HMDB0001321	C00279	Organic oxygen compounds	Organooxygen compounds	Carbohydrates and carbohydrate conjugates
M116T281.neg	Nodiff	0.106483	0.988268	0.96852	Nodiff	0.439332	0.897982	0.581286	Nodiff	0.220311	0.908642	0.60533	116.035	281.255	Guanidoacetic acid	[M-H]-	HMDB0000128	C00581	Organic acids and derivatives	Carboxylic acids and derivatives	Amino acids, peptides, and analogues
M73T386_2.neg	Nodiff	0.103331	1.0586	0.999711	Nodiff	0.724783	1.42269	0.303154	Nodiff	0.832074	1.34394	0.369939	73.0293	386.262	Acetol	[M-H]-	HMDB0006961	C05235	Organic oxygen compounds	Organooxygen compounds	Carbonyl compounds
M191T253.pos	Nodiff	0.101636	0.978277	0.861259	Nodiff	0.116744	0.954598	0.834324	Nodiff	0.0865631	0.975796	0.998097	191.085	253.168	Thr-Ala	[M+H]+			Organic acids and derivatives	Carboxylic acids and derivatives	Amino acids, peptides, and analogues
M353T198.pos	Nodiff	0.101183	2.73012	0.922352	Nodiff	1.03292	0.698321	0.240187	Nodiff	0.790787	0.255784	0.558357	353.245	198.427	7-keto-3.alpha.,12-.alpha.-dihydroxycholanic acid	[M+H-3H2O]+			Lipids and lipid-like molecules	Steroids and steroid derivatives	Bile acids, alcohols and derivatives
M391T299.pos	Nodiff	0.0953677	1.00851	0.938671	Nodiff	1.08745	1.05738	0.182361	Nodiff	0.962835	1.04846	0.371988	391.101	299.222	Curcumin	[M+Na]+	HMDB0002269	C10443	Phenylpropanoids and polyketides	Diarylheptanoids	Linear diarylheptanoids
M671T194.neg	Nodiff	0.0946332	1.09447	0.870633	Nodiff	1.48396	0.725458	0.0545756	Nodiff	1.24051	0.662837	0.113531	671.462	194.355	1-Palmitoyl-2-linoleoyl-sn-glycero-3-phosphate	(M-H)-
M158T198.neg	Nodiff	0.0936913	0.992525	0.838225	Nodiff	0.7039	1.25153	0.337718	Nodiff	1.06797	1.26096	0.311438	158.081	197.601	N-isovaleroylglycine	[M-H]-	HMDB0000678		Organic acids and derivatives	Carboxylic acids and derivatives	Amino acids, peptides, and analogues
M300T39.pos	Nodiff	0.0923011	0.995616	0.904475	Nodiff	0.442832	0.960304	0.55487	Nodiff	0.385191	0.964532	0.65283	300.289	39.04	Palmitoyl ethanolamide	(M+H)+
M187T112.neg	Nodiff	0.0911743	1.0235	0.847667	Nodiff	1.06658	0.839297	0.167302	Nodiff	1.65474	0.820028	0.102103	187.133	111.803	3-hydroxycapric acid	[M-H]-	HMDB0002203		Organic acids and derivatives	Hydroxy acids and derivatives	Medium-chain hydroxy acids and derivatives
M339T163.pos	Nodiff	0.0911495	0.989259	0.931257	Nodiff	0.375416	1.04967	0.654251	Nodiff	0.300992	1.06107	0.674446	339.287	163.096	Monoelaidin	[M+H-H2O]+			Lipids and lipid-like molecules	Glycerolipids	Monoradylglycerols
M407T223.neg	Nodiff	0.090162	5.27383	0.935963	Nodiff	0.029507	0.683853	0.927872	Nodiff	0.18685	0.129669	0.887815	407.278	222.51	Cholic acid	[M-H]-	HMDB0000619	C00695	Lipids and lipid-like molecules	Steroids and steroid derivatives	Bile acids, alcohols and derivatives
M558T184.pos	Nodiff	0.0900859	1.03631	0.928586	Nodiff	0.703508	0.835558	0.393663	Nodiff	1.14297	0.806279	0.367882	558.246	184.475	Penitrem a	[M+H-C3H8O2]+		C20070
M309T43.neg	Nodiff	0.0899021	1.03985	0.959212	Nodiff	0.337822	0.955578	0.609778	Nodiff	0.373905	0.918955	0.753835	309.279	42.523	Eicosenoic acid	[M-H]-		C16526	Lipids and lipid-like molecules	Fatty Acyls	Fatty acids and conjugates
M221T242.pos	Nodiff	0.0867575	1.07827	0.842339	Down	1.61847	0.770766	0.0462284	Nodiff	1.49354	0.714817	0.124107	221.153	241.662	L-(-)-fucose, permethyl-	[M+H]+
M158T157_1.neg	Nodiff	0.0805754	0.989542	0.993473	Nodiff	1.09655	1.11682	0.201098	Nodiff	1.53599	1.12862	0.0760635	158.06	157.124	Indolelactic acid	[M-H-CH2O2]-	HMDB0000671	C02043	Organoheterocyclic compounds	Indoles and derivatives	Indolyl carboxylic acids and derivatives
M125T108_2.neg	Nodiff	0.0805091	0.977689	0.981511	Nodiff	0.0320137	0.988687	0.846953	Nodiff	0.233806	1.01125	0.830566	125.035	107.765	Thymine	[M-H]-	HMDB0000262	C00178	Organoheterocyclic compounds	Diazines	Pyrimidines and pyrimidine derivatives
M365T28.pos	Nodiff	0.0803732	1.02056	0.999053	Nodiff	0.712084	1.1512	0.316882	Nodiff	0.641436	1.12801	0.411882	365.318	28.097	7-oxocholesterol	[M+H-2H2O]+			Lipids and lipid-like molecules	Steroids and steroid derivatives	Cholestane steroids
M303T224.pos	Nodiff	0.080102	1.01938	0.884841	Nodiff	1.43158	1.32979	0.0796578	Nodiff	1.64463	1.30451	0.10781	303.141	224.102	Nordihydroguaiaretic acid	[M+H]+		C10719
M61T110_2.pos	Nodiff	0.0782086	1.0073	0.870328	Nodiff	0.396163	0.97239	0.624688	Nodiff	0.820832	0.965342	0.405963	61.0394	109.647	Urea	[M+H]+	HMDB0000294	C00086	Organic acids and derivatives	Organic carbonic acids and derivatives	Ureas
M261T384.neg	Nodiff	0.0738273	1.02427	0.90351	Nodiff	0.971695	1.11225	0.227312	Nodiff	0.782248	1.0859	0.385882	261.133	383.657	Epoxy (4,5alpha)-4,5-dihydrosantonin	[M-H]-			Lipids and lipid-like molecules	Prenol lipids	Terpene lactones
M165T259.neg	Nodiff	0.0727326	1.00341	0.856141	Nodiff	0.972694	1.72523	0.256669	Nodiff	1.13505	1.71937	0.222491	165.018	258.74	D-arabinonic acid	[M-H]-	HMDB0000539	C00878	Organic oxygen compounds	Organooxygen compounds	Carbohydrates and carbohydrate conjugates
M872T192.neg	Nodiff	0.0715261	1.02404	0.903317	Nodiff	0.103573	0.983324	0.864861	Nodiff	0.276693	0.960236	0.801581	871.53	191.577	Pi 37:4	[M-H]-
M136T165.pos	Nodiff	0.0696082	1.011	0.878559	Nodiff	1.0234	1.11836	0.186886	Nodiff	1.18158	1.10619	0.222604	136.061	164.791	Adenine	[M+H]+	HMDB0000034	C00147	Organoheterocyclic compounds	Imidazopyrimidines	Purines and purine derivatives
M747T43_2.pos	Nodiff	0.0680043	0.973267	0.868358	Nodiff	0.124466	1.03913	0.918129	Nodiff	0.248182	1.06767	0.802504	746.601	42.889	1-hexadecyl-2-(9z-octadecenoyl)-sn-glycero-3-phosphocholine	[M+H]+			Lipids and lipid-like molecules	Glycerophospholipids	Glycerophosphocholines
M588T326.pos	Nodiff	0.0679756	0.933587	0.929467	Nodiff	0.293005	0.885973	0.751792	Nodiff	0.234795	0.948999	0.791779	588.207	326.344	Ipecoside	[M+Na]+		C09464	Lipids and lipid-like molecules	Prenol lipids	Terpene glycosides
M156T440.pos	Nodiff	0.0662518	0.819868	0.944543	Nodiff	0.874002	1.3369	0.244372	Nodiff	1.46038	1.63063	0.102034	156.076	439.712	Histidine	[M+H]+	HMDB0000177	C00135	Organic acids and derivatives	Carboxylic acids and derivatives	Amino acids, peptides, and analogues
M534T36.neg	Nodiff	0.0661882	0.983121	0.857908	Nodiff	0.408719	1.03935	0.572593	Nodiff	0.346983	1.05719	0.54616	534.376	35.6305	2-(21-amino-3,20-dihydroxydocosan-2-yl)oxy-6-(hydroxymethyl)oxane-3,4,5-triol	[M-H]-			Lipids and lipid-like molecules	Fatty Acyls	Fatty acyl glycosides
M260T286.pos	Nodiff	0.0651798	1.03948	0.936821	Nodiff	0.414433	0.955809	0.69176	Nodiff	0.447259	0.919511	0.696263	260.148	285.957	Lys-Asn	M+
M144T218.neg	Nodiff	0.064705	1.03351	0.829207	Nodiff	0.574057	1.1262	0.448818	Nodiff	0.678492	1.08968	0.545433	144.066	217.775	N-isobutyrylglycine	[M-H]-	HMDB0000730		Organic acids and derivatives	Carboxylic acids and derivatives	Amino acids, peptides, and analogues
M153T302.neg	Nodiff	0.0644236	0.977922	0.946059	Nodiff	0.816336	0.725927	0.272789	Nodiff	1.51266	0.742315	0.149901	153.016	301.579	Sulfanilamide	(M-H2O-H)-	HMDB0014404	C07458	Benzenoids	Benzene and substituted derivatives	Benzenesulfonamides
M246T476.pos	Nodiff	0.0632639	1.1844	0.937993	Nodiff	0.379031	0.847586	0.659765	Nodiff	0.675027	0.715624	0.678346	246.144	475.757	Tropacocaine	[M+H]+		C10848	Benzenoids	Benzene and substituted derivatives	Benzoic acids and derivatives
M158T176.pos	Nodiff	0.0566481	1.00099	0.977831	Nodiff	1.09512	0.791789	0.161665	Nodiff	1.43436	0.791002	0.170258	158.116	175.854	Homostachydrine	[M+H]+	HMDB0033433	C08283	Organic acids and derivatives	Carboxylic acids and derivatives	Amino acids, peptides, and analogues
M505T480.pos	Nodiff	0.0552904	1.03108	0.9995	Nodiff	0.369781	0.949171	0.714326	Nodiff	0.391353	0.920556	0.81038	505.228	479.795	2-propenamide, 3,3'-(1,4-phenylene)bis[n-[4-(4,5-dihydro-1h-imidazol-2-yl)phenyl]-	[M+H]+			Phenylpropanoids and polyketides	Cinnamic acids and derivatives	Cinnamic acid amides
M419T584.pos	Nodiff	0.0543868	0.999962	0.96014	Nodiff	0.0963465	1.0061	0.885354	Nodiff	0.12882	1.00614	0.85621	419.314	584.306	Di(2,6-dimethyl-4-heptyl) phthalate	[M+H]+			Benzenoids	Benzene and substituted derivatives	Benzoic acids and derivatives
M156T462.pos	Nodiff	0.0533701	0.833112	0.902746	Nodiff	0.338789	0.687793	0.763889	Nodiff	0.396886	0.825571	0.810815	156.076	462.271	L-Histidine	(M+H)+	HMDB0000177	C00135	Organic acids and derivatives	Carboxylic acids and derivatives	"Amino acids, peptides, and analogues"
M441T109.neg	Nodiff	0.0516586	0.860473	0.919041	Nodiff	0.766533	0.622082	0.352093	Nodiff	1.20454	0.722953	0.319177	441.298	109.045	Ascorbyl stearate	[M-H]-	HMDB0038242	C20340	Lipids and lipid-like molecules	Fatty Acyls	Fatty acid esters
M536T184.pos	Nodiff	0.0510948	1.24436	0.977399	Nodiff	0.799432	0.499045	0.377296	Nodiff	0.960021	0.401047	0.436683	536.263	184.459	2-((4r)-4-((5r,7r,8r,9s,10s,12s,13r,17r)-7,12-dihydroxy-10,13-dimethyl-3-oxohexadecahydro-1h-cyclopenta[a]phenanthren-17-yl)pentanamido)ethane-1-sulfonic acid	[M+Na]+			Lipids and lipid-like molecules	Steroids and steroid derivatives	Bile acids, alcohols and derivatives
M186T153.pos	Nodiff	0.0498841	0.920911	0.923339	Nodiff	0.252439	0.97719	0.80567	Nodiff	0.321067	1.06111	0.71084	186.221	153.022	N-dodecylamine	[M+H]+			Organic nitrogen compounds	Organonitrogen compounds	Amines
M123T69.pos	Nodiff	0.0491258	0.987398	0.946691	Down	1.9839	0.624466	0.00600895	Down	2.70953	0.632437	0.00147593	123.055	69.37	Niacinamide	[M+H]+	HMDB0001406	C00153	Organoheterocyclic compounds	Pyridines and derivatives	Pyridinecarboxylic acids and derivatives
M358T160.pos	Nodiff	0.0476867	0.695365	0.986287	Nodiff	0.0876952	0.509534	0.947532	Nodiff	0.23134	0.732758	0.910766	358.28	159.663	Decanoyl-L-carnitine	(M+CH3CN+H)+
M759T146.pos	Nodiff	0.0453566	1.00313	0.993736	Nodiff	0.0333428	0.973469	0.94768	Nodiff	0.027265	0.970434	0.955933	758.569	146.384	1-hexadecanoyl-2-octadecadienoyl-sn-glycero-3-phosphocholine	[M+H]+			Lipids and lipid-like molecules	Glycerophospholipids	Glycerophosphocholines
M510T110_1.neg	Nodiff	0.0427843	0.983324	0.928934	Nodiff	0.160963	0.393539	0.795464	Nodiff	0.461294	0.400213	0.886297	510.25	109.853	1,2-dioleoyl-sn-glycero-3-phospho-(1'-myo-inositol-3',4'-bisphosphate)	[M-2H]2-			Lipids and lipid-like molecules	Glycerophospholipids	Glycerophosphoinositol phosphates
M218T219.pos	Nodiff	0.0416712	1.04725	0.96344	Nodiff	0.666034	1.10969	0.503329	Nodiff	0.454859	1.05962	0.635033	218.128	219.443	Serotonin	(M+CH3CN+H)+	HMDB0000259	C00780	Organoheterocyclic compounds	Indoles and derivatives	Tryptamines and derivatives
M281T311.pos	Nodiff	0.0413233	0.886705	0.951603	Nodiff	0.15521	1.03118	0.790512	Nodiff	0.033422	1.16294	0.75272	281.089	310.622	Met-Met	[M+H]+			Organic acids and derivatives	Carboxylic acids and derivatives	Amino acids, peptides, and analogues
M115T316.neg	Nodiff	0.0406853	1.03239	0.881309	Nodiff	0.897097	0.949351	0.32125	Nodiff	0.556262	0.919563	0.477403	114.98	315.996	Vitamin c	[M-H-C2H4O2]-	HMDB0000044	C00072	Organoheterocyclic compounds	Dihydrofurans	Furanones
M475T163.pos	Nodiff	0.0406729	1.02771	0.999011	Nodiff	0.278476	0.956933	0.705975	Nodiff	0.414902	0.931134	0.747728	475.323	162.768	(3r,5r,7r,8r,9s,10s,12s,13r,14s,17r)-17-((2r,5s)-5,7-dihydroxy-6-methylheptan-2-yl)-10,13-dimethylhexadecahydro-1h-cyclopenta[a]phenanthrene-3,7,12-triol	[M+Na]+			Lipids and lipid-like molecules	Steroids and steroid derivatives	Bile acids, alcohols and derivatives
M298T107.pos	Nodiff	0.0391254	0.994997	0.997109	Nodiff	0.938689	1.15225	0.211276	Nodiff	1.43677	1.15804	0.167551	298.096	106.989	S-methyl-5'-thioadenosine	[M+H]+	HMDB0001173	C00170	Nucleosides, nucleotides, and analogues	5'-deoxyribonucleosides	5'-deoxy-5'-thionucleosides
M326T171.neg	Nodiff	0.0369169	1.00005	0.910734	Nodiff	0.987907	1.24405	0.261028	Nodiff	1.11987	1.24398	0.264167	326.086	170.876	Hboa + o-hex	[M-H]-	HMDB0029344		Organic oxygen compounds	Organooxygen compounds	Carbohydrates and carbohydrate conjugates
M109T366.pos	Nodiff	0.0347952	1.01001	0.89228	Nodiff	0.423099	0.917852	0.56095	Nodiff	0.931657	0.908757	0.381564	109.075	366.118	3-methyl-l-histidine	[M+H-CH3O2N]+	HMDB0000479	C01152	Organic acids and derivatives	Carboxylic acids and derivatives	Amino acids, peptides, and analogues
M338T119.neg	Nodiff	0.0335126	1.03335	0.955134	Nodiff	0.69593	0.883158	0.387588	Nodiff	0.746038	0.854655	0.537172	338.268	119.228	N-oleoyl-l-serine	[M-H-CH2O]-			Organic acids and derivatives	Carboxylic acids and derivatives	Amino acids, peptides, and analogues
M71T300.neg	Nodiff	0.0310955	1.01076	0.964305	Nodiff	0.377919	1.04465	0.608963	Nodiff	0.46388	1.03354	0.69024	71.0134	300.489	Pyruvaldehyde	[M-H]-	HMDB0001167	C00546	Organic oxygen compounds	Organooxygen compounds	Carbonyl compounds
M284T37.pos	Nodiff	0.0270835	1.00201	0.999856	Nodiff	0.620423	1.04292	0.582325	Nodiff	0.516758	1.04082	0.608309	284.294	36.963	Stearamide	[M+H]+	HMDB0034146	C13846	Organic acids and derivatives	Carboximidic acids and derivatives	Carboximidic acids
M876T196.neg	Nodiff	0.024429	1.0674	0.990563	Nodiff	0.0450894	0.959199	0.920574	Nodiff	0.133624	0.898627	0.959738	875.525	196.159	Pi(18:1/13-hode)	[M-H]-			Lipids and lipid-like molecules	Glycerophospholipids	Glycerophosphoinositols
M288T50.pos	Nodiff	0.0231932	0.981847	0.991553	Nodiff	0.465025	1.17363	0.59726	Nodiff	0.428188	1.19533	0.59124	288.289	49.6845	C17-sphinganine	[M+H]+			Organic nitrogen compounds	Organonitrogen compounds	Amines
M554T198_2.pos	Nodiff	0.021984	1.19843	0.981174	Nodiff	0.520784	0.277399	0.578504	Nodiff	0.72106	0.231469	0.6024	554.245	197.8	Gomisin c	[M+NH4]+		C10881	Phenylpropanoids and polyketides	Tannins	Hydrolyzable tannins
M337T37.pos	Nodiff	0.0209285	1.0038	0.985627	Nodiff	0.374416	1.04227	0.700349	Nodiff	0.441988	1.03833	0.697036	337.2	37.145	1,4a-dimethyl-9-oxo-7-propan-2-yl-3,4,10,10a-tetrahydro-2h-phenanthrene-1-carboxylic acid	[M+Na]+			Lipids and lipid-like molecules	Prenol lipids	Diterpenoids
M358T144.pos	Nodiff	0.0201688	0.957068	0.994945	Nodiff	0.433784	0.617212	0.509665	Nodiff	0.953373	0.644899	0.438752	358.226	143.659	Oxybutynin	[M+H]+	HMDB0015195	C07360
M131T387.neg	Nodiff	0.0199086	0.998842	0.978477	Down	1.6908	0.666004	0.0235904	Down	2.24043	0.666776	0.0201898	131.045	386.652	Asparagine	[M-H]-	HMDB0000168	C16438	Organic acids and derivatives	Carboxylic acids and derivatives	Amino acids, peptides, and analogues
M536T190.pos	Nodiff	0.0152142	1.01374	0.921903	Nodiff	0.0594701	1.02687	0.989698	Nodiff	0.188767	1.01295	0.91546	536.405	189.911	.alpha.-tocopherol nicotinate	[M+H]+		C12981	Lipids and lipid-like molecules	Prenol lipids	Quinone and hydroquinone lipids
M452T198.neg	Nodiff	0.0142996	1.03624	0.980891	Nodiff	1.05553	0.871998	0.183514	Nodiff	0.562135	0.841506	0.38388	452.276	198.051	1-palmitoyl-2-hydroxy-sn-glycero-3-phosphoethanolamine	[M-H]-	HMDB0011503		Lipids and lipid-like molecules	Glycerophospholipids	Glycerophosphoethanolamines
M107T256.pos	Nodiff	0.0136461	1.01338	0.996783	Down	1.70164	0.825245	0.0223181	Nodiff	1.73016	0.814347	0.0657959	107.048	256.357	2-hydroxybenzyl alcohol	[M+H-H2O]+	HMDB0059709	C02323	Benzenoids	Benzene and substituted derivatives	Benzyl alcohols
M745T42_2.neg	Nodiff	0.0124462	1.21873	0.995566	Nodiff	0.394589	1.08383	0.624589	Nodiff	0.439176	0.889311	0.871268	745.493	42.139	1-palmitoyl-2-linoleoyl-sn-glycero-3-phospho-(1'-rac-glycerol)	[M-H]-			Lipids and lipid-like molecules	Glycerophospholipids	Glycerophosphoglycerols
M365T46.neg	Nodiff	0.0106149	1.08104	0.983036	Nodiff	1.27278	0.776647	0.0821767	Nodiff	1.18738	0.718426	0.216415	365.341	46.373	Nervonic acid	[M-H]-	HMDB0002368	C08323	Lipids and lipid-like molecules	Fatty Acyls	Fatty acids and conjugates
M174T362.pos	Nodiff	0.0105588	0.994561	0.939182	Nodiff	0.293349	1.01884	0.758586	Nodiff	0.173923	1.02441	0.717196	174.086	361.983	Ala-Thr-Arg	[M+2H]2+			Organic acids and derivatives	Carboxylic acids and derivatives	Amino acids, peptides, and analogues
M283T109.neg	Nodiff	0.00728643	1.04234	0.986523	Nodiff	0.295593	0.983898	0.695381	Nodiff	0.312323	0.943931	0.726551	283.263	109.045	Octadecanoic acid	[M-H]-	HMDB0000827	C01530	Lipids and lipid-like molecules	Fatty Acyls	Fatty acids and conjugates
M344T182.pos	Nodiff	0.00472427	1.01229	0.931417	Nodiff	0.745119	0.92467	0.389361	Nodiff	0.957584	0.913448	0.384706	344.278	182.233	Lauroyl-l-carnitine	[M+H]+	HMDB0002250		Lipids and lipid-like molecules	Fatty Acyls	Fatty acid esters
M1032T197_2.pos	Nodiff	0.00286673	2.37426	0.953242	Nodiff	1.23993	0.0305982	0.154446	Nodiff	1.24847	0.0128875	0.244274	1031.59	197.222	2-((4r)-4-((3r,5r,7r,8r,9s,10s,12s,13r,17r)-3,7,12-trihydroxy-10,13-dimethylhexadecahydro-1h-cyclopenta[a]phenanthren-17-yl)pentanamido)ethane-1-sulfonic acid	[2M+H]+			Lipids and lipid-like molecules	Steroids and steroid derivatives	Bile acids, alcohols and derivatives
M263T47.neg	Nodiff	0.00162406	1.00549	0.908383	Nodiff	0.841674	1.15886	0.32684	Nodiff	0.947638	1.15254	0.331997	263.022	46.8675	3-methoxy-4-hydroxyphenylglycol sulfate	[M-H]-	HMDB0003332		Benzenoids	Phenols	Methoxyphenols
M319T40.pos	Nodiff	0.000584066	1.09572	0.945638	Nodiff	0.691157	1.37369	0.388073	Nodiff	0.673319	1.25369	0.451543	319.225	40.342	12-oxo-5z,8z,10e,14z-eicosatetraenoic acid	[M+H]+	HMDB0013633	C14807	Lipids and lipid-like molecules	Fatty Acyls	Fatty acids and conjugates
M190T388.pos	Nodiff	0.000201048	0.993302	0.931253	Nodiff	0.38846	1.01918	0.691391	Nodiff	0.289751	1.02606	0.750451	190.118	388.111	L-homocitrulline	[M+H]+	HMDB0000679	C02427	Organic acids and derivatives	Carboxylic acids and derivatives	Amino acids, peptides, and analogues
M599T298.pos	Nodiff	7.57394e-05	1.01111	0.957249	Nodiff	0.211842	0.989006	0.768518	Nodiff	0.262927	0.978142	0.934634	599.234	298.248	Methyl 5,6-diacetyloxy-10-hydroxy-2,4b,7,7,10a,12a-hexamethyl-12-methylidene-1,4,8-trioxo-4a,5,6,6a,9,10,10b,11-octahydronaphtho[1,2-h]isochromene-2-carboxylate	[M+Na]+			Lipids and lipid-like molecules	Steroids and steroid derivatives	Oxosteroids
