# Supplementary material for: Acupuncture mediates the “gut–testis axis” to improve asthenozoospermia
Source: Front Endocrinol (Lausanne). 2025 Jan 27;16:1514010. doi: 10.3389/fendo.2025.1514010 (PMC11827431; doi:10.3389/fendo.2025.1514010)
Supplement: Supplementary Table 2 — Testicular DEMs screening results. [file DataSheet2.xlsx]

## Sheet: diff_metabolite_of_all_groups
ID	Control_vs_Model_de	Control_vs_Model_vip	Control_vs_Model_fc	Control_vs_Model_pvalue	Control_vs_ACU_de	Control_vs_ACU_vip	Control_vs_ACU_fc	Control_vs_ACU_pvalue	Model_vs_ACU_de	Model_vs_ACU_vip	Model_vs_ACU_fc	Model_vs_ACU_pvalue	m/z	rt(s)	Name	adduct	HMDB	KEGG	SuperClass	Class	SubClass
M189T495.pos	-	-	-	-	Nodiff	1.22146	2.3504	0.0686949	-	-	-	-	189.134	495.459	Ne-acetyllysine	[M+H]+	HMDB0000206	C02727	Organic acids and derivatives	Carboxylic acids and derivatives	Amino acids, peptides, and analogues
M194T581.neg	-	-	-	-	Down	1.38915	0.831843	0.0306824	-	-	-	-	194.042	581.193	Phenanthridin-6-ol	[M-H]-			Organoheterocyclic compounds	Quinolines and derivatives	Benzoquinolines
M198T541.pos	-	-	-	-	-	-	-	-	Nodiff	0.795997	1.07258	0.373936	198.089	540.863	Rac-7-oxopramipexole	[M+H-CO]+			Organic oxygen compounds	Organooxygen compounds	Carbonyl compounds
M176T425_2.neg	Down	2.18776	0.356143	4.94123e-11	Down	2.28456	0.443521	6.83099e-12	Up	2.42443	1.24535	0.000124897	176.092	425.043	1-deoxy-1-(methylamino)-d-galactitol	[M-H-H2O]-			Organic oxygen compounds	Organooxygen compounds	Carbohydrates and carbohydrate conjugates
M345T766.pos	Up	2.18179	8.48448	4.53112e-10	Up	2.37096	7.05747	5.23131e-10	Nodiff	1.16415	0.83181	0.121711	345.249	766.36	Val-Val-Lys	[M+H]+			Organic acids and derivatives	Carboxylic acids and derivatives	Amino acids, peptides, and analogues
M229T522.pos	Down	2.16021	0.496208	7.41498e-07	Down	2.3716	0.644895	8.321e-11	Up	2.46765	1.29965	0.000580974	229.154	522.406	Pro-leu	[M+H]+			Organic acids and derivatives	Carboxylic acids and derivatives	Amino acids, peptides, and analogues
M388T362.pos	Up	2.15279	3.96885	8.34395e-09	Up	2.24576	4.22395	5.66416e-06	Nodiff	0.106411	1.06427	0.900674	388.305	362.449	Lys-Ile-Lys	[M+H]+			Organic acids and derivatives	Carboxylic acids and derivatives	Amino acids, peptides, and analogues
M409T361.neg	Down	2.1517	0.226919	1.44067e-07	Down	2.02247	0.298625	0.000225818	Nodiff	0.742933	1.316	0.44224	409.235	361.28	1-hexadecanoyl-2-sn-glycero-3-phosphate	[M-H]-			Lipids and lipid-like molecules	Glycerophospholipids	Glycerophosphates
M261T510_2.neg	Up	2.15112	2.90996	5.28744e-08	Up	1.90998	1.5101	0.000236084	Down	2.66184	0.518943	1.40457e-06	261.072	510.063	5-fluorouridine	[M-H]-	HMDB0060396	C16633
M231T523.pos	Down	2.15012	0.297409	3.36818e-08	Down	2.31548	0.410508	3.2973e-08	Up	2.13116	1.38028	0.00326399	231.133	523.101	Parthenolide	[M+H-H2O]+		C07609	Lipids and lipid-like molecules	Prenol lipids	Terpene lactones
M261T554.pos	Up	2.14999	3.47931	7.54682e-08	Up	2.3348	3.01492	1.34763e-07	Nodiff	1.00915	0.866528	0.166319	261.144	553.574	Diaveridine	[M+H]+			Benzenoids	Benzene and substituted derivatives	Methoxybenzenes
M205T440_1.pos	Up	2.14986	4.61915	2.97221e-08	Up	2.32781	4.27841	4.86525e-08	Nodiff	0.620743	0.926232	0.52895	205.068	440.124	Levamisole	[M+H]+	HMDB0014986	C07070	Organoheterocyclic compounds	Imidazothiazoles
M146T533_4.pos	Down	2.13858	0.655111	6.76434e-08	Down	2.17899	0.781112	4.73793e-06	Up	2.37952	1.19234	0.000358219	146.118	533.27	Acetylcholine	[M]+	HMDB0000895	C01996	Organic nitrogen compounds	Organonitrogen compounds	Quaternary ammonium salts
M305T549.pos	Up	2.13214	1.87738	1.49603e-08	Up	2.29876	1.95407	7.34222e-07	Nodiff	0.529557	1.04085	0.578499	305.097	549.491	N-acetylaspartylglutamic acid	[M+H]+	HMDB0001067	C12270	Organic acids and derivatives	Carboxylic acids and derivatives	Amino acids, peptides, and analogues
M377T363.pos	Up	2.13195	1.56428	7.11699e-08	Up	2.30491	1.63108	3.41471e-07	Nodiff	0.751114	1.0427	0.388525	377.144	363.23	(-)-riboflavin	[M+H]+	HMDB0000244	C00255	Organoheterocyclic compounds	Pteridines and derivatives	Alloxazines and isoalloxazines
M118T424_2.pos	Down	2.13158	0.602771	3.26851e-08	Down	2.23736	0.697625	1.1698e-06	Up	2.21068	1.15736	0.00149344	118.086	424.491	Betaine	[M+H]+	HMDB0000043	C00719	Organic acids and derivatives	Carboxylic acids and derivatives	Amino acids, peptides, and analogues
M174T546.neg	Up	2.12844	1.90152	2.31252e-08	Up	2.18272	1.89898	9.19948e-07	Nodiff	0.00178925	0.998667	0.929319	174.087	546.189	L-citrulline	[M-H]-	HMDB0000904	C00327	Organic acids and derivatives	Carboxylic acids and derivatives	Amino acids, peptides, and analogues
M300T42.pos	Down	2.1284	0.27384	6.16296e-08	Down	2.25721	0.352947	1.82764e-06	Nodiff	1.52703	1.28888	0.0665471	300.289	42.332	Palmitoyl ethanolamide	[M+H]+	HMDB0002100	C16512	Organic acids and derivatives	Carboximidic acids and derivatives	Carboximidic acids
M253T43.neg	Up	2.12145	1.81385	7.63627e-08	Up	2.21601	1.78566	8.89465e-08	Nodiff	0.34806	0.984455	0.7525	253.217	43.1084	Cis-9-palmitoleic acid	[M-H]-	HMDB0003229	C08362	Lipids and lipid-like molecules	Fatty Acyls	Fatty acids and conjugates
M114T320_5.pos	Down	2.11138	0.624304	2.491e-07	Down	2.21486	0.737463	4.73504e-05	Up	2.48737	1.18126	0.000250829	114.066	320.26	Creatinine	[M+H]+	HMDB0000562	C00791	Organic acids and derivatives	Carboxylic acids and derivatives	Amino acids, peptides, and analogues
M111T432.pos	Up	2.11114	1.68639	4.34095e-06	Up	2.28018	1.35126	1.66676e-07	Down	2.29991	0.801272	0.00215712	111.056	432.489	1-acetylimidazole	[M+H]+		C02560	Organoheterocyclic compounds	Azoles	Imidazoles
M176T516.pos	Down	2.11017	0.303981	2.1821e-06	Down	2.31699	0.336269	9.83906e-09	Nodiff	0.891866	1.10622	0.322208	176.103	515.793	Debrisoquin	[M+H]+	HMDB0006543	C13650
M189T526.neg	Up	2.10719	2.55847	1.27351e-06	Up	2.17749	2.69366	5.80468e-07	Nodiff	0.363182	1.05284	0.569357	189.087	525.789	1h-indole-6-carboxamide, n-hydroxy-1-[(4-methoxyphenyl)methyl]-	[M-H-C7H6O]-			Organoheterocyclic compounds	Indoles and derivatives	Indolecarboxylic acids and derivatives
M343T549.pos	Up	2.10121	1.6104	2.94139e-07	Up	2.34007	1.7687	6.48808e-09	Nodiff	1.51109	1.0983	0.060348	343.053	549.491	Boscalid	[M+H]+		C18547	Benzenoids	Benzene and substituted derivatives	Anilides
M87T525_1.pos	Up	2.10005	1.70312	5.25069e-07	Up	2.27801	1.85708	1.53545e-07	Nodiff	1.2382	1.0904	0.130249	87.0446	524.837	Diacetyl	[M+H]+	HMDB0003407	C00741	Organic oxygen compounds	Organooxygen compounds	Carbonyl compounds
M416T357.pos	Up	2.09815	2.61103	1.67408e-06	Up	2.25171	2.86222	5.71887e-06	Nodiff	0.508672	1.0962	0.528742	416.336	357.347	Tomatidin	[M+H]+		C10826	Lipids and lipid-like molecules	Steroids and steroid derivatives	Steroidal alkaloids
M535T361.neg	Down	2.09727	0.215424	9.41364e-07	Down	2.00555	0.380685	8.68689e-05	Up	2.23035	1.76714	0.00135476	535.153	361.259	3-deoxy-d-glycero-d-galacto-2-nonulosonic acid	[2M-H]-			Organic oxygen compounds	Organooxygen compounds	Carbohydrates and carbohydrate conjugates
M265T542.pos	Down	2.09251	0.768243	1.44736e-05	Down	2.14921	0.861075	3.3216e-05	Up	2.1044	1.12084	0.00449508	265.111	541.536	Thiamine	[M]+	HMDB0000235	C00378	Organoheterocyclic compounds	Diazines	Pyrimidines and pyrimidine derivatives
M104T525_2.pos	Up	2.09233	1.68288	7.3099e-07	Up	2.2812	1.8096	1.70769e-07	Nodiff	1.12376	1.0753	0.167984	104.071	524.603	.gamma.-aminobutyric acid	[M+H]+	HMDB0000112	C00334	Organic acids and derivatives	Carboxylic acids and derivatives	Amino acids, peptides, and analogues
M326T369.pos	Down	2.09092	0.30317	7.96188e-06	Down	2.26862	0.33885	2.63654e-06	Nodiff	0.737349	1.11769	0.445895	326.268	369.381	Tolterodine	[M+H]+	HMDB0015170	C07750	Benzenoids	Benzene and substituted derivatives	Diphenylmethanes
M103T307_2.neg	Up	2.08992	2.604	5.10616e-06	Up	2.20696	2.60397	2.26647e-06	Nodiff	0.0771414	0.999986	0.990723	103.039	307.043	3-hydroxybutyric acid	[M-H]-	HMDB0000357	C01089	Organic acids and derivatives	Hydroxy acids and derivatives	Beta hydroxy acids and derivatives
M122T542.pos	Down	2.08968	0.755518	3.00271e-06	Down	2.09103	0.861806	4.35602e-05	Up	2.26788	1.14068	0.00147275	122.072	541.523	Thiamine monophosphate	[M+H-C6H10SO4NP]+	HMDB0002666	C01081	Organoheterocyclic compounds	Diazines	Pyrimidines and pyrimidine derivatives
M144T542.pos	Down	2.088	0.751616	2.27231e-06	Down	1.91938	0.867076	0.000680692	Up	2.20305	1.15362	0.00175627	144.048	541.536	5-(2-hydroxyethyl)-4-methylthiazole	[M+H]+	HMDB0032985	C04294	Organoheterocyclic compounds	Azoles	Thiazoles
M203T436.pos	Up	2.0867	2.63745	4.64421e-06	Up	2.29013	3.46166	2.66825e-07	Up	1.95009	1.3125	0.00566199	203.052	435.988	Bergaptol	[M+H]+	HMDB0013679	C00758	Phenylpropanoids and polyketides	Coumarins and derivatives	Furanocoumarins
M102T474.neg	Up	2.08417	1.89503	1.11496e-06	Up	1.99202	1.92638	0.000469203	Nodiff	0.175025	1.01654	0.970828	102.055	474.349	2-aminoisobutyric acid	[M-H]-	HMDB0001906	C03665	Organic acids and derivatives	Carboxylic acids and derivatives	Amino acids, peptides, and analogues
M168T636_1.neg	Down	2.07953	0.618437	4.4294e-06	Down	1.57292	0.891897	0.00862452	Up	2.52692	1.44218	5.06798e-05	168.042	636.103	6-Hydroxydopamine	[M-H]-	HMDB0001537		Benzenoids	Phenols	Benzenediols
M793T306.pos	Down	2.07342	0.604478	8.85691e-07	Down	2.07003	0.666137	0.00019985	Nodiff	0.863918	1.102	0.244464	792.589	305.736	1-o-hexadecyl-2-o-(4z,7z,10z,13z,16z,19z-docosahexaenoyl)-sn-glyceryl-3-phosphorylcholine	[M+H]+	HMDB0013409		Lipids and lipid-like molecules	Glycerophospholipids	Glycerophosphocholines
M222T400.neg	Up	2.07262	1.55662	3.99565e-07	Up	2.22647	1.8607	2.20255e-08	Up	2.02955	1.19534	0.00305309	222.097	399.521	N-Acetyl-L-tyrosine	[M-H]-	HMDB0000866	C01657	Organic acids and derivatives	Carboxylic acids and derivatives	Amino acids, peptides, and analogues
M819T304.pos	Up	2.06555	1.60274	5.08488e-06	Up	1.81881	1.47305	0.004093	Nodiff	0.908957	0.919078	0.334705	818.604	304.421	1-(1z-octadecenyl)-2-(4z,7z,10z,13z,16z,19z-docosahexaenoyl)-sn-glycero-3-phosphocholine	[M+H]+	HMDB0011262		Lipids and lipid-like molecules	Glycerophospholipids	Glycerophosphocholines
M267T361_2.neg	Down	2.06533	0.395106	6.20198e-06	Down	1.88188	0.571382	0.00055318	Up	2.18709	1.44615	0.00189332	267.073	361.135	Inosine	[M-H]-	HMDB0000195	C00294	Nucleosides, nucleotides, and analogues	Purine nucleosides
M782T315.neg	Down	2.05683	0.272183	1.29189e-06	Down	2.1294	0.306039	5.89237e-06	Nodiff	0.600469	1.12439	0.481981	782.496	315.462	1-palmitoyl-2-arachidonoyl-sn-glycero-3-phosphoserine	[M-H]-	HMDB0012361		Lipids and lipid-like molecules	Glycerophospholipids	Glycerophosphoserines
M831T305.pos	Up	2.05294	2.46915	9.13054e-07	Up	2.31892	2.78458	3.00374e-08	Nodiff	1.10531	1.12775	0.191364	830.568	304.809	1,2-diarachidonoyl-sn-glycero-3-phosphocholine	[M+H]+	HMDB0008443		Lipids and lipid-like molecules	Glycerophospholipids	Glycerophosphocholines
M190T342.neg	Up	2.05247	3.01326	5.58415e-06	Up	2.23666	3.63574	1.16741e-08	Nodiff	1.18132	1.20658	0.113126	190.071	342.328	5-hydroxyindoleacetate	[M-H]-	HMDB0000763	C05635	Organoheterocyclic compounds	Indoles and derivatives	Indolyl carboxylic acids and derivatives
M207T308.neg	Up	2.05086	4.70063	5.75277e-06	Up	2.17268	4.66044	3.01778e-06	Nodiff	0.116337	0.991451	0.966535	207.086	307.549	3,4-dimethoxycinnamic acid	[M-H]-	HMDB0034315		Phenylpropanoids and polyketides	Cinnamic acids and derivatives	Hydroxycinnamic acids and derivatives
M179T396.neg	Down	2.04406	0.700071	6.14088e-06	Nodiff	0.32369	0.977812	0.679103	Up	2.38601	1.39673	0.00073893	179.055	396.001	D-fructose	[M-H]-	HMDB0062538	C00095	Organic oxygen compounds	Organooxygen compounds	Carbohydrates and carbohydrate conjugates
M406T516.pos	Down	2.04301	0.601592	5.24903e-06	Down	1.99006	0.723108	0.000217758	Up	1.93948	1.20199	0.0101526	406.131	515.793	N-acetyl-d-lactosamine	[M+Na]+	HMDB0006583	C00611	Lipids and lipid-like molecules	Fatty Acyls	Fatty acyl glycosides
M119T360.pos	Down	2.04153	0.526744	8.8246e-06	Down	2.01873	0.685084	0.000173614	Up	2.0993	1.3006	0.00654393	119.035	360.418	Dl-octopamine	[M+H-H5ON]+		C04227	Benzenoids	Phenols	1-hydroxy-2-unsubstituted benzenoids
M344T581.pos	Down	2.03776	0.619175	1.91609e-05	Down	1.93893	0.822379	0.000547561	Up	2.33324	1.32819	0.000955273	344.058	580.833	Prothioconazole	[M+H]+		C18888	Benzenoids	Benzene and substituted derivatives	Halobenzenes
M187T319.neg	Up	2.0351	2.45351	4.63579e-06	Up	2.21005	3.1578	1.53462e-07	Up	1.50537	1.28705	0.0469823	187.041	318.681	1-hydroxy-2-naphthoic acid	[M-H]-		C03203	Benzenoids	Naphthalenes	Naphthalenecarboxylic acids and derivatives
M422T516.pos	Down	2.02794	0.616476	6.86469e-06	Down	1.81454	0.772176	0.00145993	Up	2.12621	1.25257	0.00267211	422.105	515.857	Cyclosulfamuron	[M+H]+		C18439	Organic oxygen compounds	Organooxygen compounds	Carbonyl compounds
M214T515.pos	Up	2.02611	1.90833	4.37977e-05	Up	2.2117	1.74027	1.25787e-05	Nodiff	0.792271	0.911937	0.374064	214.107	514.698	(-)-.alpha.-kainic acid	[M+H]+	HMDB0001431	C12819	Organic acids and derivatives	Carboxylic acids and derivatives	Amino acids, peptides, and analogues
M225T396.neg	Down	2.02416	0.670514	1.20931e-05	Nodiff	0.125817	0.995828	0.902005	Up	2.47487	1.48517	0.000196879	225.061	395.804	Chorismic acid	[M-H]-	HMDB0012199	C00251	Organic acids and derivatives	Carboxylic acids and derivatives	Dicarboxylic acids and derivatives
M266T642.pos	Down	2.01756	0.360267	4.56835e-06	Down	1.98503	0.523327	0.000312957	Up	1.943	1.45261	0.00997282	266.159	641.669	Anisomycin	[M+H]+		C11281	Benzenoids	Phenol ethers	Anisoles
M260T434.pos	Up	2.01359	2.65844	3.67434e-05	Up	2.19846	3.06658	1.02929e-05	Nodiff	0.956455	1.15353	0.200863	260.073	434.216	D-glucosamine 6-phosphate	[M+H]+	HMDB0001254	C00352	Organic oxygen compounds	Organooxygen compounds	Carbohydrates and carbohydrate conjugates
M110T582.neg	Down	2.01343	0.438624	0.000134042	Down	1.75443	0.725919	0.00406822	Up	2.09627	1.65499	0.00255255	110.024	581.852	Pyrrole-2-carboxylic acid	[M-H]-	HMDB0004230	C05942	Organoheterocyclic compounds	Pyrroles	Pyrrole carboxylic acids and derivatives
M90T496_4.pos	Up	2.00999	1.70524	5.02722e-06	Up	2.27094	1.79492	2.98813e-07	Nodiff	0.790088	1.05259	0.43374	90.0555	496.183	Sarcosine	[M+H]+	HMDB0000271	C00213	Organic acids and derivatives	Carboxylic acids and derivatives	Amino acids, peptides, and analogues
M835T305.pos	Up	2.00336	1.55432	2.30279e-05	Up	1.8532	1.35251	0.00100466	Down	1.79433	0.870167	0.0305225	834.599	304.986	1-docosahexaenoyl-2-stearoyl-sn-glycero-3-phosphocholine	[M+H]+	HMDB0008727		Lipids and lipid-like molecules	Glycerophospholipids	Glycerophosphocholines
M179T316.neg	Up	2.00176	2.29166	3.67603e-05	Up	2.1686	2.51225	3.94042e-05	Nodiff	1.09034	1.09626	0.166474	179.055	316.21	Fructose	[M-H]-	HMDB0000660	C01496	Organic oxygen compounds	Organooxygen compounds	Carbohydrates and carbohydrate conjugates
M262T514.pos	Down	2	0.49822	1.58921e-05	Down	2.02636	0.652369	0.00017763	Up	1.93241	1.3094	0.0106193	262.128	513.97	Neolinustatin	[M+H-C6H10O5]+		C08336	Organic oxygen compounds	Organooxygen compounds	Carbohydrates and carbohydrate conjugates
M160T380_2.pos	Up	1.99816	1.89216	1.41413e-05	Up	2.24638	2.12444	1.38404e-06	Nodiff	0.975514	1.12276	0.239407	160.133	380.447	Dl-2-aminocaprylic acid	[M+H]+	HMDB0000991		Organic acids and derivatives	Carboxylic acids and derivatives	Amino acids, peptides, and analogues
M217T415.neg	Up	1.99809	3.59432	4.28955e-05	Up	2.11303	2.82624	1.1858e-05	Nodiff	0.867607	0.786308	0.26748	217.082	414.63	5-L-Glutamyl-L-alanine	[M-H]-	HMDB0006248	C03740	Organic acids and derivatives	Carboxylic acids and derivatives	"Amino acids, peptides, and analogues"
M174T501_1.neg	Up	1.99716	1.59189	3.01149e-05	Up	2.1803	1.94023	3.76644e-06	Up	1.58804	1.21882	0.0299756	174.04	501.094	N-acetyl-l-aspartic acid	[M-H]-	HMDB0000812	C01042	Organic acids and derivatives	Carboxylic acids and derivatives	Amino acids, peptides, and analogues
M236T299.neg	Up	1.99481	3.79812	1.27341e-05	Up	2.16686	3.63071	6.92294e-07	Nodiff	0.0225214	0.955923	0.930987	236.092	298.64	Sepiapterin	[M-H]-	HMDB0000238	C00835	Organoheterocyclic compounds	Pteridines and derivatives	Pterins and derivatives
M195T436.neg	Up	1.99208	3.51418	4.26613e-05	Up	2.05504	4.00781	1.67013e-05	Nodiff	0.485857	1.14047	0.527257	195.044	435.539	3,7-Dimethyluric acid	[M-H]-	HMDB0001982	C16360	Organoheterocyclic compounds	Imidazopyrimidines	Purines and purine derivatives
M261T502.neg	Down	1.9877	0.684676	6.4228e-05	Down	2.08224	0.837171	0.00010975	Up	2.1701	1.22273	0.00464724	261.131	502.372	Guanidinopropionic acid	[2M-H]-	HMDB0013222	C03065	Organic nitrogen compounds	Organonitrogen compounds	Guanidines
M228T356.pos	Up	1.98757	1.66416	1.58456e-05	Up	2.20671	1.8509	2.69261e-06	Nodiff	1.03936	1.11221	0.168177	228.098	356.383	2'-deoxycytidine	[M+H]+	HMDB0000014	C00881	Nucleosides, nucleotides, and analogues	Pyrimidine nucleosides	Pyrimidine 2'-deoxyribonucleosides
M260T412_1.neg	Down	1.98442	0.388619	1.98933e-05	Down	1.88563	0.507511	0.000290087	Nodiff	1.37327	1.30594	0.0804789	260.023	412.173	O-phosphotyrosine	[M-H]-	HMDB0006049	C06501	Organic acids and derivatives	Carboxylic acids and derivatives	Amino acids, peptides, and analogues
M246T401.pos	Up	1.983	2.77329	5.52678e-05	Up	2.20923	2.5269	3.3739e-06	Nodiff	0.372435	0.911156	0.651767	246.17	400.554	2-methylbutyryl-l-carnitine	[M+H]+			Lipids and lipid-like molecules	Fatty Acyls	Fatty acid esters
M348T42.pos	Down	1.97918	0.283284	6.61798e-05	Down	2.2506	0.385442	9.4222e-07	Nodiff	1.37978	1.36062	0.0763554	348.289	41.9154	Arachidonoyl ethanolamide	[M+H]+	HMDB0004080	C11695	Organic nitrogen compounds	Organonitrogen compounds	Amines
M194T581.pos	Down	1.97823	0.63469	0.000404676	-	-	-	-	Up	2.48732	1.53519	0.000371395	194.045	581.382	5,6-dihydroxyindole-2-carboxylic acid	[M+H]+	HMDB0001253		Organoheterocyclic compounds	Indoles and derivatives	Indolecarboxylic acids and derivatives
M304T623.neg	Down	1.97745	0.726872	4.44325e-05	Nodiff	1.0585	0.908336	0.0957937	Up	1.97629	1.24965	0.00455357	304.06	622.57	Fenoldopam	[M-H]-	HMDB0014938	C07693
M299T42_1.pos	Down	1.97664	0.53134	8.23707e-06	Nodiff	0.0101452	1.02476	0.977376	Up	2.39421	1.92863	0.000330961	299.138	42.4145	Enterolactone	[M+H]+	HMDB0006101	C18165	Lignans, neolignans and related compounds	Furanoid lignans	Tetrahydrofuran lignans
M554T344.pos	Up	1.97598	3.01634	0.00021161	Up	2.0663	2.99378	0.000161746	Nodiff	0.16266	0.992522	0.862981	554.323	344.204	3,5,9-trioxa-4-phosphatetracosan-1-aminium, 7-(acetyloxy)-24-carboxy-4-hydroxy-n,n,n-trimethyl-, inner salt, 4-oxide, (r)-	[M+H]+			Lipids and lipid-like molecules	Glycerophospholipids	Glycerophosphocholines
M245T424.neg	Down	1.97367	0.377349	7.84829e-06	Down	2.05458	0.506695	0.000114013	Up	1.80789	1.34278	0.0164552	245.113	423.739	gamma-L-Glutamyl-L-valine	[M-H]-	HMDB0006248	C03740	Organic acids and derivatives	Carboxylic acids and derivatives	"Amino acids, peptides, and analogues"
M358T582.neg	Down	1.96935	0.43803	0.000219236	Down	1.37851	0.829085	0.0279376	Up	2.26466	1.89276	0.000843923	358.017	581.907	Glucoiberin	[M-H-CH4SO]-	HMDB0015310	C08411	Organic oxygen compounds	Organooxygen compounds	Carbohydrates and carbohydrate conjugates
M369T291.neg	Up	1.96599	4.23331	2.03391e-05	Up	1.87497	2.90725	0.000347247	Nodiff	1.18552	0.686755	0.126342	369.227	291.438	17-phenyltrinor-13,14-dihydroprostaglandin a2	[M-H]-			Lipids and lipid-like molecules	Fatty Acyls	Eicosanoids
M89T316_3.neg	Up	1.96487	1.75445	7.81453e-05	Up	2.15082	1.8969	6.84356e-05	Nodiff	1.2055	1.0812	0.125899	89.0232	316.068	L-(+)-lactic acid	[M-H]-	HMDB0000190	C00186	Organic acids and derivatives	Hydroxy acids and derivatives	Alpha hydroxy acids and derivatives
M592T336.pos	Down	1.96463	0.43355	9.51292e-05	Down	1.9258	0.526911	0.000692335	Nodiff	1.36734	1.21534	0.0981279	592.336	335.862	Ergoloidmesylat	[M+H]+
M759T302.pos	Down	1.96101	0.636298	0.000102162	Down	1.88233	0.621262	0.00161805	Nodiff	0.504324	0.976369	0.656696	758.569	301.96	1-hexadecanoyl-2-octadecadienoyl-sn-glycero-3-phosphocholine	[M+H]+			Lipids and lipid-like molecules	Glycerophospholipids	Glycerophosphocholines
M785T306.pos	Down	1.95726	0.788872	9.51724e-05	Down	1.95192	0.83043	0.00127198	Nodiff	0.848598	1.05268	0.317906	784.579	306.24	Arachidonoylthiophosphorylcholine	[M+H]+			Organic nitrogen compounds	Organonitrogen compounds	Quaternary ammonium salts
M401T45.pos	Down	1.95279	0.48383	4.22367e-05	Down	1.73348	0.656674	0.00286217	Up	1.77326	1.35724	0.0279697	401.282	44.5008	Testosterone enanthate	[M+H]+	HMDB0005814	C08157	Lipids and lipid-like molecules	Steroids and steroid derivatives	Steroid esters
M215T437.neg	Up	1.94875	1.61847	2.24413e-05	Up	2.07735	1.60391	1.42565e-05	Nodiff	0.0375839	0.991005	0.939556	215.032	437.31	D-psicose	[M+Cl]-		C06468	Organic oxygen compounds	Organooxygen compounds	Carbohydrates and carbohydrate conjugates
M809T306.pos	Down	1.94381	0.686451	4.5969e-05	Down	2.0383	0.704502	0.000152288	Nodiff	0.253123	1.0263	0.685732	808.583	306.16	1,2-dioleoyl-sn-glycero-3-phosphatidylcholine	[M+Na]+	HMDB0062690		Lipids and lipid-like molecules	Glycerophospholipids	Glycerophosphocholines
M252T326.neg	Up	1.93857	3.15707	2.61615e-05	Up	2.03857	3.19271	2.56729e-05	Nodiff	0.059299	1.01129	0.970076	252.085	325.574	Thiorphan	[M-H]-		C01619	Organic acids and derivatives	Carboxylic acids and derivatives	Amino acids, peptides, and analogues
M290T408.pos	Up	1.93378	3.79759	0.000543197	Up	1.9798	2.40535	0.00150383	Nodiff	1.23183	0.633389	0.12167	290.16	407.517	(-)-atropine	[M+H]+	HMDB0014568	C02046
M332T511.pos	Up	1.93135	3.3093	6.76965e-05	Up	1.56464	1.58096	0.0179156	Down	2.39574	0.477732	6.66422e-05	332.192	511.129	Enrofloxacin	[M+H-CO]+	HMDB0029861		Organoheterocyclic compounds	Quinolines and derivatives	Quinoline carboxylic acids
M238T581.neg	Down	1.9301	0.516791	0.000399838	Down	1.67533	0.827322	0.00362732	Up	2.2454	1.60088	0.00274109	238.033	581.268	Benzo[h]quinoline-3-carboxylic acid, 1,4-dihydro-4-oxo-	[M-H]-			Organoheterocyclic compounds	Quinolines and derivatives	Quinoline carboxylic acids
M158T378.pos	Up	1.92937	1.97205	0.000106981	Up	1.76902	1.64884	0.00219441	Nodiff	1.29726	0.836103	0.127711	158.067	378.125	N-carboxyethyl-.gamma.-aminobutyric acid	[M+H-H2O]+	HMDB0002201		Organic acids and derivatives	Carboxylic acids and derivatives	Amino acids, peptides, and analogues
M230T294.neg	Up	1.929	4.72459	0.000139034	Up	1.95165	4.23467	0.000226172	Nodiff	0.582432	0.896304	0.444733	230.139	294.18	1h-indole-3-carboxylic acid, 1-pentyl-	[M-H]-			Organoheterocyclic compounds	Indoles and derivatives	Indolecarboxylic acids and derivatives
M195T310.neg	Down	1.92693	0.603617	7.27866e-05	Down	1.86171	0.682969	0.000514266	Nodiff	0.962214	1.13146	0.209341	195.051	309.967	Dihydroisoferulic acid	[M-H]-	HMDB0131138
M189T30.neg	Down	1.9257	0.159919	4.62496e-05	Down	1.51709	0.386721	0.0111415	Nodiff	1.32096	2.41823	0.0806218	188.962	29.5502	2,4-dichlorobenzoic acid	[M-H]-		C06670	Benzenoids	Benzene and substituted derivatives	Benzoic acids and derivatives
M291T529.pos	Down	1.91599	0.437042	0.000156113	Down	1.86618	0.529196	0.00115247	Nodiff	1.26867	1.21086	0.136145	291.064	528.972	(+)-catechin	[M+H]+	HMDB0002780	C06562	Phenylpropanoids and polyketides	Flavonoids	Flavans
M125T316.neg	Up	1.91557	1.71307	0.000350681	Up	1.80984	1.83399	0.00142253	Nodiff	0.307497	1.07059	0.770034	125	316.207	2,5-dichlorophenol	[M-H-HCl]-	HMDB0041800	C06602	Benzenoids	Benzene and substituted derivatives	Halobenzenes
M128T81.pos	Down	1.91548	0.397385	4.38146e-05	Down	2.06536	0.435958	8.98764e-05	Nodiff	0.646675	1.09707	0.437665	128.107	81.0631	Vernolate	[M+H-C3H8S]+		C19097	Organosulfur compounds	Thiocarbonyl compounds	Thiocarbamic acid derivatives
M202T299.neg	Up	1.90947	3.7817	7.51428e-05	Up	2.10591	3.35131	6.19688e-06	Nodiff	0.225635	0.886191	0.74076	202.108	299.188	Indole-3-butyric acid	[M-H]-	HMDB0002096	C11284	Organoheterocyclic compounds	Indoles and derivatives	Indoles
M233T529.pos	Down	1.90927	0.455885	0.000187448	Down	1.74957	0.56243	0.00275606	Nodiff	1.1955	1.23371	0.154869	233.059	528.96	L-glutathione, reduced	[M+H-C2H5NO2]+	HMDB0062697	C00051	Organic acids and derivatives	Carboxylic acids and derivatives	Amino acids, peptides, and analogues
M353T201.pos	Up	1.90688	2.70402	0.000263067	Up	2.29439	2.76798	3.32409e-07	Nodiff	0.399231	1.02365	0.643534	353.231	200.857	Prostaglandin i2	[M+H]+	HMDB0001335	C01312	Lipids and lipid-like molecules	Fatty Acyls	Eicosanoids
M308T529.pos	Down	1.9068	0.475426	0.000174534	Down	1.73114	0.593804	0.00312209	Nodiff	1.31383	1.24899	0.117806	308.09	528.972	Glutathione	[M+H]+	HMDB0000125	C00051	Organic acids and derivatives	Carboxylic acids and derivatives	Amino acids, peptides, and analogues
M197T557.neg	Up	1.90648	2.30711	8.28061e-05	Nodiff	0.629371	0.861269	0.325644	Down	2.36908	0.373311	0.000312067	196.894	556.589	2,4,5-trichlorophenol	[M-H+2i]-		C07101	Benzenoids	Phenols	Halophenols
M439T361.pos	Up	1.90491	3.2745	0.000118964	Up	2.02433	2.74651	0.000344181	Nodiff	0.750904	0.838755	0.329613	439.363	360.981	Betulinic acid	[M+H-H2O]+	HMDB0030094	C08619	Lipids and lipid-like molecules	Prenol lipids	Triterpenoids
M163T53_2.neg	Up	1.90274	2.16465	8.34503e-05	Up	1.97654	2.35519	0.000164528	Nodiff	0.337446	1.08802	0.671273	163.075	52.5609	4-phenylbutyric acid	[M-H]-	HMDB0000543	C21793
M309T43.neg	Up	1.89539	1.7121	0.000102254	Up	2.0514	1.72977	5.76016e-05	Nodiff	0.0725216	1.01032	0.842503	309.279	43.0271	Eicosenoic acid	[M-H]-		C16526	Lipids and lipid-like molecules	Fatty Acyls	Fatty acids and conjugates
M141T404.pos	Down	1.8941	0.670952	0.000125185	Down	2.14846	0.707464	2.5006e-05	Nodiff	0.71285	1.05442	0.399418	141.139	403.836	(1r,5s)-8-methyl-8-azabicyclo[3.2.1]octan-3-amine	[M+H]+
M182T391.pos	Up	1.89387	1.81501	8.57446e-05	Up	2.25128	1.98403	2.81985e-06	Nodiff	0.978955	1.09312	0.272023	182.067	391.046	Desmedipham	[M+H-C7H5NO]+		C18417	Benzenoids	Benzene and substituted derivatives	Phenylcarbamic acid esters
M227T43.neg	Up	1.89104	1.873	0.000546003	Up	2.25148	2.18275	2.06489e-09	Nodiff	1.26318	1.16537	0.129133	227.201	43.2714	Myristic acid	[M-H]-	HMDB0000806	C06424	Lipids and lipid-like molecules	Fatty Acyls	Fatty acids and conjugates
M282T334.pos	Up	1.88837	2.02606	7.90955e-05	Up	2.08748	1.93409	5.18741e-05	Nodiff	0.264019	0.954605	0.739392	282.279	334.037	Sphingosine	[M+H-H2O]+	HMDB0000252	C00319	Organic nitrogen compounds	Organonitrogen compounds	Amines
M276T640.pos	Up	1.88471	3.36445	6.76828e-05	Up	2.13075	2.80559	8.95645e-05	Nodiff	0.56456	0.833894	0.41981	276.155	640.085	.gamma.-l-glu-.epsilon.-l-lys	[M+H]+	HMDB0003869	C21730	Organic acids and derivatives	Carboxylic acids and derivatives	Amino acids, peptides, and analogues
M241T43.neg	Up	1.88397	1.35827	0.000128086	Up	2.01638	1.32381	0.000127684	Nodiff	0.410315	0.97463	0.62101	241.217	43.1084	Pentadecanoic acid	[M-H]-	HMDB0000826	C16537	Lipids and lipid-like molecules	Fatty Acyls	Fatty acids and conjugates
M144T512.pos	Down	1.88111	0.776655	0.000275728	Down	1.27478	0.893763	0.0467147	Up	2.0066	1.15079	0.00531877	144.102	512.238	Stachydrine	[M+H]+	HMDB0004827	C10172	Organic acids and derivatives	Carboxylic acids and derivatives	Amino acids, peptides, and analogues
M285T470.pos	Up	1.87852	5.01571	0.000197351	Nodiff	1.21018	1.45883	0.0908189	Down	2.50854	0.290852	3.50206e-05	285.119	469.541	Glu-His	[M+H]+	HMDB0028821		Organic acids and derivatives	Carboxylic acids and derivatives	Amino acids, peptides, and analogues
M274T641.neg	Up	1.8784	2.76003	7.90939e-05	Up	2.03062	2.56505	5.03356e-05	Nodiff	0.241695	0.929356	0.739443	274.14	641.242	Norfloxacin	[M-H-CO2]-	HMDB0015192	C06687	Organoheterocyclic compounds	Quinolines and derivatives	Quinoline carboxylic acids
M130T411_2.pos	Down	1.878	0.461495	0.000216637	Down	2.05468	0.432886	0.000106847	Nodiff	0.549172	0.938007	0.505123	130.086	410.579	.beta.-Homoproline	(M+H)+
M169T526.pos	Up	1.87441	1.51406	0.000310304	Up	1.81494	1.227	0.00245139	Down	1.89502	0.810403	0.0204939	169.058	526.07	Orsellinic acid	[M+H]+		C01839	Benzenoids	Benzene and substituted derivatives	Benzoic acids and derivatives
M595T371.pos	Up	1.87259	1.48369	0.000367767	Up	1.6474	1.3383	0.00618613	Nodiff	1.17349	0.902009	0.155542	595.285	371.487	Ganoderic acid h	[M+Na]+			Lipids and lipid-like molecules	Prenol lipids	Triterpenoids
M239T439.neg	Up	1.86865	1.99211	0.000615874	Up	1.91646	2.04709	0.000460987	Nodiff	0.118904	1.0276	0.878355	239.076	439.484	D-Allose	(M+CH3COO)-	HMDB0001151	C01487	Organic oxygen compounds	Organooxygen compounds	Carbohydrates and carbohydrate conjugates
M116T468.pos	Down	1.86453	0.460174	0.000241737	Down	1.94173	0.471203	0.00038712	Nodiff	0.0551786	1.02397	0.972031	116.107	467.767	N-methyl-n-(tetrahydro-2-furanylmethyl)-4-piperidinamine	[M+H-C5H9N]+			Organoheterocyclic compounds	Piperidines	Aminopiperidines
M361T560.pos	Down	1.85941	0.193451	0.000503801	Down	2.17217	0.196925	1.26314e-05	Nodiff	0.686305	1.01796	0.491557	361.182	560.151	Cortisone	[M+H]+	HMDB0002802	C00762	Lipids and lipid-like molecules	Steroids and steroid derivatives	Hydroxysteroids
M129T515_1.pos	Down	1.85937	0.748621	0.000289351	Down	1.86977	0.833304	0.00114334	Nodiff	1.5164	1.11312	0.0619662	129.066	514.506	5-methyl-5,6-dihydrouracil	[M+H]+	HMDB0000079	C00906	Organoheterocyclic compounds	Diazines	Pyrimidines and pyrimidine derivatives
M321T583.pos	Up	1.85875	2.07442	0.000407877	Up	1.8507	1.92475	0.00143897	Nodiff	0.611163	0.927847	0.490151	321.103	583.186	Clencyclohexerol	[M+H+2i]+			Benzenoids	Benzene and substituted derivatives	Halobenzenes
M385T43.pos	Up	1.85867	1.69229	0.000144158	Up	1.95725	1.69104	0.000456671	Nodiff	0.0513097	0.999266	0.907778	385.273	42.7538	1-(1z-octadecenyl)-2-(4z,7z,10z,13z,16z,19z-docosahexaenoyl)-sn-glycero-3-phosphoethanolamine	[M+H-C20H42O4NP]+
M407T461.pos	Up	1.8577	2.88106	0.000276378	Up	2.09799	3.81277	0.000120801	Nodiff	0.74741	1.32339	0.327736	407.238	461.017	L-tryptophanamide	[2M+H]+		C00977	Organoheterocyclic compounds	Indoles and derivatives	Tryptamines and derivatives
M230T493.pos	Down	1.85747	0.429775	0.000169043	Nodiff	1.12083	0.776794	0.104798	Up	2.16823	1.80744	0.00233307	230.026	492.97	Omeprazole sulfone n-oxide	[M+H-C8H8N2O]+			Organoheterocyclic compounds	Benzimidazoles	Sulfinylbenzimidazoles
M468T356_1.pos	Down	1.85453	0.673828	0.000391747	Down	2.2067	0.657705	7.80297e-06	Nodiff	0.199304	0.976073	0.831526	468.308	356.422	1-myristoyl-sn-glycero-3-phosphocholine	[M+H]+	HMDB0010379		Lipids and lipid-like molecules	Glycerophospholipids	Glycerophosphocholines
M184T42_1.pos	Up	1.8541	2.03468	0.000538722	Up	2.07547	2.45327	0.000103218	Nodiff	1.22575	1.20573	0.14024	184.06	41.7365	4-pyridoxic acid	[M+H]+	HMDB0000017	C00847	Organoheterocyclic compounds	Pyridines and derivatives	Pyridinecarboxylic acids and derivatives
M442T355.pos	Up	1.85181	3.69969	0.000406883	Up	2.18299	5.04939	8.95279e-06	Nodiff	0.993083	1.36481	0.220932	442.352	354.672	4,4'-methylenebis(2,6-di-tert-butylphenol)	[M+NH4]+		C14287	Benzenoids	Benzene and substituted derivatives	Diphenylmethanes
M882T308.neg	Down	1.85171	0.500619	0.000287417	Down	1.87843	0.442797	0.000920282	Nodiff	0.66589	0.884498	0.389859	881.516	308.05	Pi 38:6	[M-H]-			Lipids and lipid-like molecules	Glycerophospholipids	Glycerophosphoinositols
M179T529.pos	Down	1.8512	0.475996	0.000404921	Down	1.73826	0.562231	0.00296373	Nodiff	0.958247	1.18117	0.273947	179.048	528.96	Cys-gly	[M+H]+	HMDB0000078	C01419	Organic acids and derivatives	Carboxylic acids and derivatives	Amino acids, peptides, and analogues
M583T602.pos	Down	1.85062	0.419526	0.000362338	Down	1.40777	0.653707	0.0264723	Up	1.96603	1.5582	0.0110113	583.148	602.444	Crufomate	[2M+H]+		C18972	Benzenoids	Benzene and substituted derivatives	Phenylpropanes
M173T439.neg	Up	1.84737	2.23915	0.000450787	Up	2.00617	2.00118	0.00011817	Nodiff	0.498545	0.893726	0.562637	173.056	439.366	N-acetylasparagine	[M-H]-	HMDB0006028		Organic acids and derivatives	Carboxylic acids and derivatives	Amino acids, peptides, and analogues
M324T38.pos	Down	1.84242	0.246578	0.000353208	Down	1.87751	0.295806	0.00106172	Nodiff	0.486097	1.19965	0.47797	324.271	37.5272	Linoleoyl ethanolamide	[M+H]+	HMDB0012252		Organic nitrogen compounds	Organonitrogen compounds	Amines
M224T417.pos	Up	1.8374	2.13459	0.000364969	Up	1.98105	2.12391	0.000448914	Nodiff	0.100676	0.994993	0.939726	224.112	417.223	N-fluorenylacetamide	[M+H]+		C02778
M258T400.neg	Up	1.83495	1.77099	0.00117948	Up	1.98835	1.72191	0.000335751	Nodiff	0.151081	0.972287	0.899769	258.074	400.172	N-acetyl-d-galactosaminitol	[M+Cl]-			Organic oxygen compounds	Organooxygen compounds	Carbohydrates and carbohydrate conjugates
M146T533_3.pos	Down	1.83482	0.528985	0.000245278	Down	1.32552	0.715268	0.0464101	Nodiff	1.17196	1.35215	0.125664	146.024	533.289	4-hydroxyquinoline	[M+H]+		C06343	Organoheterocyclic compounds	Quinolines and derivatives	Quinolones and derivatives
M189T316.pos	Up	1.83386	1.61571	0.00066198	Up	1.48743	1.5354	0.0214601	Nodiff	0.451473	0.950294	0.532579	189.123	315.602	N6-Acetyl-L-lysine	(M+H)+	HMDB0000206	C02727
M301T43_1.neg	Up	1.83363	1.59632	0.000498978	Up	1.91803	1.57349	0.000638015	Nodiff	0.248597	0.985694	0.843151	301.217	42.7126	8s-hydroxy-5z,9e,11z,14z-eicosatetraenoic acid	[M-H-H2O]-	HMDB0004679	C14776	Lipids and lipid-like molecules	Fatty Acyls	Eicosanoids
M200T416.neg	Up	1.82817	1.8213	0.000329037	Up	1.53127	1.6766	0.0106267	Nodiff	0.604722	0.920555	0.477719	199.968	415.756	Cysteine-s-sulfate	[M-H]-	HMDB0000731	C05824	Organic acids and derivatives	Carboxylic acids and derivatives	Amino acids, peptides, and analogues
M855T303.pos	Up	1.82443	1.62072	0.000320269	Up	2.05876	1.80498	9.68813e-05	Nodiff	0.800722	1.11369	0.301416	854.568	303.456	1-Stearoyl-2-oleoyl-sn-glycerol 3-phosphocholine (SOPC)	(M-2H+3Na)+	HMDB0000564/HMDB0007878/HMDB0007879/HMDB0007880/HMDB0007882/HMDB0007884/HMDB0007886/HMDB0007887/HMDB0007897/HMDB0007898/HMDB0007911/HMDB0007912/HMDB0007913/HMDB0007914/HMDB0007936/HMDB0007937/HMDB0007938/HMDB0007939/HMDB0007940/HMDB0007958/HMDB0007959/HMDB0007960/HMDB0007961/HMDB0007964/HMDB0007966/HMDB0007967/HMDB0007981/HMDB0007982/HMDB0007983/HMDB0007984/HMDB0007985/HMDB0008002/HMDB0008003/HMD…	C00157	Lipids and lipid-like molecules	Glycerophospholipids	Glycerophosphocholines
M479T450.pos	Up	1.82431	4.78814	0.000402717	Up	1.7506	2.58973	0.00536263	Down	1.66287	0.540863	0.0190314	479.26	449.776	Cucurbitacin i	[M+H-2H2O]+		C08800	Lipids and lipid-like molecules	Steroids and steroid derivatives	Cucurbitacins
M280T337.pos	Up	1.81928	2.29441	0.000212792	Up	2.17449	2.42852	1.71511e-05	Nodiff	0.57096	1.05845	0.582171	280.263	336.91	Palmitoleoyl ethanolamide	[M+H-H2O]+	HMDB0013648		Organic nitrogen compounds	Organonitrogen compounds	Amines
M327T43.pos	Down	1.81837	0.474704	0.000269475	Down	1.81799	0.587756	0.0019229	Nodiff	1.16396	1.23815	0.164364	327.234	42.8671	Avocadyne acetate	[M+H]+	HMDB0031048		Lipids and lipid-like molecules	Fatty Acyls	Fatty alcohols
M232T415.pos	Up	1.81664	2.00447	0.000296616	Up	2.19186	2.26579	2.7184e-05	Nodiff	0.937793	1.13037	0.241502	232.154	415.369	(r)-butyrylcarnitine	[M+H]+	HMDB0002013		Lipids and lipid-like molecules	Fatty Acyls	Fatty acid esters
M205T38.neg	Up	1.81394	2.21705	0.000318724	Up	2.10809	2.73442	7.6478e-06	Nodiff	1.25094	1.23336	0.121072	205.159	38.135	3,5-di-tert-butyl-4-hydroxybenzoic acid	[M-H-CO2]-			Benzenoids	Benzene and substituted derivatives	Benzoic acids and derivatives
M143T448.pos	Up	1.81239	1.18723	0.000800291	Up	2.2523	1.29464	8.58339e-07	Up	1.55965	1.09047	0.0376097	143.048	447.956	6-methyl-2-thiouracil	[M+H]+		C19265	Organoheterocyclic compounds	Diazines	Pyrimidines and pyrimidine derivatives
M611T624.neg	Down	1.81197	0.477233	0.000586154	Nodiff	0.897602	0.798398	0.182554	Up	2.27009	1.67297	0.00130012	611.143	624.268	Glutathione, oxidized	[M-H]-	HMDB0003337	C00127	Organic acids and derivatives	Carboxylic acids and derivatives	Amino acids, peptides, and analogues
M520T370.pos	Down	1.80938	0.598594	0.000285405	Down	2.19235	0.525562	5.38029e-06	Nodiff	0.984865	0.877994	0.24569	520.264	370.153	2-hexadecanoylthio-1-ethylphosphorylcholine	[M+K]+			Organic nitrogen compounds	Organonitrogen compounds	Quaternary ammonium salts
M177T551.neg	Up	1.80842	1.24454	0.000563774	Nodiff	0.061051	1.0022	0.982164	Down	2.20891	0.805279	0.00104475	176.935	551.011	Pyrophosphate	(M-H)-
M165T475.neg	Up	1.80464	1.62228	0.000674661	Up	1.90153	1.87211	0.000243677	Nodiff	0.872827	1.154	0.231258	165.039	474.63	D-arabinonic acid	[M-H]-	HMDB0000539	C00878	Organic oxygen compounds	Organooxygen compounds	Carbohydrates and carbohydrate conjugates
M330T383.pos	Up	1.80311	2.22893	0.00150798	Up	1.98273	2.45003	0.000808361	Nodiff	0.774472	1.0992	0.347036	330.227	383.156	Hetisine	[M+H]+		C08687	Lipids and lipid-like molecules	Prenol lipids	Diterpenoids
M148T524.neg	Up	1.80172	2.21248	0.00168407	Up	1.9279	2.4736	0.000729439	Nodiff	0.850654	1.11802	0.331746	148.06	524.244	N6-methyladenine	[M-H]-	HMDB0002099	C08434	Organoheterocyclic compounds	Imidazopyrimidines	Purines and purine derivatives
M466T345.pos	Up	1.79809	2.91011	0.00094794	Nodiff	1.14243	1.63982	0.0948745	Down	1.54169	0.563493	0.0452533	466.329	345.012	Glycocholic acid	[M+H]+	HMDB0000138	C01921	Lipids and lipid-like molecules	Steroids and steroid derivatives	Bile acids, alcohols and derivatives
M241T464.pos	Down	1.7977	0.666225	0.000442882	Down	1.71972	0.773575	0.00464322	Up	1.58586	1.16113	0.0498986	241.154	463.99	Pheniramine	[M+H]+	HMDB0015557		Organoheterocyclic compounds	Pyridines and derivatives	Pheniramines
M704T335.pos	Up	1.79745	1.66082	0.000525639	Up	1.31261	1.21523	0.0439258	Down	1.87092	0.731704	0.0150972	703.574	334.592	Palmitoyl sphingomyelin	[M+H]+	HMDB0061712		Lipids and lipid-like molecules	Sphingolipids	Phosphosphingolipids
M282T415.neg	Down	1.79684	0.638338	0.00113017	Down	1.39645	0.828196	0.0235034	Up	1.68973	1.29743	0.0278472	282.084	414.988	His-Lys	[M-H]-	HMDB0000133	C00387
M229T555.neg	Down	1.79683	0.619759	0.000868683	Down	1.52118	0.731481	0.0130809	Nodiff	1.5392	1.18027	0.060833	229.011	555.337	D-ribose 1-phosphate	[M-H]-	HMDB0001489	C00620	Organic oxygen compounds	Organooxygen compounds	Carbohydrates and carbohydrate conjugates
M241T510.pos	Down	1.79253	0.481444	0.00256787	Down	1.99063	0.701839	0.000660883	Up	1.68853	1.45778	0.0407466	241.154	509.935	Anserine	[M+H]+	HMDB0000194	C01262	Organic acids and derivatives	Peptidomimetics	Hybrid peptides
M184T633.pos	Down	1.79249	0.692694	0.003033	Down	2.11036	0.854504	4.47732e-05	Up	1.80766	1.2336	0.0317678	184.073	633.226	Phosphocholine	[M+H]+	HMDB0001565	C00588	Organic nitrogen compounds	Organonitrogen compounds	Quaternary ammonium salts
M149T299.neg	Down	1.79075	0.809026	0.000600806	Nodiff	0.582509	1.54842	0.406767	Nodiff	1.16049	1.91393	0.13277	149.044	298.679	D-ribose	[M-H]-	HMDB0000283	C00121	Organic oxygen compounds	Organooxygen compounds	Carbohydrates and carbohydrate conjugates
M255T436.pos	Up	1.79043	2.39065	0.000950375	Up	1.63227	2.36099	0.00831048	Nodiff	0.451619	0.987591	0.640302	255.094	436.087	Melatonin	[M+Na]+	HMDB0001389	C01598	Organoheterocyclic compounds	Indoles and derivatives	Indoles
M203T67_2.pos	Up	1.78859	3.02447	0.000314038	Up	1.94935	2.38825	0.000573006	Nodiff	0.685984	0.789641	0.343864	203.139	66.7702	Iprovalicarb	[M+H-C9H10]+		C18866	Benzenoids	Benzene and substituted derivatives	Toluenes
M176T273.neg	Up	1.78806	6.13124	0.000817129	Up	1.68657	7.15429	0.00382505	Nodiff	0.203336	1.16686	0.927995	176.001	273.178	Scopoletin	[M-H-CH3]-	HMDB0034344	C01752	Phenylpropanoids and polyketides	Coumarins and derivatives	Hydroxycoumarins
M302T307.neg	Up	1.7867	1.54021	0.000660795	Up	1.99914	1.90928	5.50875e-05	Up	1.50304	1.23962	0.0459695	302.054	307.442	Fenhexamid	[M-H+2i]-		C18593	Benzenoids	Benzene and substituted derivatives	Anilides
M198T541.neg	Up	1.7856	1.59775	0.000459162	Up	1.96784	1.48938	0.00038252	-	-	-	-	198.016	540.607	Picric acid	[M-H-ON]-			Benzenoids	Phenols	Nitrophenols
M302T409_2.pos	Up	1.77625	1.98358	0.000736835	Up	1.87514	2.09174	0.00103412	Nodiff	0.0719849	1.05453	0.853314	302.195	409.361	Trachelanthine	[M+H]+	HMDB0035030	C08325
M884T308.neg	Up	1.77497	2.01798	0.000698112	Up	1.64179	1.61309	0.00608868	Down	1.59534	0.799357	0.0370279	883.532	307.648	Pi 38:5	[M-H]-			Lipids and lipid-like molecules	Glycerophospholipids	Glycerophosphoinositols
M219T520.pos	Up	1.77384	2.71158	0.000678304	Up	2.11109	2.87035	0.000149205	Nodiff	0.494461	1.05855	0.520408	219.134	519.503	Acetylnorfentanyl	[M+H]+			Benzenoids	Benzene and substituted derivatives	Anilides
M226T357.neg	Up	1.77171	1.40077	0.00113859	Up	2.10259	1.57307	6.76431e-06	Nodiff	1.10435	1.123	0.143854	226.082	356.758	Deoxycytidine	[M-H]-	HMDB0000014	C00881	Nucleosides, nucleotides, and analogues	Pyrimidine nucleosides	Pyrimidine 2'-deoxyribonucleosides
M360T581.pos	Down	1.76874	0.553009	0.00155786	Nodiff	0.986995	1.10643	0.154445	Up	2.47368	2.00075	0.000866431	360.032	581.405	Florasulam	[M+H]+		C18850	Benzenoids	Benzene and substituted derivatives	Sulfanilides
M219T440.neg	Up	1.76613	2.13191	0.000982984	Up	1.56248	1.63747	0.00733653	Nodiff	1.10754	0.768078	0.178371	219.044	439.609	Ser-Asp	[M-H]-			Organic acids and derivatives	Carboxylic acids and derivatives	Amino acids, peptides, and analogues
M226T461.pos	Up	1.76592	1.66926	0.000741456	Up	2.08182	1.93798	7.79414e-05	Nodiff	0.858033	1.16098	0.245583	226.104	461.1	Acetyl-dl-carnitine	[M+Na]+			Lipids and lipid-like molecules	Fatty Acyls	Fatty acid esters
M239T494_2.neg	Up	1.7658	1.34413	0.00156544	Up	2.03724	1.59045	0.000109877	Nodiff	1.31702	1.18325	0.0713546	239.076	494.233	6-hydroxyflavanone	[M-H]-			Phenylpropanoids and polyketides	Flavonoids	Flavans
M121T147.pos	Down	1.76391	0.366491	0.000925287	Down	2.01452	0.365926	0.000160597	Nodiff	0.200398	0.998459	0.76921	121.051	146.627	Purine	[M+H]+	HMDB0001366	C15587	Organoheterocyclic compounds	Imidazopyrimidines	Purines and purine derivatives
M215T537.neg	Down	1.76265	0.727277	0.000623685	Nodiff	0.602178	0.944198	0.401735	Up	2.0546	1.29826	0.00281098	215.051	536.568	Nepodin	[M-H]-		C09954	Benzenoids	Naphthalenes	Naphthols and derivatives
M248T475.pos	Up	1.76144	1.87683	0.000599951	Up	1.83647	1.97689	0.00180003	Nodiff	0.142636	1.05331	0.882628	248.149	474.512	3-hydroxybutyrylcarnitine	[M+H]+	HMDB0062735		Lipids and lipid-like molecules	Fatty Acyls	Fatty acid esters
M129T315.pos	Up	1.75892	1.67521	0.00221922	Up	1.48628	1.55279	0.0318058	Nodiff	0.406641	0.92692	0.531103	129.066	314.619	Adipic acid	[M+H-H2O]+	HMDB0000448	C06104	Lipids and lipid-like molecules	Fatty Acyls	Fatty acids and conjugates
M302T318.neg	Down	1.75643	0.333845	0.00204768	Nodiff	1.2006	0.642609	0.0630945	Nodiff	1.13216	1.92487	0.193778	302.065	317.691	4'-hydroxymethyl-5'-desmethylmeloxicam	[M-H-O2S]-
M214T536.neg	Down	1.75492	0.768062	0.000717917	Nodiff	0.329047	0.975234	0.677351	Up	2.26517	1.26973	0.000639454	214.048	536.44	sn-Glycerol 3-phosphoethanolamine	[M-H]-			Lipids and lipid-like molecules	Glycerophospholipids	Glycerophosphoethanolamines
M886T307.neg	Up	1.75382	1.90706	0.00107592	Up	1.22536	1.50003	0.0406378	Nodiff	1.35818	0.786567	0.109122	885.548	307.36	Pi 38:4	[M-H]-			Lipids and lipid-like molecules	Glycerophospholipids	Glycerophosphoinositols
M244T387_3.pos	Down	1.75318	0.781161	0.000813248	Nodiff	0.841345	0.943547	0.219949	Up	2.17848	1.20788	0.0029918	244.092	386.636	Cytidine	[M+H]+	HMDB0000089	C00475	Nucleosides, nucleotides, and analogues	Pyrimidine nucleosides
M211T376.neg	Up	1.75222	2.57178	0.00379064	Up	1.84588	3.07932	0.00149911	Nodiff	0.791426	1.19735	0.286605	211.045	375.539	4-(allyloxy)-2-hydroxybenzophenone	[M-H-C3H6]-			Benzenoids	Benzene and substituted derivatives	Benzophenones
M91T111.pos	Down	1.75176	0.341896	0.00079	Nodiff	1.27023	0.579668	0.0588917	Nodiff	1.21014	1.69545	0.177798	91.033	111.063	S-methylisothiourea	[M+H]+
M126T466.pos	Down	1.75154	0.660045	0.000800155	Down	1.45189	0.766645	0.0230953	Nodiff	1.14168	1.1615	0.120357	126.066	466.045	5-methyl-2'-deoxycytidine	[M+H-C5H8O3]+		C03592	Nucleosides, nucleotides, and analogues	Pyrimidine nucleosides	Pyrimidine 2'-deoxyribonucleosides
M344T43_2.pos	Down	1.75014	0.468822	0.000571027	Down	1.76318	0.571888	0.00288272	Nodiff	1.07053	1.21984	0.196525	344.261	43.0027	Methanone, [1-(5-fluoropentyl)-2-methyl-1h-indol-3-yl](2,2,3,3-tetramethylcyclopropyl)-	[M+H]+			Organoheterocyclic compounds	Indoles and derivatives	N-alkylindoles
M275T584.neg	Up	1.74768	1.61519	0.000711555	Up	1.96752	1.86978	0.00015023	Nodiff	0.859781	1.15763	0.258553	275.124	584.206	L-Saccharopine	[M-H]-	HMDB0000279	C00449	Organic acids and derivatives	Carboxylic acids and derivatives	Amino acids, peptides, and analogues
M423T534.pos	Up	1.74638	3.54322	0.0038971	Up	1.42128	2.22541	0.0307917	Down	1.85771	0.628076	0.0227401	423.042	534.016	.alpha.-carboxybenzylpenicillin	[M-H+2Na]+	HMDB0014717	C06869	Organic acids and derivatives	Carboxylic acids and derivatives	Amino acids, peptides, and analogues
M102T526.neg	Up	1.74343	1.20726	0.000730248	Up	2.12928	1.34035	2.29256e-06	Up	1.76712	1.11024	0.0188946	102.055	525.789	4-Aminobutyric acid(GABA)	[M-H]-	HMDB0000112	C00334	Organic acids and derivatives	Carboxylic acids and derivatives	Amino acids, peptides, and analogues
M330T43.pos	Down	1.74342	0.634656	0.00115754	Nodiff	1.30651	0.764407	0.058928	Nodiff	0.803404	1.20444	0.340191	330.246	43.1152	Methanone, [1-(5-fluoropentyl)-1h-indol-3-yl](2,2,3,3-tetramethylcyclopropyl)-	[M+H]+			Organoheterocyclic compounds	Indoles and derivatives	N-alkylindoles
M162T316.neg	Down	1.74303	0.548163	0.00191947	Down	2.06438	0.501456	3.67133e-05	Nodiff	0.321024	0.914793	0.713135	162.022	316.052	Acetylcysteine	(M-H)-	HMDB0001890	C06809	Organic acids and derivatives	Carboxylic acids and derivatives	"Amino acids, peptides, and analogues"
M167T451_2.neg	Up	1.73588	1.85445	0.000808504	Up	1.90749	1.82321	0.000297483	Nodiff	0.0254384	0.983153	0.980571	167.02	450.615	Uric acid	[M-H]-	HMDB0000289	C00366	Organoheterocyclic compounds	Imidazopyrimidines	Purines and purine derivatives
M707T313.pos	Up	1.73565	1.75637	0.00129315	Up	1.7427	1.78672	0.00332482	Nodiff	0.125719	1.01728	0.964342	706.537	312.995	1,2-dipentadecanoyl-sn-glycero-3-phosphocholine	[M+H]+	HMDB0007934		Lipids and lipid-like molecules	Glycerophospholipids	Glycerophosphocholines
M285T31.pos	Down	1.73463	0.759663	0.0025196	Down	1.81928	0.688203	0.00210614	Nodiff	1.19363	0.905931	0.198481	285.242	30.8454	Isopimaric acid	[M+H-H2O]+		C09118	Lipids and lipid-like molecules	Prenol lipids	Diterpenoids
M140T120.pos	Up	1.73016	6.50193	0.000812256	Up	1.98439	5.55185	0.000597919	Nodiff	0.0213087	0.853878	0.886326	140.034	120.174	6-hydroxynicotinic acid	[M+H]+	HMDB0002658	C01020	Organoheterocyclic compounds	Pyridines and derivatives	Pyridinecarboxylic acids and derivatives
M117T290_3.neg	Up	1.72973	1.83523	0.00119183	Up	2.05461	2.27806	5.68093e-05	Nodiff	1.3866	1.24129	0.0698023	117.054	289.596	Dl-2-hydroxyvaleric acid	[M-H]-
M555T44.neg	Up	1.72633	1.43624	0.00210996	Up	1.9011	1.52785	0.000758151	Nodiff	0.897867	1.06378	0.264045	555.271	44.2924	2,5,7,8-tetramethyl-2-(.beta.-carboxyethyl)-6-hydroxychroman	[2M-H]-			Organoheterocyclic compounds	Benzopyrans	1-benzopyrans
M307T552.pos	Down	1.72603	0.627856	0.00342045	Down	1.95299	0.767463	0.000372466	Nodiff	1.38012	1.22236	0.0887316	306.937	552.063	1,6-dibromo-1,6-dideoxy-d-mannitol	[M+H]+		C13522	Organohalogen compounds	Halohydrins	Bromohydrins
M368T43_1.pos	Down	1.72513	0.538779	0.000757126	Down	1.77147	0.585451	0.00258676	Nodiff	0.430904	1.08663	0.618905	368.261	42.8877	Erythromycylamine	[M+2H]2+			Organic oxygen compounds	Organooxygen compounds	Carbohydrates and carbohydrate conjugates
M178T432.pos	Up	1.7205	1.45646	0.00322458	Up	2.23425	1.77854	7.15152e-06	Nodiff	1.45825	1.22114	0.0565294	178.086	431.754	D-glucosaminic acid	[M+H-H2O]+		C03752	Organic acids and derivatives	Carboxylic acids and derivatives	Amino acids, peptides, and analogues
M201T142.pos	Up	1.71769	4.37853	0.00302972	Up	1.75729	2.50231	0.00524878	Nodiff	0.970859	0.571494	0.206371	201.123	142.421	Pro-Glu-Arg	[M+2H]2+			Organic acids and derivatives	Carboxylic acids and derivatives	Amino acids, peptides, and analogues
M161T497.neg	Up	1.70835	1.9798	0.00201819	Up	2.09859	2.20387	7.24624e-06	Nodiff	0.618633	1.11318	0.391688	161.044	496.916	Coumachlor	[M-H-C10H9ClO]-		C16805	Phenylpropanoids and polyketides	Coumarins and derivatives	Hydroxycoumarins
M277T583.pos	Up	1.70716	1.59885	0.00216468	Up	2.1419	1.78159	3.94572e-05	Nodiff	0.832507	1.11429	0.333588	277.139	583.286	Saccharopine	[M+H]+	HMDB0000279	C00449	Organic acids and derivatives	Carboxylic acids and derivatives	Amino acids, peptides, and analogues
M179T540.neg	Down	1.70655	0.832302	0.00181524	Nodiff	0.278592	0.986684	0.696491	Up	2.06719	1.18549	0.0031451	179.055	539.807	Myo-inositol	[M-H]-	HMDB0000211	C00137	Organic oxygen compounds	Organooxygen compounds	Alcohols and polyols
M769T307_2.pos	Up	1.70643	1.24234	0.00126091	Nodiff	0.891725	1.14019	0.195825	Nodiff	0.986086	0.917774	0.286248	768.589	307.281	1-hexadecyl-2-(5z,8z,11z,14z-eicosatetraenoyl)-sn-glycero-3-phosphocholine	[M+H]+			Lipids and lipid-like molecules	Glycerophospholipids	Glycerophosphocholines
M468T610.pos	Down	1.69785	0.658274	0.00216991	Down	1.46053	0.802705	0.02215	Nodiff	1.41495	1.21941	0.0884449	468.121	609.793	Dehydroaripiprazole	[M+Na]+			Organoheterocyclic compounds	Diazinanes	Piperazines
M331T303.pos	Down	1.69679	0.58436	0.00142734	Nodiff	0.203516	1.09569	0.80868	Up	2.01096	1.87503	0.00834456	331.204	303.398	Carnosol	[M+H]+	HMDB0002121	C09069	Lipids and lipid-like molecules	Prenol lipids	Terpene lactones
M492T269.pos	Up	1.69224	3.02378	0.00134372	Up	1.9727	2.37887	0.000529234	Nodiff	0.491058	0.786721	0.512653	492.31	268.657	Oleana-1,9(11)-dien-28-oic acid, 2-cyano-3,12-dioxo-	[M+H]+			Organic oxygen compounds	Organooxygen compounds	Carbonyl compounds
M540T353.neg	Down	1.69222	0.668636	0.00367895	Down	1.34924	0.740479	0.0371942	Nodiff	0.378119	1.10745	0.624822	540.33	353.441	Lpc 16:0	[M+HCOO]-			Lipids and lipid-like molecules	Glycerophospholipids	Glycerophosphocholines
M283T502.neg	Down	1.69066	0.886767	0.00161573	Down	1.78912	0.892922	0.00167824	Nodiff	0.204614	1.00694	0.825649	283.113	502.031	Homopterocarpin	[M-H]-			Organoheterocyclic compounds	Benzopyrans	1-benzopyrans
M316T43_2.pos	Down	1.68868	0.531678	0.00112436	Down	1.70254	0.629825	0.00473437	Nodiff	0.971759	1.1846	0.229621	316.23	43.4691	Decanoyl-l-carnitine	[M+H]+	HMDB0062631		Lipids and lipid-like molecules	Fatty Acyls	Fatty acid esters
M436T356.pos	Down	1.68784	0.59672	0.00199062	Down	1.67356	0.648089	0.00475462	Nodiff	0.532109	1.08608	0.532095	436.281	356.368	Borrelidin	[M+H-3H2O]+		C15687
M188T498.pos	Up	1.68586	3.14128	0.000950399	Up	1.94508	2.66753	0.0010051	Nodiff	0.261787	0.849186	0.633337	188.074	498.395	Indoleacrylic acid	[M+H]+	HMDB0000734		Organoheterocyclic compounds	Indoles and derivatives	Indoles
M162T540_1.pos	Up	1.68496	1.6124	0.00173135	Up	1.68487	1.41894	0.00553256	Nodiff	0.846532	0.880016	0.321689	162.076	539.642	2-aminoadipic acid	[M+H]+	HMDB0000510	C00956	Organic acids and derivatives	Carboxylic acids and derivatives	Amino acids, peptides, and analogues
M366T581.pos	Down	1.68457	0.856777	0.00477546	Nodiff	1.21143	0.916572	0.0652629	Up	1.88721	1.06979	0.0116109	366.04	580.833	Benzoic acid, 2-hydroxy-4-[[2-[[(4-methylphenyl)sulfonyl]oxy]acetyl]amino]-	[M+H]+			Benzenoids	Benzene and substituted derivatives	Benzoic acids and derivatives
M300T564.neg	Down	1.68265	0.843703	0.00346832	Up	1.29756	1.05689	0.0397087	Up	2.30458	1.25269	0.000543124	300.048	564.049	N-Acetylglucosamine 1-phosphate	[M-H]-	HMDB0001367	C04256	Organic oxygen compounds	Organooxygen compounds	Carbohydrates and carbohydrate conjugates
M231T527.pos	Down	1.68231	0.665288	0.00275836	Down	1.50336	0.528447	0.0298015	Nodiff	0.943398	0.794313	0.264531	231.17	526.686	Pindolol	[M+H-H2O]+	HMDB0015095	C07445	Organoheterocyclic compounds	Indoles and derivatives	Indoles
M209T539.pos	Up	1.67957	2.76851	0.00170558	Up	1.56147	1.86516	0.0172634	Nodiff	1.34549	0.673708	0.0696516	208.972	539.126	Botran	[M+H+2i]+		C11000	Benzenoids	Benzene and substituted derivatives	Nitrobenzenes
M154T338_2.pos	Up	1.67911	1.62432	0.00171705	Up	2.11664	1.93056	0.000176205	Nodiff	1.58257	1.18853	0.0566721	154.044	337.716	3-amino-4-hydroxybenzoate	[M+H]+		C12115	Benzenoids	Benzene and substituted derivatives	Benzoic acids and derivatives
M553T407.pos	Up	1.67735	2.2016	0.00231349	Up	1.76489	2.11237	0.00353543	Nodiff	0.205252	0.959471	0.803442	553.293	406.701	Proscillaridin a	[M+Na]+		C12816	Lipids and lipid-like molecules	Steroids and steroid derivatives	Steroid lactones
M866T42.neg	Up	1.67536	2.3586	0.0049159	Up	1.80007	2.58241	0.0029904	Nodiff	0.754552	1.09489	0.364022	865.501	41.889	Pg 44:12	[M-H]-			Lipids and lipid-like molecules	Glycerophospholipids	Glycerophosphoglycerols
M555T402.pos	Up	1.67197	2.051	0.002535	Up	1.75573	2.05778	0.00365005	Nodiff	0.0653372	1.00331	0.950839	555.309	402.046	3-deacetylsalannin	[M+H]+			Lipids and lipid-like molecules	Prenol lipids	Triterpenoids
M221T319.neg	Up	1.67164	1.96627	0.00278571	Up	2.00771	2.86778	0.000120799	Nodiff	1.32893	1.45849	0.0822644	221.011	319.31	Aminomethylphosphonic acid	[2M-H]-		C11033	Organic acids and derivatives	Organic phosphonic acids and derivatives	Organic phosphonic acids
M468T581.neg	Down	1.66255	0.673643	0.00248402	Nodiff	0.307059	0.957489	0.696009	Up	2.22141	1.42136	0.00209123	468.01	580.936	Dicloxacillin	[M-H]-	HMDB0014628	C06950	Organic acids and derivatives	Carboxylic acids and derivatives	Amino acids, peptides, and analogues
M195T496.neg	Up	1.66228	2.07994	0.00156022	Up	1.98287	2.78199	0.000123929	Nodiff	1.47778	1.33753	0.0591862	195.05	495.595	D-gluconate	[M-H]-	HMDB0000625	C00257	Organic oxygen compounds	Organooxygen compounds	Carbohydrates and carbohydrate conjugates
M143T484.pos	Down	1.66121	0.684665	0.00390247	Nodiff	0.135392	1.00148	0.8263	Up	1.73413	1.46272	0.0207499	143.081	483.93	Ectoine	[M+H]+		C06231	Organic acids and derivatives	Carboxylic acids and derivatives	Amino acids, peptides, and analogues
M274T587.neg	Down	1.65918	0.75556	0.00371349	Nodiff	0.0509059	0.989129	0.943356	Up	2.261	1.30913	0.00066876	274.176	587.033	Arg-Thr	[M-H]-			Organic acids and derivatives	Carboxylic acids and derivatives	Amino acids, peptides, and analogues
M733T310.pos	Up	1.65691	1.8269	0.0051152	Up	1.58	1.48387	0.0163038	Nodiff	0.879658	0.812232	0.302505	732.553	309.786	1-oleoyl-2-myristoyl-sn-glycero-3-phosphocholine	[M+H]+	HMDB0008097		Lipids and lipid-like molecules	Glycerophospholipids	Glycerophosphocholines
M283T358.neg	Up	1.65311	1.34444	0.00289714	Up	2.08308	1.70434	2.41693e-05	Up	2.03686	1.2677	0.00258568	283.068	358.41	Xanthosine	[M-H]-	HMDB0000299	C01762	Nucleosides, nucleotides, and analogues	Purine nucleosides
M189T70.pos	Up	1.65277	2.38408	0.00181613	Up	1.93412	1.86367	0.000823285	Nodiff	0.645762	0.781717	0.360003	189.123	70.0914	Val-Ala	[M+H]+			Organic acids and derivatives	Carboxylic acids and derivatives	Amino acids, peptides, and analogues
M807T297.pos	Down	1.64381	0.77513	0.00320189	Down	1.94777	0.71807	0.000511327	Nodiff	0.905947	0.926386	0.288024	806.569	297.412	1-palmitoyl-2-docosahexaenoyl-sn-glycero-3-phosphocholine	[M+H]+	HMDB0007991		Lipids and lipid-like molecules	Glycerophospholipids	Glycerophosphocholines
M454T356.pos	Down	1.64283	0.612364	0.00272108	Down	1.93183	0.560143	0.000656802	Nodiff	0.468439	0.914722	0.594336	454.292	356.329	1-palmitoyl-2-hydroxy-sn-glycero-3-phosphoethanolamine	[M+H]+	HMDB0011503		Lipids and lipid-like molecules	Glycerophospholipids	Glycerophosphoethanolamines
M282T508.pos	Down	1.63994	0.553644	0.00234769	Down	1.65217	0.631535	0.0106003	Nodiff	0.95156	1.14069	0.195051	282.119	508.017	1-methyladenosine	[M+H]+	HMDB0003331	C02494	Nucleosides, nucleotides, and analogues	Purine nucleosides
M468T270.pos	Up	1.63627	2.05845	0.00351968	Up	1.71664	1.73495	0.00406961	Nodiff	0.569163	0.842842	0.474886	468.31	269.598	Delsoline	[M+H]+		C08678	Lipids and lipid-like molecules	Prenol lipids	Diterpenoids
M140T609_3.neg	Up	1.63612	1.14429	0.00217358	Up	2.08911	1.34934	8.22309e-06	Up	2.16859	1.1792	0.00113897	140.011	608.641	O-phosphoethanolamine	[M-H]-	HMDB0000224	C00346	Organic acids and derivatives	Organic phosphoric acids and derivatives	Phosphate esters
M198T633.pos	Down	1.63578	0.56116	0.00298261	Nodiff	0.668717	0.846776	0.336049	Up	2.0364	1.50897	0.00382723	198.089	633.123	3,4-dihydroxy-l-phenylalanine	[M+H]+	HMDB0000181	C00355	Organic acids and derivatives	Carboxylic acids and derivatives	Amino acids, peptides, and analogues
M187T523.pos	Up	1.6353	3.79191	0.00352863	Up	2.07415	5.64656	7.43004e-05	Nodiff	1.05582	1.48911	0.162178	187.144	523.188	Costunolide	[M+H-CH2O2]+		C09382	Lipids and lipid-like molecules	Prenol lipids	Terpene lactones
M175T391_2.neg	Down	1.63293	0.455973	0.00685519	Nodiff	1.27088	0.66369	0.0515049	Nodiff	1.05546	1.45555	0.20202	175.024	391.359	Vitamin c	[M-H]-	HMDB0000044	C00072	Organoheterocyclic compounds	Dihydrofurans	Furanones
M88T563.neg	Up	1.6323	3.00389	0.00518368	Nodiff	1.16545	1.87791	0.065271	Down	1.6427	0.62516	0.0405329	88.0393	562.956	D-alanine	[M-H]-	HMDB0001310	C01401	Organic acids and derivatives	Carboxylic acids and derivatives	Amino acids, peptides, and analogues
M731T311.pos	Up	1.62794	1.36788	0.00430132	Nodiff	1.26356	1.48468	0.0567871	Nodiff	0.0842266	1.08539	0.891697	730.537	311.394	1,2-dipalmitoleoyl-sn-glycero-3-phosphocholine	[M+H]+	HMDB0008002		Lipids and lipid-like molecules	Glycerophospholipids	Glycerophosphocholines
M229T287.pos	Down	1.62663	0.393288	0.00240131	Nodiff	1.00474	0.715591	0.150846	Up	1.90698	1.81951	0.0119928	229.082	286.687	2'-Deoxyuridine	(M+H)+	HMDB0000012	C00526	Nucleosides, nucleotides, and analogues	Pyrimidine nucleosides	Pyrimidine 2'-deoxyribonucleosides
M354T567.neg	Down	1.61976	0.610349	0.0046598	Down	1.62342	0.640678	0.00819127	Nodiff	0.446547	1.04969	0.616237	354.06	567.484	Celastramycin a	[M-H-HCl+2i]-			Organic oxygen compounds	Organooxygen compounds	Carbonyl compounds
M277T579.pos	Down	1.61464	0.662567	0.00765372	Nodiff	0.162159	1.29849	0.840612	Nodiff	1.32367	1.95979	0.102766	277.102	578.995	Gamma-l-glutamyl-l-glutamic acid	[M+H]+	HMDB0011737	C05282	Organic acids and derivatives	Carboxylic acids and derivatives	Amino acids, peptides, and analogues
M425T622.neg	Down	1.6128	0.775696	0.00241819	Nodiff	0.172633	0.979483	0.757997	Up	1.69114	1.26272	0.0217888	425.08	621.536	Polydatin	[M+Cl]-	HMDB0030564	C10275	Phenylpropanoids and polyketides	Stilbenes	Stilbene glycosides
M94T387.pos	Down	1.61239	0.815692	0.00313989	Nodiff	0.0975119	1.00675	0.891055	Up	2.15625	1.23423	0.00132578	94.0405	386.636	Aniline	[M+H]+	HMDB0003012	C00292	Benzenoids	Benzene and substituted derivatives	Aniline and substituted anilines
M140T351.neg	Up	1.61133	1.46653	0.00365138	Up	1.948	1.66433	0.00017981	Nodiff	0.89183	1.13488	0.256932	139.983	350.577	Benzenethiol, 4,4'-thiobis-	[M-H-C6H5S]-			Organosulfur compounds	Thioethers	Aryl thioethers
M166T183.neg	Down	1.60967	0.485037	0.00541231	Nodiff	0.265149	0.894693	0.735074	Up	2.14476	1.84459	0.00119614	166.016	183.469	Quinolinate	[M-H]-	HMDB0000232	C03722	Organoheterocyclic compounds	Pyridines and derivatives	Pyridinecarboxylic acids and derivatives
M165T39.pos	Up	1.60893	1.39314	0.00375272	Nodiff	0.817369	1.08826	0.233549	Down	1.90886	0.781156	0.0152661	165.091	38.6638	Eugenol	(M+H)+
M328T437.neg	Up	1.607	1.84005	0.002373	Up	1.89087	1.93269	0.000766933	Nodiff	0.531758	1.05035	0.558757	328.106	436.546	Lithosprmoside	[M-H]-			Organic oxygen compounds	Organooxygen compounds	Carbohydrates and carbohydrate conjugates
M333T43.neg	Up	1.60657	1.59589	0.00420452	Up	1.75944	1.56083	0.0015658	Nodiff	0.131766	0.978033	0.942337	333.279	42.5402	Docosatrienoic acid	[M-H]-	HMDB0002823		Lipids and lipid-like molecules	Fatty Acyls	Fatty acids and conjugates
M110T493.pos	Up	1.60329	1.42969	0.00330971	Up	2.00485	1.58873	0.000475322	Nodiff	1.14965	1.11124	0.176184	110.027	492.974	Hypotaurine	[M+H]+	HMDB0000965	C00519	Organic acids and derivatives	Sulfinic acids and derivatives	Sulfinic acids
M181T577.neg	Up	1.60009	1.13925	0.00614083	Nodiff	0.0380598	1.02077	0.981167	Nodiff	1.02869	0.895997	0.205149	181.008	576.792	2-Oxoadipic acid	(M+Na-2H)-	HMDB0000225	C00322	Organic acids and derivatives	Keto acids and derivatives	Medium-chain keto acids and derivatives
M170T486.pos	Down	1.59953	0.703253	0.00540668	Down	1.85329	0.728161	0.00115288	Nodiff	0.364028	1.03542	0.655708	170.012	486.454	L-Cysteic acid	[M+H]+	HMDB0002757	C00506	Organic acids and derivatives	Carboxylic acids and derivatives	Amino acids, peptides, and analogues
M250T77.pos	Up	1.59948	1.67189	0.00323377	Up	1.95005	1.81827	0.000494473	Nodiff	0.649972	1.08756	0.458627	250.111	77.3966	Lys-Cys	[M+H]+			Organic acids and derivatives	Carboxylic acids and derivatives	Amino acids, peptides, and analogues
M167T564.neg	Up	1.59889	9.15888	0.00658705	Up	1.7878	8.79302	0.00134325	Nodiff	0.130897	0.960054	0.983061	166.974	564.326	Phosphoenolpyruvate	[M-H]-	HMDB0000263	C00074	Organic acids and derivatives	Organic phosphoric acids and derivatives	Phosphate esters
M107T448.neg	Up	1.59889	1.23902	0.00494852	Up	1.83762	1.40971	0.000797563	Nodiff	1.16364	1.13776	0.112062	106.98	448.114	Ethephon	[M-H-HCl]-		C18399	Organic acids and derivatives	Organic phosphonic acids and derivatives	Organic phosphonic acids
M112T387_6.pos	Down	1.59666	0.837953	0.00423291	Nodiff	0.196483	0.984781	0.782241	Up	2.03919	1.17522	0.00413582	112.051	386.636	Cytosine	[M+H]+	HMDB0000630	C00380	Organoheterocyclic compounds	Diazines	Pyrimidines and pyrimidine derivatives
M215T496.pos	Down	1.59665	0.413381	0.00623558	Down	1.66274	0.482283	0.00532044	Nodiff	0.866998	1.16668	0.344432	215.139	495.756	Harmaline	[M+H]+	HMDB0030310	C06536	Alkaloids and derivatives	Harmala alkaloids
M329T303.pos	Down	1.59513	0.655659	0.00474017	Nodiff	0.467389	0.937808	0.486662	Nodiff	1.52805	1.43033	0.0604469	329.188	303.4	Thienylfentanyl	[M+H]+			Benzenoids	Benzene and substituted derivatives	Anilides
M109T536.pos	Down	1.59498	0.584406	0.0044126	Down	1.75989	0.610071	0.00240519	Nodiff	0.333858	1.04392	0.705039	109.076	536.361	3-methyl-l-histidine	[M+H-CH3O2N]+	HMDB0000479	C01152	Organic acids and derivatives	Carboxylic acids and derivatives	Amino acids, peptides, and analogues
M251T322.neg	Up	1.59369	1.5313	0.00375125	Up	1.49623	1.41736	0.0118485	Nodiff	0.643059	0.925594	0.518363	251.078	322.122	Deoxyinosine	[M-H]-	HMDB0000071	C05512	Nucleosides, nucleotides, and analogues	Purine nucleosides	Purine 2'-deoxyribonucleosides
M509T30.pos	Down	1.59145	0.789308	0.00530595	Down	1.8626	0.714888	0.00146735	Nodiff	1.18426	0.905715	0.169437	509.492	30.3345	Alexidine	[M+H]+			Organic nitrogen compounds	Organonitrogen compounds	Guanidines
M239T308.neg	Up	1.59063	1.45394	0.00735316	Up	2.19947	1.87124	1.30221e-06	Up	1.61202	1.28701	0.0305942	239.078	307.791	2',4'-dihydroxychalcone	[M-H]-			Phenylpropanoids and polyketides	Linear 1,3-diarylpropanoids	Chalcones and dihydrochalcones
M179T420.neg	Up	1.58727	1.24301	0.00580501	Up	1.7701	1.54508	0.00176583	Nodiff	1.41883	1.24301	0.0632885	179.055	419.766	2-deoxy-d-ribose	[M+HCO2]-		C01801	Organic oxygen compounds	Organooxygen compounds	Carbonyl compounds
M147T541.neg	Down	1.58689	0.807065	0.0106955	Nodiff	1.1937	0.923054	0.0683009	Nodiff	1.44112	1.14372	0.0774092	147.066	541.417	P-coumaraldehyde	[M-H]-	HMDB0135648	C05608
M219T414.pos	Up	1.58394	2.11236	0.00450789	Up	2.03285	2.33271	0.000242872	Nodiff	0.555533	1.10431	0.458246	219.097	413.861	Ala-Glu	[M+H]+			Organic acids and derivatives	Carboxylic acids and derivatives	Amino acids, peptides, and analogues
M281T43_2.neg	Up	1.58142	1.24936	0.00545345	Up	1.72743	1.2484	0.00362857	Nodiff	0.0661994	0.999227	0.977592	281.248	43.0271	Oleic acid	[M-H]-	HMDB0000207	C00712	Lipids and lipid-like molecules	Fatty Acyls	Fatty acids and conjugates
M157T455.pos	Up	1.57942	1.49453	0.00411282	Up	1.80024	1.31037	0.00239605	Nodiff	0.81377	0.876775	0.284232	157.097	455.198	L-Proline	(M+CH3CN+H)+	HMDB0000162	C00148	Organic acids and derivatives	Carboxylic acids and derivatives	"Amino acids, peptides, and analogues"
M355T42.neg	Up	1.57881	1.36146	0.00480784	Up	1.8032	1.42104	0.0013693	Nodiff	0.470176	1.04376	0.541194	355.263	42.4211	Prostaglandin f1.alpha.	[M-H]-	HMDB0002685	C06475	Lipids and lipid-like molecules	Fatty Acyls	Eicosanoids
M183T429.pos	Up	1.57768	1.33096	0.00568998	Nodiff	1.07438	1.1474	0.103638	Nodiff	1.39421	0.862091	0.104288	183.062	428.558	2',6'-dihydroxy-4'-methoxyacetophenone	[M+H]+	HMDB0029646	C10680	Organic oxygen compounds	Organooxygen compounds	Carbonyl compounds
M261T72_1.pos	Down	1.57558	0.749748	0.00626786	Nodiff	0.781283	0.891789	0.248873	Nodiff	1.55893	1.18945	0.0570615	261.126	72.1993	2-propenamide, n-(4,5-dihydro-2-thiazolyl)-3-(4-ethylphenyl)-, (2e)-	[M+H]+
M237T404.pos	Up	1.57547	2.4434	0.00718052	Up	2.01315	1.78876	0.000239535	Nodiff	0.624393	0.732079	0.385744	237.123	403.853	Ala-phe	[M+H]+			Organic acids and derivatives	Carboxylic acids and derivatives	Amino acids, peptides, and analogues
M217T380.pos	Up	1.57172	2.53318	0.00726164	Up	2.06131	2.35955	0.000214803	Nodiff	0.0693656	0.931455	0.998787	217.154	379.67	Val-Val	[M+H]+			Organic acids and derivatives	Carboxylic acids and derivatives	Amino acids, peptides, and analogues
M240T377.pos	Up	1.5714	1.38693	0.00614377	Up	1.93933	1.4472	0.000799074	Nodiff	0.471994	1.04345	0.542057	240.101	376.977	Clomazon	[M+H]+		C11095	Benzenoids	Benzene and substituted derivatives	Halobenzenes
M184T359.pos	Up	1.5709	1.36097	0.00594319	Up	1.81543	1.75464	0.00211745	Nodiff	1.40341	1.28925	0.102202	184.097	358.856	(.+/-.)-4-fluoroephedrine	[M+H]+			Benzenoids	Benzene and substituted derivatives	Phenylpropanes
M574T32.neg	Up	1.56686	1.61887	0.00524903	Nodiff	1.00469	1.31254	0.0956759	Nodiff	1.13567	0.810774	0.169883	574.45	32.1677	Sulfobacin b	[M-H]-			Lipids and lipid-like molecules	Fatty Acyls	Fatty amides
M95T327.neg	Down	1.56609	0.778806	0.00686115	Down	1.60817	0.591464	0.0134963	Nodiff	1.40269	0.75945	0.10327	94.9795	327.046	Methanesulfonic acid	[M-H]-	HMDB0240280	C11145	Organic acids and derivatives	Organic sulfonic acids and derivatives	Organosulfonic acids and derivatives
M296T381.neg	Down	1.56169	0.410724	0.00329949	Down	1.37613	0.575771	0.0272881	Nodiff	1.25718	1.40184	0.091669	296.099	380.646	2-methylguanosine	[M-H]-	HMDB0005862		Nucleosides, nucleotides, and analogues	Purine nucleosides
M330T529.pos	Down	1.5604	0.852989	0.00866045	Nodiff	1.1783	0.891102	0.0711316	Nodiff	0.586584	1.04468	0.402481	330.072	529.122	Camp	[M+H]+	HMDB0000058	C00575	Nucleosides, nucleotides, and analogues	Purine nucleotides	Cyclic purine nucleotides
M508T353.pos	Up	1.55326	2.9408	0.0119789	Up	1.54961	2.34502	0.0275581	Nodiff	1.44053	0.797408	0.0585379	508.375	353.319	1-(1z-octadecenyl)-sn-glycero-3-phosphocholine	[M+H]+	HMDB0013122		Lipids and lipid-like molecules	Glycerophospholipids	Glycerophosphocholines
M275T35.neg	Down	1.55307	0.516861	0.00667027	Nodiff	0.543347	0.842085	0.385831	Nodiff	1.3213	1.62923	0.0868225	275.168	35.4184	Menthyl salicylate	[M-H]-			Benzenoids	Benzene and substituted derivatives	Benzoic acids and derivatives
M230T476.pos	Down	1.5506	0.746157	0.00735119	Nodiff	1.26804	0.83501	0.0640149	Up	1.81784	1.11908	0.0162664	230.095	476.466	Ergothioneine	[M+H]+	HMDB0003045	C05570	Organic acids and derivatives	Carboxylic acids and derivatives	Amino acids, peptides, and analogues
M600T313.pos	Up	1.54969	1.36641	0.00666432	Nodiff	1.02767	1.19774	0.130727	Nodiff	0.913596	0.876561	0.2558	599.502	313.048	1,2-dilinoleoylglycerol	[M+H-H2O]+			Lipids and lipid-like molecules	Fatty Acyls	Lineolic acids and derivatives
M272T290.pos	Down	1.54864	0.686329	0.00584902	Down	1.84212	0.595106	0.00168668	Nodiff	0.937662	0.867085	0.257574	272.131	290.043	Normorphine	[M+H]+		C11785	Alkaloids and derivatives	Morphinans
M88T532.neg	Up	1.54771	1.25311	0.00582655	Up	1.98874	1.31459	0.000106949	Nodiff	0.693739	1.04906	0.439358	88.0393	532.272	Alanine	[M-H]-	HMDB0062251	C00041	Organic acids and derivatives	Carboxylic acids and derivatives	"Amino acids, peptides, and analogues"
M219T375.neg	Up	1.54747	2.21806	0.0120056	Up	1.59373	2.70096	0.00710758	Nodiff	0.466553	1.21771	0.524616	219.031	375.481	8-chlro-1-tetrahydronorharmanone	[M-H]-			Organoheterocyclic compounds	Indoles and derivatives	Pyridoindoles
M524T349.pos	Up	1.54472	1.37524	0.00895291	Up	1.5253	1.12979	0.0200453	Nodiff	1.51169	0.821522	0.073743	524.37	349.278	1-stearoyl-2-hydroxy-sn-glycero-3-phosphocholine	[M+H]+	HMDB0010384	C04230	Lipids and lipid-like molecules	Glycerophospholipids	Glycerophosphocholines
M265T38.neg	Up	1.54362	2.25801	0.00724761	Up	1.83202	2.76849	0.00215129	Nodiff	1.17328	1.22608	0.145799	265.18	38.1538	Aphyllic acid	[M-H]-			Organic acids and derivatives	Carboxylic acids and derivatives	Amino acids, peptides, and analogues
M217T64.pos	Up	1.54205	4.43023	0.00622765	Up	1.60344	2.87807	0.0138997	Nodiff	0.695716	0.649645	0.374994	217.154	64.0637	N,n-diethyltryptamine	[M+H]+			Organoheterocyclic compounds	Indoles and derivatives	Tryptamines and derivatives
M321T578.pos	Down	1.54058	0.681738	0.00822211	Down	1.96128	0.704551	0.0012016	Nodiff	0.523618	1.03346	0.582135	321.066	578.343	1,4-d-xylobiose	[M+K]+		C01630	Organic oxygen compounds	Organooxygen compounds	Carbohydrates and carbohydrate conjugates
M552T257.pos	Down	1.53718	0.651422	0.00616084	Down	1.57783	0.660623	0.0153872	Nodiff	0.105869	1.01412	0.994372	551.502	256.93	1,2-dihexadecanoyl-sn-glycerol	[M+H-H2O]+			Lipids and lipid-like molecules	Glycerolipids	Diradylglycerols
M198T536.pos	Down	1.53443	0.877949	0.00604384	Nodiff	0.285391	1.01361	0.689358	Up	2.21741	1.15452	0.000982019	198.052	536.057	4-amino-2,6-dinitrotoluene	[M+H]+		C16394	Benzenoids	Benzene and substituted derivatives	Toluenes
M462T353.pos	Up	1.53186	1.6477	0.00670141	Nodiff	0.95771	1.16389	0.16138	Down	1.57149	0.706373	0.0431291	462.297	353.165	7-amino-4-methyl-2h-1-benzopyran-2-one arachidonoyl amide	[M+H]+
M274T562.neg	Down	1.52878	0.614094	0.00912621	Down	1.35457	0.697636	0.0290672	Nodiff	0.642038	1.13604	0.486408	274.104	561.701	Gamma-glu-glu	[M-H]-	HMDB0011738		Organic acids and derivatives	Carboxylic acids and derivatives	Amino acids, peptides, and analogues
M362T42.neg	Down	1.52853	0.788044	0.00631009	Nodiff	0.650011	1.07529	0.327634	Up	2.25098	1.36451	0.000515453	362.236	42.0119	N-palmitoyltaurine	[M-H]-			Lipids and lipid-like molecules	Fatty Acyls	Fatty amides
M480T353.neg	Down	1.52614	0.780124	0.00675677	Down	1.83745	0.735622	0.00107325	Nodiff	0.523886	0.942955	0.504844	480.309	353.41	1-stearoyl-2-hydroxy-sn-glycero-3-phosphoethanolamine	[M-H]-	HMDB0011130		Lipids and lipid-like molecules	Glycerophospholipids	Glycerophosphoethanolamines
M102T425.neg	Down	1.52584	0.613868	0.00857909	Down	2.04079	0.513461	0.00012182	Nodiff	0.601414	0.836435	0.434276	102.055	425.173	L-3-aminobutyric acid	[M-H]-			Organic acids and derivatives	Carboxylic acids and derivatives	Amino acids, peptides, and analogues
M430T37_2.pos	Up	1.52395	1.57315	0.00940799	Up	1.46531	1.47669	0.0195857	Nodiff	0.567587	0.938678	0.560441	430.379	36.887	(+)-.alpha.-tocopherol	[M]+	HMDB0001893	C02477	Lipids and lipid-like molecules	Prenol lipids	Quinone and hydroquinone lipids
M166T524.pos	Up	1.52047	1.61878	0.00996081	Up	1.83702	1.39721	0.00174411	Nodiff	0.611269	0.863126	0.427188	166.053	523.884	Methionine sulfoxide	[M+H]+		C02989	Organic acids and derivatives	Carboxylic acids and derivatives	Amino acids, peptides, and analogues
M319T43.neg	Up	1.51837	2.15862	0.00917289	Up	1.84766	3.05188	0.00126848	Nodiff	1.42831	1.41381	0.0666011	319.227	43.1189	5-(1,2,4a,5-tetramethyl-7-oxo-3,4,8,8a-tetrahydro-2h-naphthalen-1-yl)-3-methylpentanoic acid	[M-H]-			Lipids and lipid-like molecules	Prenol lipids	Diterpenoids
M197T38_1.pos	Up	1.51831	1.75109	0.00815345	Up	1.60883	1.61137	0.00839859	Nodiff	0.349124	0.920207	0.682345	197.081	38.1552	Tolfenpyrad	[M+H-C7H10ClN3O]+		C18491	Benzenoids	Benzene and substituted derivatives	Diphenylethers
M365T514.neg	Up	1.51724	1.2344	0.0060916	Up	1.99108	1.40826	5.99907e-05	Nodiff	1.49383	1.14085	0.0509876	365.134	514.103	Boldenone sulfate	[M-H]-			Lipids and lipid-like molecules	Steroids and steroid derivatives	Sulfated steroids
M168T487.neg	Down	1.5156	0.7102	0.0110139	Down	1.72417	0.729948	0.00310493	Nodiff	0.270573	1.02781	0.730834	167.996	486.857	Cysteic acid	[M-H]-	HMDB0002757	C00506	Organic acids and derivatives	Carboxylic acids and derivatives	Amino acids, peptides, and analogues
M209T609.neg	Up	1.51412	1.35626	0.00815348	Up	1.67767	1.54353	0.00304145	Nodiff	0.855537	1.13808	0.27678	209.029	608.562	Trimellitic acid anhydride	[M+OH]-			Organoheterocyclic compounds	Benzofurans	Benzofuranones
M367T514.pos	Up	1.51257	1.18936	0.0118401	Up	1.60084	1.26083	0.0103889	Nodiff	0.557731	1.06009	0.436401	367.149	514.072	Cyhexatin	[M+H-H2O-2i]+		C11093	Organometallic compounds	Organo-post-transition metal compounds	Organotin compounds
M211T437.neg	Up	1.51217	2.65187	0.00514009	Up	1.71	2.44693	0.00318191	Nodiff	0.0126492	0.922719	0.944067	211.038	436.723	N-propyl gallate	[M-H]-	HMDB0033835	C11155	Benzenoids	Benzene and substituted derivatives	Benzoic acids and derivatives
M209T417.pos	Up	1.50793	1.51167	0.00965262	Up	1.41066	1.4597	0.030862	Nodiff	0.365961	0.965622	0.694311	209.092	417.208	Kynurenine	[M+H]+	HMDB0000684	C01718	Organic oxygen compounds	Organooxygen compounds	Carbonyl compounds
M820T42.neg	Up	1.50088	1.53095	0.0094038	Up	1.45424	1.58791	0.0147034	Nodiff	0.00211542	1.03721	0.925503	819.517	42.0911	Pg 40:7	[M-H]-			Lipids and lipid-like molecules	Glycerophospholipids	Glycerophosphoglycerols
M133T533_1.pos	Up	1.50081	2.4877	0.00559411	Up	1.78967	1.85028	0.00524409	Nodiff	0.568874	0.743772	0.417546	133.061	533.289	DL-asparagine	[M+H]+	HMDB0000168	C00152	Organic acids and derivatives	Carboxylic acids and derivatives	Amino acids, peptides, and analogues
M260T440.pos	Up	1.49944	2.33863	0.00654101	Nodiff	0.352804	1.2291	0.62144	Nodiff	1.48773	0.525567	0.0500405	260.16	440.138	Leu-Gln	[M+H]+			Organic acids and derivatives	Carboxylic acids and derivatives	Amino acids, peptides, and analogues
M388T581.pos	Down	1.49569	0.909864	0.014853	Nodiff	0.788692	0.961399	0.239997	Up	2.19407	1.05664	0.00165786	388.022	580.753	Thifensulfuron-methyl	[M+H]+		C10957	Organoheterocyclic compounds	Thiophenes	Thiophene carboxylic acids and derivatives
M170T654.pos	Down	1.49471	0.469622	0.0135098	Nodiff	0.317301	1.05263	0.664016	Nodiff	1.19802	2.24145	0.134135	170.092	654.423	1-Methylhistidine	(M+H)+	HMDB0000001/HMDB0000479	C01152	Organic acids and derivatives	Carboxylic acids and derivatives	"Amino acids, peptides, and analogues"
M171T41.neg	Down	1.49443	0.729144	0.0133194	Nodiff	0.825986	0.855415	0.191837	Up	1.67082	1.17318	0.0206076	171.011	40.7925	P-toluenesulfonic acid	[M-H]-	HMDB0059933	C06677	Benzenoids	Benzene and substituted derivatives	Benzenesulfonic acids and derivatives
M293T527.pos	Up	1.48999	1.25224	0.013627	Up	1.37905	1.08559	0.0405556	Nodiff	1.48208	0.866923	0.0825674	293.145	527.322	1h-pyrrole-3-propanoic acid, 5-[(1,2-dihydro-2-oxo-3h-indol-3-ylidene)methyl]-2,4-dimethyl-	[M+H-H2O]+			Organoheterocyclic compounds	Indoles and derivatives	Indolines
M166T343.pos	Down	1.48911	0.615057	0.00962274	Nodiff	0.321701	0.924835	0.666609	Up	1.71701	1.50366	0.024479	166.026	343.028	6-methoxybenzoxazolin-2(3h)-one	[M+H]+	HMDB0036582	C08579	Organoheterocyclic compounds	Benzoxazoles	Benzoxazolones
M333T563.neg	Up	1.48742	1.18186	0.00964243	Up	1.64016	1.2494	0.00352427	Nodiff	0.930334	1.05714	0.28518	333.058	562.642	Diflufenzopyr	[M-H]-			Benzenoids	Benzene and substituted derivatives	N-phenylureas
M220T304.neg	Up	1.48502	2.59781	0.00625057	Up	1.70858	3.25094	0.00256352	Nodiff	0.591288	1.25142	0.525581	220.064	304.375	L-Histidinol phosphate	[M-H]-		C01100
M85T461.pos	Up	1.48448	1.46667	0.00852306	Up	2.05045	1.89558	0.000146599	Up	1.6151	1.29244	0.0314745	85.029	460.977	1h-1,2,4-triazol-3-amine	[M+H]+		C11261	Organoheterocyclic compounds	Azoles	Triazoles
M519T590.neg	Down	1.48372	0.643147	0.0088954	Nodiff	0.0696298	1.00388	0.911712	Up	1.68895	1.56089	0.0157775	519.051	589.783	D-fructose 6-phosphate	[2M-H]-	HMDB0000124	C00085	Organic oxygen compounds	Organooxygen compounds	Carbohydrates and carbohydrate conjugates
M104T456_2.pos	Down	1.48223	0.917751	0.0120148	Nodiff	0.15597	0.99304	0.794146	Nodiff	1.5494	1.08204	0.0564162	104.107	456.444	Choline	[M]+	HMDB0000097	C00114	Organic nitrogen compounds	Organonitrogen compounds	Quaternary ammonium salts
M343T558.neg	Up	1.47909	1.71549	0.00675121	Up	1.81525	1.83072	0.00131243	Nodiff	0.563863	1.06717	0.54229	343.09	558.164	Tricin methyl ether	[M-H]-	HMDB0037692	C19807	Phenylpropanoids and polyketides	Flavonoids	O-methylated flavonoids
M184T576.pos	Down	1.4723	0.685101	0.0120795	Down	1.76505	0.657468	0.0070832	Nodiff	0.611408	0.959666	0.524585	183.975	575.635	5-chloro-2-methylbenzothiazole	[M+H]+
M132T45_2.pos	Up	1.47104	1.47903	0.00784913	Up	1.57662	1.48354	0.0123468	Nodiff	0.0401787	1.00305	0.977887	132.102	45.4143	3-aminohexanoic acid	[M+H]+	HMDB0029168		Organic acids and derivatives	Carboxylic acids and derivatives	Amino acids, peptides, and analogues
M326T38_1.pos	Down	1.47059	0.458942	0.0102497	Down	1.32992	0.543914	0.0391035	Nodiff	0.546355	1.18515	0.460817	326.287	37.6642	N-oleoylethanolamine	[M+H]+	HMDB0002088	C20792	Organic nitrogen compounds	Organonitrogen compounds	Amines
M109T303.neg	Up	1.46906	1.86615	0.00921492	Nodiff	0.0564227	1.02381	0.975132	Down	1.83395	0.54862	0.0159521	109.039	303.26	Pyrocatechol	[M-H]-	HMDB0000957	C00090	Benzenoids	Phenols	Benzenediols
M153T387.neg	Down	1.46867	0.642775	0.00744748	Nodiff	1.22292	0.762693	0.0624414	Nodiff	1.35241	1.18656	0.0712907	153.029	386.831	Dithiothreitol (DTT)	[M-H]-	HMDB0003156/HMDB0013593	C00265	Organic oxygen compounds	Organooxygen compounds	Alcohols and polyols
M181T41_1.pos	Up	1.46829	1.74024	0.0190125	Nodiff	0.601985	1.4634	0.388518	Nodiff	1.19322	0.840918	0.188137	181.122	40.5089	Diisopropyl methylphosphonate	[M+H]+			Organic acids and derivatives	Organic phosphonic acids and derivatives	Phosphonic acid diesters
M126T499.pos	Up	1.46255	1.52886	0.00847604	Up	1.94253	1.6289	0.00054391	Nodiff	0.629212	1.06543	0.545257	126.091	499.086	Levetiracetam	[M+H-CH3ON]+	HMDB0015333	C07841	Organic acids and derivatives	Carboxylic acids and derivatives	Amino acids, peptides, and analogues
M147T623.pos	Down	1.4624	0.669918	0.0235778	Down	1.68913	0.553586	0.0126676	Nodiff	0.71986	0.826349	0.355962	147.077	622.808	L-Glutamine	(M+H)+	HMDB0000641	C00064	Organic acids and derivatives	Carboxylic acids and derivatives	"Amino acids, peptides, and analogues"
M157T585.pos	Up	1.46043	3.50011	0.0130964	Nodiff	1.22242	2.48603	0.0625155	Nodiff	0.837613	0.71027	0.408303	157.133	585.401	4-hydroxynonenal	[M+H]+	HMDB0004362	C21642	Lipids and lipid-like molecules	Fatty Acyls	Fatty alcohols
M323T540.neg	Down	1.45835	0.832807	0.0100185	Nodiff	0.730349	1.05633	0.284652	Up	2.26564	1.2684	0.000623694	323.038	540.077	Uridine 5'-monophosphate	[M-H]-	HMDB0000288	C00105	Nucleosides, nucleotides, and analogues	Pyrimidine nucleotides	Pyrimidine ribonucleotides
M95T288.pos	Down	1.45447	0.697245	0.0211122	Nodiff	0.166784	0.984199	0.793697	Up	1.76902	1.41155	0.0343546	95.0245	288.071	(2e,4e)-hexa-2,4-dienoic acid	[M+H-H2O]+	HMDB0029581		Lipids and lipid-like molecules	Fatty Acyls	Fatty acids and conjugates
M347T435.pos	Up	1.45403	3.68463	0.0182532	Nodiff	1.11232	3.19989	0.100023	Nodiff	0.803623	0.868441	0.336775	347.094	435.386	Acetohexamide	[M+Na]+	HMDB0014558	C06806	Organic oxygen compounds	Organooxygen compounds	Carbonyl compounds
M747T301.pos	Up	1.45134	1.39377	0.0137926	Nodiff	0.0768759	1.09154	0.874069	Nodiff	1.32012	0.78316	0.15014	746.605	300.889	1-hexadecyl-2-(9z-octadecenoyl)-sn-glycero-3-phosphocholine	[M+H]+			Lipids and lipid-like molecules	Glycerophospholipids	Glycerophosphocholines
M149T453.neg	Up	1.44677	1.55217	0.00840014	Up	1.74813	1.61685	0.00227062	Nodiff	0.372744	1.04167	0.695072	149.044	453.326	D-xylose	[M-H]-	HMDB0060254	C00181	Organic oxygen compounds	Organooxygen compounds	Carbohydrates and carbohydrate conjugates
M390T300.pos	Up	1.44606	3.14418	0.013802	Up	1.61383	2.80801	0.0157066	Nodiff	0.186029	0.893082	0.808143	390.263	300.04	Lys-Ser-Arg	[M+H]+			Organic acids and derivatives	Carboxylic acids and derivatives	Amino acids, peptides, and analogues
M97T183.pos	Up	1.44288	1.67468	0.0108229	Nodiff	0.455546	1.05204	0.558212	Down	1.94711	0.6282	0.0102781	97.0401	182.799	4-hydroxyhexenal	[M+H-H2O]+			Organic oxygen compounds	Organooxygen compounds	Carbonyl compounds
M146T576_3.pos	Up	1.44089	1.1371	0.0145416	Up	1.38771	1.11387	0.0395257	Nodiff	0.492447	0.979569	0.556432	146.019	575.587	Spermidine	[M+H]+	HMDB0001257	C00315	Organic nitrogen compounds	Organonitrogen compounds	Amines
M146T526_5.neg	Down	1.44071	0.858391	0.016565	Nodiff	0.529483	0.974101	0.45329	Up	1.71061	1.1348	0.0310468	146.045	526.129	DL-Glutamic acid	[M-H]-	HMDB0060475	C00025	Organic acids and derivatives	Carboxylic acids and derivatives	Amino acids, peptides, and analogues
M299T362.neg	Up	1.43198	2.34724	0.0128726	Nodiff	1.02096	1.45015	0.120266	Nodiff	1.2407	0.617808	0.122574	298.962	361.717	Perfluorobutane sulfonic acid (pfbus)	[M-H]-			Organohalogen compounds	Alkyl halides	Alkyl fluorides
M246T72.pos	Down	1.4312	0.655938	0.0147064	Nodiff	0.180954	1.09664	0.79519	Up	1.71282	1.67187	0.0298586	246.152	72.1993	Cycloheximide	[M+H-2H2O]+		C06685	Organoheterocyclic compounds	Pyridines and derivatives	Hydropyridines
M125T634.pos	Down	1.4288	0.71087	0.0144932	Nodiff	0.951482	0.84282	0.164925	Up	1.71277	1.18562	0.0349215	125	634.07	Imibenconazole	[M+H-C10H8Cl2N4S]+		C18468	Benzenoids	Benzene and substituted derivatives	Halobenzenes
M167T578.pos	Up	1.42516	1.56823	0.0129702	Nodiff	0.555944	1.23632	0.452889	Nodiff	1.08896	0.788355	0.17589	167.115	577.505	Cyromazine	[M+H]+	HMDB0029862	C14147	Organoheterocyclic compounds	Triazines	Aminotriazines
M138T77.pos	Up	1.42466	3.33814	0.0186147	Nodiff	1.29111	2.61241	0.0526086	Nodiff	0.559851	0.782596	0.56296	138.091	76.5379	6-aminopyridine-3-carboxamide	[M+H]+			Organoheterocyclic compounds	Pyridines and derivatives	Pyridinecarboxylic acids and derivatives
M767T306_2.pos	Up	1.42274	1.14573	0.0119774	Nodiff	0.887238	1.06506	0.188333	Nodiff	1.1476	0.929592	0.169384	766.573	305.656	1-o-hexadecyl-2-o-(5z,8z,11z,14z,17z-eicosapentaenoyl)-sn-glyceryl-3-phosphorylcholine	[M+H]+			Lipids and lipid-like molecules	Glycerophospholipids	Glycerophosphocholines
M127T145.neg	Down	1.42236	0.638825	0.0113878	Nodiff	0.841767	0.815812	0.199162	Nodiff	0.902861	1.27705	0.242229	127.016	145.285	4-chlorophenol	[M-H]-		C02124	Benzenoids	Phenols	Halophenols
M131T759.pos	Up	1.422	1.75971	0.0183548	Nodiff	0.582012	1.15182	0.436399	Down	1.67188	0.654554	0.0278714	131.129	759.034	2,4,4-trimethyl-1-pentanol	[M+H]+			Organic oxygen compounds	Organooxygen compounds	Alcohols and polyols
M311T992.neg	Down	1.42186	0.497065	0.0133748	Nodiff	1.00261	0.647787	0.114055	Nodiff	0.96667	1.30322	0.264432	311.295	991.544	Arachidic acid	[M-H]-	HMDB0002212	C06425	Lipids and lipid-like molecules	Fatty Acyls	Fatty acids and conjugates
M188T905.pos	Down	1.41735	0.585702	0.018386	Down	1.69173	0.52646	0.00648305	Nodiff	0.577681	0.898852	0.441171	188.176	905.229	N1-Acetylspermidine	(M+H)+
M346T530.pos	Down	1.41516	0.821764	0.0164804	Nodiff	0.632152	0.928916	0.343755	Up	1.49605	1.13039	0.036949	346.046	529.612	Cyclic gmp	[M+H]+	HMDB0001314	C00942	Nucleosides, nucleotides, and analogues	Purine nucleotides	Cyclic purine nucleotides
M141T576_3.neg	Up	1.41496	1.11819	0.0132045	Up	1.32612	1.11613	0.0368435	Nodiff	0.0184185	0.998156	0.933149	141.016	576.055	Cis,cis-muconic acid	[M-H]-	HMDB0006331	C02480	Lipids and lipid-like molecules	Fatty Acyls	Fatty acids and conjugates
M312T338.pos	Down	1.41245	0.48564	0.0107512	Nodiff	1.14665	0.673709	0.103161	Nodiff	1.39683	1.38726	0.0700291	312.13	338.168	N,n-dimethylguanosine	[M+H]+	HMDB0004824
M175T167.pos	Up	1.41105	1.43554	0.0129858	Up	1.65816	1.3397	0.00704978	Nodiff	0.290659	0.933237	0.660081	175.086	167.332	L-theanine	[M+H]+	HMDB0034365	C01047	Organic acids and derivatives	Carboxylic acids and derivatives	Amino acids, peptides, and analogues
M313T44_1.neg	Up	1.4103	1.23447	0.0166687	Up	1.72933	1.29981	0.00179052	Nodiff	0.618368	1.05293	0.430015	313.238	43.623	Progesterone	[M-H]-	HMDB0001830	C00410	Lipids and lipid-like molecules	Steroids and steroid derivatives	Pregnane steroids
M389T341.pos	Up	1.40593	1.58468	0.0222273	Up	1.74455	1.68931	0.00815576	Nodiff	0.562279	1.06602	0.431065	389.305	340.936	Methyl deoxycholate	[M+H-H2O]+			Lipids and lipid-like molecules	Steroids and steroid derivatives	Bile acids, alcohols and derivatives
M386T268.pos	Up	1.40331	1.30963	0.0200863	Up	1.69942	1.4031	0.00394431	Nodiff	0.516647	1.07137	0.471093	386.268	268.45	Buspirone	[M+H]+	HMDB0014633	C06861	Organoheterocyclic compounds	Diazinanes	Piperazines
M283T428.neg	Down	1.40193	0.709832	0.0183381	Nodiff	0.127485	1.04384	0.875525	Nodiff	1.08832	1.47055	0.207847	283.067	428.214	Physcion	[M-H]-		C17045	Benzenoids	Anthracenes	Anthraquinones
M110T607.pos	Up	1.40099	1.46042	0.0115872	Nodiff	1.18647	1.40076	0.0739835	Nodiff	0.356418	0.959148	0.651137	110.072	607.039	4-aminophenol	[M+H]+	HMDB0001169	C02372	Benzenoids	Benzene and substituted derivatives	Aniline and substituted anilines
M183T462.pos	Up	1.39525	2.87335	0.0119305	Nodiff	1.28479	2.1876	0.055589	Nodiff	0.478283	0.761342	0.493275	183.043	461.582	1-methyluric acid	[M+H]+	HMDB0003099	C16359	Organoheterocyclic compounds	Imidazopyrimidines	Purines and purine derivatives
M181T439.neg	Up	1.39524	1.68209	0.0163541	Up	1.3224	1.71562	0.0361383	Nodiff	0.167993	1.01993	0.906905	181.071	439.459	D-sorbitol	[M-H]-	HMDB0000247	C00794	Organic oxygen compounds	Organooxygen compounds	Carbohydrates and carbohydrate conjugates
M313T308.neg	Down	1.39445	0.728848	0.0183762	Down	1.38074	0.713816	0.0271628	Nodiff	0.368735	0.979376	0.72945	313.158	308.314	1h-imidazo[4,5-c]pyridine-6-carboxylic acid, 1-[[4-(dimethylamino)-3-methylphenyl]methyl]-5-(2,2- diphenylacetyl)-4,5,6,7-tetrahydro-, (6s)-	[M-H-C14H10O]-		C15553	Benzenoids	Benzene and substituted derivatives	Diphenylmethanes
M241T338.neg	Up	1.39092	2.16927	0.0165642	Nodiff	1.12076	1.4991	0.0779224	Nodiff	0.871637	0.69106	0.253811	241.119	337.944	Thiopental	[M-H]-	HMDB0014737	C07521	Organoheterocyclic compounds	Diazines	Pyrimidines and pyrimidine derivatives
M117T299.neg	Up	1.39047	1.28663	0.0145074	Nodiff	0.921978	1.14196	0.148741	Nodiff	1.16943	0.887553	0.12556	117.018	299.05	6-hydroxycoumarin	[M-H-CO2]-	HMDB0140948		Phenylpropanoids and polyketides	Coumarins and derivatives	Hydroxycoumarins
M388T96.pos	Up	1.38803	1.87075	0.0199816	Nodiff	0.22463	1.0809	0.746497	Down	1.64492	0.577789	0.0377985	388.253	96.0956	Arg-Gly-Arg	[M+H]+			Organic acids and derivatives	Carboxylic acids and derivatives	Amino acids, peptides, and analogues
M177T799.pos	Up	1.38493	2.05719	0.0182121	Nodiff	1.00502	1.41576	0.142257	Nodiff	1.01139	0.6882	0.20334	176.971	799.44	(2,6-dichlorophenoxy)acetic acid, methyl ester	[M+H-C2H4O2+2i]+			Benzenoids	Benzene and substituted derivatives	Phenoxyacetic acid derivatives
M203T100.pos	Up	1.38086	1.44881	0.0146191	Up	1.49629	1.63961	0.0219869	Nodiff	0.519476	1.13169	0.640303	203.139	99.5279	Leu-Ala	(M+H)+
M131T325.neg	Up	1.37701	1.51392	0.0266218	Up	1.5134	1.41809	0.0114844	Nodiff	0.183718	0.936705	0.799992	131.07	324.688	2-Ethyl-2-Hydroxybutyric acid	(M-H)-	HMDB0001975		Lipids and lipid-like molecules	Fatty Acyls	Fatty acids and conjugates
M245T484_2.pos	Up	1.37695	1.22004	0.0202799	Up	1.7443	1.19314	0.00420747	Nodiff	0.177739	0.977954	0.826738	245.16	483.542	Amprenavir	[M+H-C10H15NO5S]+	HMDB0014839	C08086	Benzenoids	Benzene and substituted derivatives	Benzenesulfonamides
M279T43.neg	Down	1.37357	0.834015	0.0143015	Down	1.71171	0.793542	0.00305051	Nodiff	0.945714	0.951472	0.289718	279.233	43.0677	Linoleic acid	[M-H]-	HMDB0000673	C01595	Lipids and lipid-like molecules	Fatty Acyls	Lineolic acids and derivatives
M279T72.pos	Down	1.36889	0.833413	0.0235688	Nodiff	1.25751	0.853731	0.0521861	Nodiff	0.373566	1.02438	0.747136	279.137	72.1903	Dibutyl phthalate	[M+H]+	HMDB0033244	C14214	Benzenoids	Benzene and substituted derivatives	Benzoic acids and derivatives
M342T43_1.pos	Down	1.36788	0.643965	0.0160498	Nodiff	1.23561	0.719128	0.0620914	Nodiff	0.587913	1.11672	0.488229	342.246	43.207	1-pyrrolidineheptanoic acid, 2-(3-hydroxyoctyl)-5-oxo-	[M+H]+			Lipids and lipid-like molecules	Fatty Acyls	Fatty acids and conjugates
M286T313.pos	Down	1.36748	0.573362	0.0258371	Down	1.34693	0.685674	0.0379772	Nodiff	0.875225	1.19588	0.336399	286.102	313.048	Dimepiperate	[M+Na]+		C14571	Benzenoids	Benzene and substituted derivatives	Phenylpropanes
M211T393.neg	Down	1.36693	0.591003	0.0271764	Nodiff	0.900829	0.777198	0.170362	Nodiff	0.813767	1.31505	0.343761	211	393.051	Cytidine 3'-monophosphate	[M-H-C4H5ON3]-		C05822
M550T343.pos	Up	1.36634	1.27578	0.0156597	Nodiff	1.19	1.13999	0.0956814	Nodiff	1.31148	0.893561	0.0853596	550.386	343.007	1-o-hexadecyl-2-o-(2e-butenoyl)-sn-glyceryl-3-phosphocholine	[M+H]+			Lipids and lipid-like molecules	Glycerophospholipids	Glycerophosphocholines
M277T43.neg	Up	1.36282	1.19239	0.0251691	Nodiff	0.329488	1.02833	0.680753	Down	1.7963	0.862415	0.0207485	277.217	43.0271	.gamma.-linolenic acid	[M-H]-	HMDB0003073	C06426	Lipids and lipid-like molecules	Fatty Acyls	Lineolic acids and derivatives
M263T440.pos	Up	1.36199	1.82279	0.0219747	Up	1.55177	2.06916	0.0128441	Nodiff	0.2987	1.13516	0.644329	263.073	440.026	Cyanazine	[M+Na]+		C14299	Organoheterocyclic compounds	Triazines	Aminotriazines
M219T118.pos	Up	1.36191	3.55479	0.0202937	Up	1.4926	3.13391	0.0256121	Nodiff	0.118881	0.881601	0.78707	219.133	117.819	Val-Thr	[M+H]+			Organic acids and derivatives	Carboxylic acids and derivatives	Amino acids, peptides, and analogues
M171T508.neg	Down	1.36185	0.839844	0.0222649	Nodiff	0.483744	0.947906	0.435053	Nodiff	1.36824	1.12867	0.0979662	171.005	508.286	Glycerol 3-phosphate	(M-H)-	HMDB0000126	C00093	Lipids and lipid-like molecules	Glycerophospholipids	Glycerophosphates
M317T43_1.neg	Up	1.36004	2.45808	0.0263276	Up	1.54433	2.72339	0.0168966	Nodiff	0.587716	1.10793	0.498494	317.211	42.8474	8-hydroxy-5z,9e,11z,14z,17z-eicosapentaenoic acid	[M-H]-			Lipids and lipid-like molecules	Fatty Acyls	Eicosanoids
M496T353.pos	Down	1.35742	0.752298	0.0234555	Down	1.573	0.738393	0.0133739	Nodiff	0.0548724	0.981517	0.911907	496.339	352.865	1-palmitoyl-sn-glycero-3-phosphocholine	[M+H]+	HMDB0010382		Lipids and lipid-like molecules	Glycerophospholipids	Glycerophosphocholines
M190T514.pos	Down	1.35595	0.7752	0.0289776	Nodiff	1.27176	0.887736	0.050716	Nodiff	1.29814	1.14517	0.146655	190.143	513.97	Ng-amino-l-arginine	[M+H]+			Organic acids and derivatives	Carboxylic acids and derivatives	Amino acids, peptides, and analogues
M147T897.neg	Down	1.35543	0.496495	0.021064	Nodiff	0.880748	0.732517	0.183413	Nodiff	0.962356	1.47538	0.199069	147.029	897.246	3-hydroxyglutaric acid	[M-H]-	HMDB0000428		Organic acids and derivatives	Hydroxy acids and derivatives	Beta hydroxy acids and derivatives
M191T636.neg	Down	1.34855	0.609661	0.0367399	Nodiff	0.815154	0.779	0.237896	Nodiff	0.368919	1.27776	0.636483	191.019	635.587	Citrate	[M-H]-	HMDB0000094	C00158	Organic acids and derivatives	Carboxylic acids and derivatives	Tricarboxylic acids and derivatives
M276T562_2.pos	Down	1.34727	0.696978	0.0302634	Down	1.38305	0.69422	0.0356738	Nodiff	0.0471462	0.996042	0.973511	276.118	561.547	Glu-gln	[M+H]+			Organic acids and derivatives	Carboxylic acids and derivatives	Amino acids, peptides, and analogues
M152T381.pos	Up	1.34465	2.53234	0.0382372	Up	1.43332	2.3124	0.0457205	Nodiff	0.961979	0.913149	0.282255	152.057	381.459	Guanine	[M+H]+	HMDB0000132	C00242	Organoheterocyclic compounds	Imidazopyrimidines	Purines and purine derivatives
M211T472.neg	Down	1.34407	0.692745	0.0205092	Down	1.7902	0.663365	0.000941716	Nodiff	0.110671	0.95759	0.943871	211.081	471.831	Volemitol	[M-H]-		C08260	Organic oxygen compounds	Organooxygen compounds	Carbohydrates and carbohydrate conjugates
M101T44.neg	Up	1.34118	1.15133	0.0217166	Up	1.44492	1.22692	0.0193753	Nodiff	0.589366	1.06565	0.414305	101.023	44.0369	Cycloserine	[M-H]-	HMDB0014405	C08057	Organic acids and derivatives	Carboxylic acids and derivatives	Amino acids, peptides, and analogues
M387T346.pos	Down	1.33674	0.452781	0.0238292	Nodiff	1.32763	0.52024	0.0596777	Nodiff	0.95479	1.14899	0.190699	387.289	346.252	Testosterone isocaproate	[M+H]+		C14663	Lipids and lipid-like molecules	Steroids and steroid derivatives	Steroid esters
M251T252.pos	Up	1.33654	1.53696	0.0247319	Up	1.84194	2.16826	0.00140316	Nodiff	1.48974	1.41074	0.0540799	251.077	252.111	Orcinol .beta.-d-glucoside	[M+H-2H2O]+			Organic oxygen compounds	Organooxygen compounds	Carbohydrates and carbohydrate conjugates
M135T56.neg	Up	1.32518	1.55667	0.0238191	Up	1.4702	1.75618	0.0170335	Nodiff	0.367514	1.12816	0.642671	135.044	56.4933	Glabridin	[M-H-C12H12O2]-		C10421	Phenylpropanoids and polyketides	Isoflavonoids	Pyranoisoflavonoids
M189T495.neg	Up	1.32299	1.75838	0.0249248	-	-	-	-	Nodiff	0.462887	0.927188	0.598059	189.087	495.387	Ala-Thr	[M-H]-			Organic acids and derivatives	Carboxylic acids and derivatives	Amino acids, peptides, and analogues
M220T357.pos	Up	1.32071	1.45166	0.0293792	Up	1.90975	1.40426	0.000866024	Nodiff	0.0496547	0.967347	0.967638	220.118	356.652	Pantothenate	[M+H]+	HMDB0000210	C00864	Organic oxygen compounds	Organooxygen compounds	Alcohols and polyols
M98T302.neg	Down	1.31963	0.609258	0.0283921	Nodiff	1.06654	0.676594	0.113743	Nodiff	0.0486913	1.11052	0.877238	98.0236	302.356	Allyl isothiocyanate	[M-H]-	HMDB0005843	C19317
M230T423.pos	Up	1.31881	1.88137	0.0248246	Up	1.5656	1.65581	0.0153778	Nodiff	0.347257	0.880109	0.720186	230.121	422.62	Asn-Pro	[M+H]+			Organic acids and derivatives	Carboxylic acids and derivatives	Amino acids, peptides, and analogues
M259T269.pos	Down	1.31826	0.584375	0.0213398	Nodiff	0.980767	0.727341	0.157059	Nodiff	0.936309	1.24465	0.207673	259.092	269.428	Acadesine (drug)	[M+H]+	HMDB0062179	C04663
M321T533.pos	Up	1.31437	3.44221	0.0227768	Nodiff	1.16382	1.59074	0.105079	Nodiff	1.06044	0.462129	0.157194	321.033	533.275	Phoxim	[M+Na]+		C18757
M144T327.neg	Up	1.31371	1.38794	0.0283156	Up	1.71269	1.554	0.00334497	Nodiff	0.847638	1.11965	0.243058	144.065	327.041	N-isobutyrylglycine	[M-H]-	HMDB0000730		Organic acids and derivatives	Carboxylic acids and derivatives	Amino acids, peptides, and analogues
M200T43_1.pos	Up	1.31077	1.39529	0.0254637	Nodiff	1.17363	1.40895	0.0859761	Nodiff	0.0263247	1.0098	0.915626	200.164	42.5568	N5-(1-imino-3-butenyl)-l-ornithine	[M+H]+			Organic acids and derivatives	Carboxylic acids and derivatives	Amino acids, peptides, and analogues
M165T135.neg	Down	1.30738	0.451726	0.0374322	Down	1.47739	0.450041	0.0171076	Nodiff	0.396683	0.996269	0.608573	165.055	135.014	Phenyllactic acid	[M-H]-	HMDB0000779	C01479	Phenylpropanoids and polyketides	Phenylpropanoic acids
M540T357.neg	Up	1.30401	1.67115	0.026035	Nodiff	1.06782	1.24905	0.0956122	Nodiff	1.13039	0.747419	0.186608	540.366	356.791	Phosphatidylcholine lyso alkyl 16:0	[M+CH3COO]-			Lipids and lipid-like molecules	Glycerophospholipids	Glycerophosphocholines
M262T460.pos	Up	1.30373	1.27586	0.0377067	Up	1.44486	1.29803	0.0323583	Nodiff	0.081484	1.01737	0.911283	262.164	459.668	Imazethapyr	[M+H-CO]+		C18865	Organic acids and derivatives	Carboxylic acids and derivatives	Amino acids, peptides, and analogues
M262T509.pos	Up	1.30027	1.78565	0.0384501	Nodiff	1.02787	1.70051	0.131934	Nodiff	0.348162	0.95232	0.575402	262.103	508.911	N-[1-(4-methoxy-6-oxopyran-2-yl)-2-methylpropyl]acetamide	[M+Na]+			Organoheterocyclic compounds	Pyrans	Pyranones and derivatives
M309T38_3.pos	Down	1.29775	0.517903	0.027411	Nodiff	1.20579	0.588379	0.0694874	Nodiff	0.470531	1.13608	0.491819	309.26	37.5272	Cis-11,14-eicosadienoic acid	[M+H]+	HMDB0005060		Lipids and lipid-like molecules	Fatty Acyls	Fatty acids and conjugates
M249T415.pos	Up	1.29768	1.87036	0.0345532	Nodiff	0.597695	0.820742	0.388675	Down	1.72549	0.438815	0.0467224	249.061	415.369	Genipin	[M+Na]+	HMDB0035830	C09780	Lipids and lipid-like molecules	Prenol lipids	Monoterpenoids
M88T434.pos	Up	1.29684	1.74265	0.020693	Nodiff	0.735738	1.16064	0.300338	Nodiff	1.36442	0.66602	0.0611356	88.0875	434.214	Morpholine	[M+H]+	HMDB0031581	C14452	Organoheterocyclic compounds	Oxazinanes	Morpholines
M290T270.pos	Up	1.29471	1.19479	0.0345545	Up	1.43626	1.18307	0.0292507	Nodiff	0.0692179	0.990187	0.924777	290.268	270.018	Fingolimod	[M+H-H2O]+			Organic nitrogen compounds	Organonitrogen compounds	Amines
M385T286.pos	Up	1.29429	1.29672	0.0425804	Up	1.52186	1.49986	0.0128951	Nodiff	0.973405	1.15666	0.209178	385.273	286.058	Ibutilide	[M+H]+	HMDB0014453	C07753	Benzenoids	Benzene and substituted derivatives	Phenylbutylamines
M174T470.pos	Up	1.29337	1.79842	0.0333226	Nodiff	1.23455	1.53998	0.0733188	Nodiff	0.618066	0.856297	0.405743	174.124	469.689	Meperidine	[M+H-C3H6O2]+	HMDB0014597	C07128	Organoheterocyclic compounds	Piperidines	Phenylpiperidines
M189T905.neg	Down	1.29297	0.52041	0.0282657	Nodiff	0.692229	0.749336	0.331193	Nodiff	1.01264	1.43989	0.156775	189.087	904.664	L-hydroxyarginine	[M-H]-	HMDB0004224	C05933	Organic acids and derivatives	Carboxylic acids and derivatives	Amino acids, peptides, and analogues
M116T509_1.neg	Up	1.28983	1.55827	0.0427897	Up	1.81447	1.57705	0.0011444	Nodiff	0.253129	1.01205	0.708392	116.045	508.628	Guanidoacetic acid	[M-H]-	HMDB0000128	C00581	Organic acids and derivatives	Carboxylic acids and derivatives	Amino acids, peptides, and analogues
M125T140.neg	Down	1.28749	0.457001	0.0343897	Nodiff	0.725299	0.672477	0.233505	Nodiff	0.765776	1.4715	0.313238	124.99	140.494	2,4-dichlorophenol	[M-H-HCl]-	HMDB0004811	C02625	Benzenoids	Benzene and substituted derivatives	Halobenzenes
M268T314.pos	Down	1.28663	0.662322	0.047271	Nodiff	1.01623	0.795868	0.135202	Nodiff	0.66669	1.20163	0.449093	268.103	314.073	Adenosine	[M+H]+	HMDB0000050	C00212	Nucleosides, nucleotides, and analogues	Purine nucleosides
M485T358.pos	Up	1.28585	1.69133	0.0297863	Nodiff	0.825529	1.22286	0.256285	Nodiff	1.14859	0.723021	0.141201	485.348	357.954	18.beta.-glycyrrhetic acid methyl ester	[M+H]+			Lipids and lipid-like molecules	Prenol lipids	Triterpenoids
M157T333.neg	Up	1.28247	1.25832	0.0305668	Up	1.88612	1.50663	0.000667885	Up	1.59814	1.19734	0.0291688	157.036	332.663	Allantoin	[M-H]-	HMDB0000462	C01551	Organoheterocyclic compounds	Azoles	Imidazoles
M149T524.pos	Up	1.28141	1.44395	0.0419306	Up	1.69917	1.26074	0.0052542	Nodiff	0.515054	0.873123	0.495591	149.026	523.67	(S)-2-Hydroxyglutarate	[M+H]+	HMDB0000694	C03196	Organic acids and derivatives	Hydroxy acids and derivatives	Short-chain hydroxy acids and derivatives
M101T496_2.neg	Down	1.2809	0.749954	0.0423512	Nodiff	0.831567	0.841568	0.220231	Nodiff	0.913515	1.12216	0.323313	101.023	496.348	Succinic semialdehyde	[M-H]-	HMDB0001259	C00232	Lipids and lipid-like molecules	Fatty Acyls	Fatty acids and conjugates
M313T43_2.pos	Down	1.27492	0.471741	0.0341164	Down	1.53777	0.418614	0.014653	Nodiff	0.733657	0.887381	0.436041	313.273	43.3043	1-palmitoylglycerol	[M+H-H2O]+			Lipids and lipid-like molecules	Glycerolipids	Monoradylglycerols
M182T357.neg	Up	1.27368	1.40544	0.0332626	Up	1.77218	1.53334	0.00129363	Nodiff	0.591979	1.09101	0.429631	182.031	357.187	3-cysteinylacetaminophen	[M-H-C3H5NO2]-	HMDB0240217		Organic acids and derivatives	Carboxylic acids and derivatives	Amino acids, peptides, and analogues
M266T1.neg	Down	1.27134	0.709325	0.0375919	Down	1.50461	0.659099	0.0133103	Nodiff	0.389755	0.929192	0.613653	266.115	0.814509	Apomorphine	[M-H]-	HMDB0014852
M105T575.pos	Up	1.26975	1.09586	0.0326377	Nodiff	1.29251	1.08568	0.0566664	Nodiff	0.199567	0.990712	0.805388	105.043	575.347	Malonic acid	[M+H]+	HMDB0000691	C00383	Organic acids and derivatives	Carboxylic acids and derivatives	Dicarboxylic acids and derivatives
M143T146.pos	Up	1.26597	1.4439	0.0462472	Up	1.32409	1.57469	0.0452456	Nodiff	0.289798	1.09058	0.746353	143.081	146.086	3-acetyl-3-methyldihydrofuran-2-one	[M+H]+			Organoheterocyclic compounds	Lactones	Gamma butyrolactones
M269T467.pos	Down	1.26353	0.769858	0.038309	Nodiff	0.407247	0.930044	0.557248	Up	1.87472	1.20807	0.0260227	269.039	467.121	Isopimpinellin	[M+Na]+	HMDB0034312	C02162	Phenylpropanoids and polyketides	Coumarins and derivatives	Furanocoumarins
M239T401.pos	Up	1.25637	1.32685	0.0396438	Up	1.33726	1.59524	0.0455423	Nodiff	0.54911	1.20228	0.487331	239.1	401.366	5-hydroxyflavone	M+H	HMDB0141534		Phenylpropanoids and polyketides	Flavonoids	Flavones
M224T178.pos	Up	1.25313	1.99083	0.0461302	Up	1.30346	2.90013	0.04098	Nodiff	0.406383	1.45675	0.633831	224.113	178.017	Mepanipyrim	[M+H]+		C10919	Benzenoids	Benzene and substituted derivatives	Aniline and substituted anilines
M474T333.pos	Up	1.2524	1.48866	0.0387577	Up	1.49413	1.68394	0.0162113	Nodiff	0.51667	1.13118	0.542559	474.357	333.135	N-nervonoyltaurine	[M+H]+			Lipids and lipid-like molecules	Fatty Acyls	Fatty amides
M144T412.pos	Up	1.252	1.43959	0.0307615	Up	1.40462	1.23815	0.0369924	Nodiff	0.631977	0.860069	0.369673	144.081	411.878	1-naphthalenamine	[M+H]+		C14790
M313T357.pos	Down	1.24899	0.687083	0.0381412	Down	1.29453	0.728365	0.0450442	Nodiff	0.402003	1.06008	0.62548	313.273	357.194	1-palmitoyl-2-linoleoyl-rac-glycerol	[M+H-C18H32O2]+			Lipids and lipid-like molecules	Fatty Acyls	Lineolic acids and derivatives
M93T24.neg	Up	1.24617	1.42014	0.0440722	Nodiff	1.04446	1.26884	0.10389	Nodiff	0.514993	0.893458	0.52062	93.0334	23.6946	Phenol	[M-H]-	HMDB0000228	C00146	Benzenoids	Phenols	1-hydroxy-4-unsubstituted benzenoids
M449T604.neg	Down	1.24231	0.803285	0.0398532	Up	1.63231	1.33026	0.0036872	Up	2.38794	1.65603	0.000203645	449.104	604.223	Astilbin	[M-H]-	HMDB0033850	C17449	Phenylpropanoids and polyketides	Flavonoids	Flavonoid glycosides
M139T497.neg	Up	1.24069	1.33614	0.0304898	Up	1.24282	1.27902	0.045894	Nodiff	0.279537	0.957248	0.694693	138.969	497.476	Sulfoacetic acid	[M-H]-		C14179	Organic acids and derivatives	Organic sulfonic acids and derivatives	Organosulfonic acids and derivatives
M207T412.pos	Up	1.23673	1.36837	0.0332137	Up	1.56251	1.27694	0.0163942	Nodiff	0.234589	0.933188	0.685699	207.112	411.78	Ser-Thr	[M+H]+			Organic acids and derivatives	Carboxylic acids and derivatives	Amino acids, peptides, and analogues
M180T314.pos	Up	1.23298	2.72741	0.0413633	Nodiff	1.04064	2.04172	0.113333	Nodiff	0.613211	0.74859	0.48257	180.086	313.911	.beta.-d-glucose	[M+NH4-H2O]+	HMDB0000516	C00221	Organic oxygen compounds	Organooxygen compounds	Carbohydrates and carbohydrate conjugates
M180T337.pos	Down	1.23258	0.5622	0.0289898	Nodiff	1.19511	0.657885	0.0814362	Nodiff	0.729263	1.1702	0.327599	180.088	336.576	Phenanthridine	[M+H]+		C06975	Organoheterocyclic compounds	Quinolines and derivatives	Benzoquinolines
M126T374_1.pos	Down	1.23218	0.520531	0.0307851	Nodiff	0.931562	0.687214	0.190653	Nodiff	1.1511	1.32022	0.126452	126.066	373.85	5-methylcytosine	[M+H]+	HMDB0002894	C02376	Organoheterocyclic compounds	Diazines	Pyrimidines and pyrimidine derivatives
M324T531.pos	Down	1.23105	0.537035	0.0477399	Nodiff	0.550006	0.869321	0.420871	Nodiff	0.948204	1.61874	0.336325	323.999	531.457	Benodanil	[M+H]+		C18907	Benzenoids	Benzene and substituted derivatives	Anilides
M172T305.neg	Up	1.22898	1.28647	0.0445664	Nodiff	1.19539	1.34744	0.0515435	Nodiff	0.135804	1.04739	0.796533	172.097	304.737	Hexanoylglycine	(M-H)-	HMDB0000701		Organic acids and derivatives	Carboxylic acids and derivatives	"Amino acids, peptides, and analogues"
M131T525.pos	Down	1.22889	0.821281	0.0492412	Down	1.58316	0.830769	0.0119975	Nodiff	0.23419	1.01155	0.771789	131.034	525.363	Mesaconic acid	[M+H]+	HMDB0000749	C01732	Lipids and lipid-like molecules	Fatty Acyls	Fatty acids and conjugates
M165T419.pos	Up	1.22828	1.55477	0.0376625	Nodiff	0.327304	1.15913	0.676256	Nodiff	1.18942	0.745535	0.162937	165.051	418.97	3,4-Dihydroxyhydrocinnamic acid	(M+H-H2O)+
M295T477.pos	Up	1.22611	1.20848	0.0476937	Nodiff	1.06564	1.11204	0.125429	Nodiff	0.854688	0.920201	0.294813	295.128	476.685	Aspartame	[M+H]+	HMDB0001894	C11045	Organic acids and derivatives	Carboxylic acids and derivatives	"Amino acids, peptides, and analogues"
M96T54.pos	Up	1.22337	1.88737	0.0405358	Nodiff	0.449878	1.35853	0.489994	Nodiff	0.990166	0.7198	0.211848	96.0449	53.5627	2(1h)-pyridinone	[M+H]+	HMDB0013751	C02502	Organoheterocyclic compounds	Pyridines and derivatives	Hydropyridines
M322T533.pos	Up	1.22259	1.86949	0.0328839	Nodiff	1.09958	1.37988	0.120325	Nodiff	0.813212	0.738107	0.268674	322.017	533.087	Phosalone	[M+H-CH2S]+	HMDB0041985	C11028	Organoheterocyclic compounds	Benzoxazoles	Benzoxazolones
M150T384.pos	Down	1.22019	0.588923	0.0452528	Nodiff	1.24644	0.62924	0.0788378	Nodiff	0.607767	1.06846	0.522614	150.112	383.555	Triethanolamine	[M+H]+	HMDB0032538	C06771	Organic nitrogen compounds	Organonitrogen compounds	Amines
M210T411_1.pos	Nodiff	1.21873	1.58666	0.0500416	Nodiff	0.0402198	1.01747	0.985876	Nodiff	1.46842	0.641266	0.06074	210.05	411.056	Metazachlor	[M+H-C3H4N2]+		C10948	Benzenoids	Benzene and substituted derivatives	Anilides
M150T436_6.pos	Up	1.21615	1.38822	0.0377601	Up	1.56329	1.24916	0.0165454	Nodiff	0.397456	0.899828	0.542248	150.058	435.711	L-methionine	[M+H]+	HMDB0000696	C00073	Organic acids and derivatives	Carboxylic acids and derivatives	Amino acids, peptides, and analogues
M151T340_3.neg	Up	1.21554	1.11111	0.0418205	Up	1.9094	1.25784	0.000263672	Up	1.75961	1.13206	0.0137704	151.025	339.713	Xanthine	[M-H]-	HMDB0000292	C00385	Organoheterocyclic compounds	Imidazopyrimidines	Purines and purine derivatives
M122T68.pos	Up	1.21321	1.22958	0.0385924	Nodiff	1.05358	1.17297	0.111651	Nodiff	0.358461	0.953959	0.55029	122.072	67.6828	3-amino-2,3-dihydrobenzoic acid	[M+H-H2O]+		C12110	Organic acids and derivatives	Carboxylic acids and derivatives	Amino acids, peptides, and analogues
M138T438.pos	Nodiff	1.21018	0.784741	0.0533479	Nodiff	0.115038	1.04279	0.891656	Nodiff	1.36663	1.32883	0.0830116	138.055	437.651	Trigonelline	[M+H]+	HMDB0000875	C01004	Alkaloids and derivatives
M237T332.neg	Up	1.20965	1.78115	0.0359852	Up	1.52542	2.22536	0.00929714	Nodiff	0.698936	1.2494	0.408473	237.091	332.233	4-(2-hydroxyethyl)piperazine-1-ethanesulfonic acid	[M-H]-	HMDB0062295		Organoheterocyclic compounds	Diazinanes	Piperazines
M147T454.pos	Up	1.20872	1.48706	0.037895	Up	1.42223	1.24903	0.0306155	Nodiff	0.604227	0.839933	0.384403	147.044	453.646	Farrerol	[M+H-C8H10O3]+	HMDB0130571	C09734	Phenylpropanoids and polyketides	Flavonoids	Flavans
M127T576_4.neg	Up	1.20846	1.06759	0.0459193	Nodiff	1.24027	1.11125	0.0527415	Nodiff	0.785199	1.0409	0.41567	127	575.863	Glyceric acid	(M+Na-2H)-	HMDB0000139/HMDB0031818	C00258	Organic oxygen compounds	Organooxygen compounds	Carbohydrates and carbohydrate conjugates
M526T346.neg	Down	1.20789	0.659431	0.032596	Nodiff	1.02982	0.771781	0.128008	Nodiff	1.0713	1.17037	0.163025	526.293	346.282	1-pentadecanoyl-sn-glycero-3-phosphocholine	[M+HCO2]-	HMDB0010381		Lipids and lipid-like molecules	Glycerophospholipids	Glycerophosphocholines
M148T241.pos	Nodiff	1.20598	1.46343	0.0506697	Up	1.36811	1.51451	0.0351411	Nodiff	0.168101	1.0349	0.877639	148.06	240.574	Clomeprop	[M+H-C7H6Cl2O]+		C18531	Benzenoids	Benzene and substituted derivatives	Anilides
M143T415.pos	Up	1.20279	1.52776	0.0381055	Nodiff	0.980681	1.16764	0.178743	Nodiff	1.14078	0.764281	0.138896	143.073	415.421	N-phenyl-2-naphthylamine	[M+H-C6H5]+	HMDB0032865	C14694
M348T486.neg	Nodiff	1.20241	0.723743	0.0545348	Nodiff	1.2963	0.786235	0.0548	Nodiff	0.737378	1.08635	0.374336	348.086	486.288	Ampicillin	[M-H]-	HMDB0014559	C06574	Organoheterocyclic compounds	Lactams	Beta lactams
M356T153.pos	Nodiff	1.2023	0.916003	0.0512941	Nodiff	0.598011	0.950944	0.417578	Nodiff	0.279955	1.03814	0.722626	356.351	152.702	Arachidoyl ethanolamide	[M+H]+			Organic nitrogen compounds	Organonitrogen compounds	Amines
M118T425_4.pos	Nodiff	1.20222	0.834553	0.0509852	Down	1.46383	0.735623	0.0239689	Nodiff	0.936866	0.881457	0.271721	118.018	424.598	Dl-homocysteine	[M+H-H2O]+	HMDB0000742	C05330	Organic acids and derivatives	Carboxylic acids and derivatives	Amino acids, peptides, and analogues
M125T412.pos	Nodiff	1.20104	0.718349	0.0508096	Nodiff	0.575982	1.13673	0.400433	Up	1.86681	1.58242	0.012404	125.107	412.025	1-butylimidazole	[M+H]+			Organoheterocyclic compounds	Azoles	Imidazoles
M181T461.neg	Up	1.20102	2.02443	0.0360752	Up	1.30603	1.602	0.0350879	Nodiff	0.365459	0.791331	0.597076	181.028	461.365	7-methyluric acid	[M-H]-	HMDB0011107	C16355	Organoheterocyclic compounds	Imidazopyrimidines	Purines and purine derivatives
M109T567_2.pos	Down	1.20092	0.756546	0.0410819	Nodiff	0.704207	0.884124	0.320674	Nodiff	1.62591	1.16863	0.0587696	109.029	567.331	1,2,3-benzenetriol	[M+H-H2O]+	HMDB0013674	C01108	Benzenoids	Phenols	Benzenetriols and derivatives
M500T348.neg	Down	1.19863	0.706039	0.0350307	Nodiff	1.02909	0.810437	0.126369	Nodiff	1.03908	1.14786	0.178867	500.277	348.273	Leukotriene d4	[M-H]1-	HMDB0003080	C05951	Lipids and lipid-like molecules	Fatty Acyls	Eicosanoids
M133T1_2.neg	Nodiff	1.1964	0.715882	0.0573961	Down	1.34242	0.636039	0.0406183	Nodiff	0.488819	0.888469	0.49442	133.051	0.81307	5-(2-aminopyridyl)amide oxime	[M-H-H2O]-			Organoheterocyclic compounds	Pyridines and derivatives	Aminopyridines and derivatives
M189T726.pos	Up	1.19384	1.84423	0.0386847	Nodiff	1.27419	1.36511	0.0658045	Nodiff	0.674366	0.740205	0.347413	189.134	726.131	N-alpha-acetyl-l-lysine	[M+H]+		C12989	Organic acids and derivatives	Carboxylic acids and derivatives	Amino acids, peptides, and analogues
M217T27.neg	Nodiff	1.19327	1.49189	0.0690392	Nodiff	1.26934	1.47801	0.0626273	Nodiff	0.00572824	0.990694	0.95979	217.017	26.9411	4,4'-thiodiphenol	[M-H]-			Organosulfur compounds	Thioethers	Aryl thioethers
M255T43_2.neg	Nodiff	1.1915	0.899685	0.050577	Nodiff	0.740594	0.931403	0.288197	Nodiff	0.481606	1.03525	0.624949	255.232	43.0685	Palmitic acid	[M-H]-	HMDB0000220	C00249	Lipids and lipid-like molecules	Fatty Acyls	Fatty acids and conjugates
M101T159.neg	Up	1.1884	1.30595	0.0400357	Up	1.46063	1.36013	0.0173137	Nodiff	0.309962	1.04149	0.735543	101.023	158.686	2-ketobutyric acid	[M-H]-	HMDB0000005	C00109	Organic acids and derivatives	Keto acids and derivatives	Short-chain keto acids and derivatives
M211T361.neg	Nodiff	1.18556	1.38819	0.0614671	Up	2.06596	1.67081	0.0001585	Nodiff	1.20127	1.20359	0.122685	211.082	361.229	Benzoic acid, 3,4,5-trimethoxy-	[M-H]-	HMDB0033839		Benzenoids	Benzene and substituted derivatives	Benzoic acids and derivatives
M123T453.pos	Up	1.18542	1.42449	0.0417848	Up	1.31359	1.22238	0.0484808	Nodiff	0.585221	0.85812	0.394746	123.044	453.478	4-hydroxybenzaldehyde	[M+H]+	HMDB0011718	C00633	Organic oxygen compounds	Organooxygen compounds	Carbonyl compounds
M239T574.neg	Nodiff	1.18227	0.744191	0.057881	Nodiff	0.679899	0.881427	0.310406	Nodiff	0.79159	1.18441	0.290057	238.993	573.892	Homocarnosine	[M-H]-	HMDB0000745	C00884	Organic acids and derivatives	Peptidomimetics	Hybrid peptides
M255T44.pos	Nodiff	1.181	3.7475	0.0553107	Nodiff	0.275026	2.06413	0.665603	Nodiff	1.2789	0.550802	0.105343	255.065	43.862	Daidzein	[M+H]+	HMDB0003312	C10208	Phenylpropanoids and polyketides	Isoflavonoids	Isoflav-2-enes
M258T374.pos	Down	1.1795	0.530743	0.0400216	Nodiff	0.788684	0.721443	0.275385	Nodiff	1.20535	1.35931	0.112092	258.108	373.934	5-methylcytidine	[M+H]+	HMDB0000982		Nucleosides, nucleotides, and analogues	Pyrimidine nucleosides
M188T415_2.pos	Up	1.17887	1.48672	0.0484544	Nodiff	1.23372	1.16588	0.0846119	Nodiff	0.952486	0.784197	0.224524	188.07	415.421	Indolelactic acid	[M+H-H2O]+	HMDB0000671	C02043	Organoheterocyclic compounds	Indoles and derivatives	Indolyl carboxylic acids and derivatives
M194T482.pos	Nodiff	1.17732	1.08051	0.0561382	Nodiff	0.1232	1.01149	0.881925	Nodiff	1.13604	0.936118	0.213356	194.117	482.057	Isoproterenol	[M+H-H2O]+	HMDB0015197	C07056	Benzenoids	Phenols	Benzenediols
M154T309.pos	Down	1.17718	0.701172	0.0496822	Nodiff	0.221475	1.04977	0.769961	Up	1.69528	1.49717	0.02876	154.072	308.51	Dopamine	[M+H]+	HMDB0000073	C03758	Benzenoids	Phenols	Benzenediols
M185T564.neg	Nodiff	1.17679	2.02469	0.0634468	Nodiff	1.16569	2.13471	0.0666284	Nodiff	0.090187	1.05434	0.981881	184.985	563.802	2-phosphoglycerate	[M-H]-	HMDB0000362	C00197	Organic oxygen compounds	Organooxygen compounds	Carbohydrates and carbohydrate conjugates
M132T502_7.pos	Up	1.17625	5.1629	0.0435844	Nodiff	0.653027	37.9142	0.369225	Nodiff	0.349949	7.34358	0.673111	132.102	501.899	Creatine	[M+H]+	HMDB0000064	C00300	Organic acids and derivatives	Carboxylic acids and derivatives	Amino acids, peptides, and analogues
M244T72.pos	Nodiff	1.17309	0.589276	0.0596364	Nodiff	0.394438	0.822467	0.577893	Nodiff	1.43009	1.39572	0.0769665	244.136	72.1778	Gly-Pro-Ala	[M+H]+			Organic acids and derivatives	Carboxylic acids and derivatives	Amino acids, peptides, and analogues
M117T1019.pos	Nodiff	1.16911	0.687479	0.0604215	Nodiff	0.467866	0.871047	0.511548	Nodiff	1.23483	1.26702	0.176615	117.066	1018.82	Ethyl isobutyrate	[M+H]+	HMDB0031248		Organic acids and derivatives	Carboxylic acids and derivatives	Carboxylic acid derivatives
M74T506.pos	Up	1.16677	1.27947	0.043047	Nodiff	1.21085	1.2022	0.0714419	Nodiff	0.290009	0.939606	0.602186	74.0607	505.749	N,n-dimethylformamide	[M+H]+	HMDB0001888	C03134	Organic acids and derivatives	Carboxylic acids and derivatives	Carboxylic acid derivatives
M185T609.neg	Nodiff	1.16528	2.13974	0.0660566	Nodiff	0.885112	2.10336	0.162944	Nodiff	0.36135	0.982996	0.748671	184.985	608.915	3-Phospho-D-glycerate	[M-H]-	HMDB0062707	C00197	Organic oxygen compounds	Organooxygen compounds	Carbohydrates and carbohydrate conjugates
M134T531.pos	Nodiff	1.16304	0.873688	0.0650892	Nodiff	0.770836	0.923933	0.23515	Nodiff	0.814723	1.05751	0.420083	134.045	531.486	Guanidinosuccinic acid	[M+H-CH2N2]+		C03139	Organic acids and derivatives	Carboxylic acids and derivatives	Amino acids, peptides, and analogues
M313T578.pos	Down	1.16081	0.707394	0.0459226	Nodiff	0.157945	0.956152	0.846118	Up	1.6154	1.35165	0.0305124	313.029	577.505	Spirodiclofen	[M+H-C6H10O]+		C18553	Benzenoids	Benzene and substituted derivatives	Halobenzenes
M205T415_2.pos	Nodiff	1.15899	1.44726	0.0533643	Nodiff	1.28689	1.15922	0.0721689	Nodiff	0.910252	0.800978	0.247879	205.097	415.473	DL-tryptophan	[M+H]+	HMDB0030396	C00078	Organoheterocyclic compounds	Indoles and derivatives	Indolyl carboxylic acids and derivatives
M243T219.pos	Nodiff	1.15884	3.48053	0.0798258	Nodiff	1.27696	2.40074	0.0652298	Nodiff	0.303981	0.689763	0.76026	243.097	218.651	Thymidine	(M+H)+	HMDB0000273	C00214	Nucleosides, nucleotides, and analogues	Pyrimidine nucleosides	Pyrimidine 2'-deoxyribonucleosides
M482T356.pos	Up	1.15701	1.3324	0.0442282	Nodiff	0.820504	1.15188	0.246699	Nodiff	0.874133	0.864518	0.270753	482.359	355.82	1-hexadecyl-sn-glycero-3-phosphocholine	[M+H]+			Lipids and lipid-like molecules	Glycerophospholipids	Glycerophosphocholines
M100T350.neg	Nodiff	1.15566	0.753157	0.0525737	Down	1.70428	0.63715	0.00243571	Nodiff	0.919367	0.845972	0.240871	100.021	349.776	1-aminocyclopropanecarboxylic acid	[M-H]-	HMDB0036458	C01234	Organic acids and derivatives	Carboxylic acids and derivatives	Amino acids, peptides, and analogues
M111T32.neg	Nodiff	1.15407	1.15359	0.0701803	Up	1.81265	1.21634	0.00139466	Nodiff	0.698178	1.05439	0.36325	110.974	32.1378	Methylphosphonothioic acid o-ethyl ester	[M-H-C2H4]-
M119T454.pos	Up	1.15092	1.43485	0.0480252	Up	1.36737	1.25087	0.04067	Nodiff	0.456332	0.871778	0.490712	119.049	453.658	2-(2-hydroxyethoxy)phenol	[M+H-2H2O]+
M182T454.pos	Nodiff	1.15036	1.39964	0.0500061	Up	1.54326	1.28383	0.0150981	Nodiff	0.181247	0.917256	0.70551	182.081	453.67	DL-tyrosine	[M+H]+	HMDB0000158	C00082	Organic acids and derivatives	Carboxylic acids and derivatives	Amino acids, peptides, and analogues
M205T432.pos	Nodiff	1.14808	1.29088	0.0746926	Nodiff	0.278158	1.02481	0.680963	Down	1.70002	0.793888	0.026374	205.044	431.656	D-mannitol	[M+Na]+	HMDB0000765	C00392	Organic oxygen compounds	Organooxygen compounds	Carbohydrates and carbohydrate conjugates
M188T297.pos	Nodiff	1.14719	0.651274	0.0536164	Nodiff	0.263976	0.918155	0.74694	Nodiff	1.52088	1.40978	0.0546978	188.074	297.279	Atrazine desethyl	[M+H]+	HMDB0033249	C06559	Organoheterocyclic compounds	Triazines	Aminotriazines
M141T409.pos	Nodiff	1.14603	1.90608	0.0599348	Up	1.40128	1.78092	0.03509	Nodiff	0.0214359	0.934336	0.915298	141.113	408.593	Hexamethylenetetramine	[M+H]+	HMDB0029598		Organoheterocyclic compounds	Triazinanes	1,3,5-triazinanes
M181T93.neg	Nodiff	1.14194	2.26371	0.0649199	Nodiff	0.852115	1.5282	0.184073	Nodiff	0.662094	0.675086	0.417811	180.999	92.8814	4-hydroxyisophthalic acid	[M-H]-		C21168	Benzenoids	Benzene and substituted derivatives	Benzoic acids and derivatives
M159T415.pos	Nodiff	1.1417	1.26675	0.0521621	Up	1.64935	1.29683	0.00672233	Nodiff	0.42637	1.02375	0.721494	159.092	415.473	1,5-diaminonaphthalene	[M+H]+		C19463
M209T79.neg	Nodiff	1.14088	1.34815	0.0664875	Nodiff	0.378936	1.07755	0.547622	Nodiff	1.47634	0.799283	0.0554324	209.066	78.6873	D-Lyxose	(M+CH3COO)-		C00476
M199T32.neg	Nodiff	1.14071	0.687765	0.0644979	Down	1.30242	0.655144	0.041398	Nodiff	0.36519	0.95257	0.700137	199.006	32.0424	Acetic acid, 2-(4-chloro-2-methylphenoxy)-	[M-H]-		C18528	Benzenoids	Benzene and substituted derivatives	Phenoxyacetic acid derivatives
M325T305.neg	Nodiff	1.14031	1.20811	0.0691319	Up	1.78763	1.65382	0.00100159	Up	1.98442	1.36893	0.00462571	325.106	305.483	Methopterine	[M-H-C5H7O3N]-			Organoheterocyclic compounds	Pteridines and derivatives	Pterins and derivatives
M147T603.neg	Nodiff	1.13619	0.583223	0.0708689	Nodiff	1.10577	0.621397	0.100887	Nodiff	0.220703	1.06545	0.805447	147.047	602.507	trans-cinnamate	(M-H)-		C00423
M189T739.pos	Nodiff	1.13419	0.805184	0.0829293	Nodiff	1.11437	0.817802	0.105116	Nodiff	0.60496	1.01567	0.553708	189.16	739.175	N6,N6,N6-Trimethyl-L-lysine	[M+H]+	HMDB0001325	C03793	Organic acids and derivatives	Carboxylic acids and derivatives	Amino acids, peptides, and analogues
M383T78.neg	Nodiff	1.13253	2.38213	0.0600685	Up	1.84342	4.22049	0.00251333	Up	1.73803	1.77173	0.0280461	383.243	78.1364	Dehydrocholic acid	[M-H-H2O]-		C13154	Lipids and lipid-like molecules	Steroids and steroid derivatives	Bile acids, alcohols and derivatives
M228T404.pos	Nodiff	1.13215	1.46862	0.0711114	Up	1.36825	1.64475	0.0349292	Nodiff	0.351288	1.11993	0.651035	228.053	404.126	Gemcitabine	(M+H-2H2O)+
M149T412.pos	Nodiff	1.13183	1.34823	0.0526741	Nodiff	1.28276	1.21687	0.0593262	Nodiff	0.395044	0.902565	0.530138	149.06	411.717	Harpagoside	[M+H-C15H22O9]+		C09783	Lipids and lipid-like molecules	Prenol lipids	Terpene glycosides
M278T567.pos	Nodiff	1.13093	0.739102	0.0592484	Nodiff	0.680243	0.860059	0.333369	Nodiff	1.46877	1.16366	0.0835244	278.063	567.368	D-Fructose-6-phosphate	(M+NH4)+	HMDB0000124	C00085	Organic oxygen compounds	Organooxygen compounds	Carbohydrates and carbohydrate conjugates
M255T340.neg	Nodiff	1.1305	0.821823	0.0646072	Nodiff	0.741499	0.890402	0.285691	Nodiff	0.481615	1.08345	0.625214	255.036	339.716	3-(5-phenylthiophen-2-yl)prop-2-ynyl acetate	[M-H]-			Organoheterocyclic compounds	Thiophenes	2,5-disubstituted thiophenes
M132T81.pos	Nodiff	1.1289	1.47367	0.0637443	Nodiff	0.023552	0.949506	0.922197	Down	1.71263	0.644316	0.0400187	132.046	80.9438	Zonisamide	[M+H-H3SO2N]+	HMDB0015045	C07504
M173T569.pos	Nodiff	1.12828	1.54035	0.0683803	Nodiff	0.759177	1.38265	0.272327	Nodiff	0.62551	0.897626	0.441746	173.103	569.472	N-(omega)-Hydroxyarginine	(M+H-H2O)+	HMDB0004224	C05933	Organic acids and derivatives	Carboxylic acids and derivatives	"Amino acids, peptides, and analogues"
M152T507.neg	Nodiff	1.12712	0.73558	0.0747053	Down	1.61689	0.661964	0.00742699	Nodiff	0.204163	0.899921	0.801027	152.001	507.269	L-cysteinesulfinic acid	[M-H]-	HMDB0060179	C00606	Organic acids and derivatives	Carboxylic acids and derivatives	Amino acids, peptides, and analogues
M336T81.pos	Nodiff	1.12522	0.546761	0.0517818	Nodiff	0.786779	0.711867	0.280308	Nodiff	1.18114	1.30197	0.116961	336.166	80.5634	Isopentenyladenosine	[M+H]+		C16427
M173T24_2.neg	Nodiff	1.12393	1.37238	0.0728615	Nodiff	0.87865	1.23782	0.173824	Nodiff	0.464501	0.901946	0.560428	172.99	23.7364	Isocitric acid	[M-H-H2O]-	HMDB0000193	C00311	Organic acids and derivatives	Carboxylic acids and derivatives	Tricarboxylic acids and derivatives
M147T68.neg	Nodiff	1.11913	1.26443	0.0619639	Up	1.66913	1.74026	0.00483653	Nodiff	1.36001	1.37631	0.0772871	147.029	68.2921	3-(2-hydroxyphenyl)propionic acid	[M-H-H2O]-	HMDB0033752	C01198
M196T53.pos	Nodiff	1.11498	1.80912	0.064811	Up	1.5004	1.68205	0.0211563	Nodiff	0.0291475	0.929763	0.954593	196.097	52.5139	Methyltyrosinate	[M+H]+	HMDB0029217	C03404	Organic acids and derivatives	Carboxylic acids and derivatives	Amino acids, peptides, and analogues
M135T309_3.neg	Nodiff	1.11316	0.746398	0.0706742	Nodiff	0.757885	0.824203	0.237193	Nodiff	0.406282	1.10424	0.569843	135.058	309.163	2-methylbenzoic acid	[M-H]-	HMDB0002340	C07215	Benzenoids	Benzene and substituted derivatives	Benzoic acids and derivatives
M289T579.neg	Nodiff	1.11245	0.739252	0.0534887	Nodiff	0.248534	0.939154	0.708251	Up	1.44639	1.27041	0.0486153	289.032	578.518	D-Ribose 5-phosphate	(M+CH3COO)-	HMDB0001548	C00117	Organic oxygen compounds	Organooxygen compounds	Carbohydrates and carbohydrate conjugates
M403T531.pos	Nodiff	1.11214	1.86284	0.095742	Nodiff	1.18768	2.15333	0.0732865	Nodiff	0.267153	1.15594	0.731123	403.083	530.6	Pyrazoxyfen	[M+H]+		C18556	Benzenoids	Benzene and substituted derivatives	Benzoyl derivatives
M153T141.pos	Nodiff	1.11072	0.681554	0.0625704	Nodiff	0.428754	0.90511	0.53939	Nodiff	0.898062	1.32801	0.197861	153.066	140.964	8-hydroxyquinoline-2-carbonitrile	[M+H-H2O]+			Organoheterocyclic compounds	Quinolines and derivatives	Hydroxyquinolines
M81T69.pos	Nodiff	1.10979	1.29337	0.060893	Nodiff	0.792557	1.13269	0.259762	Nodiff	0.688607	0.875769	0.326817	81.0453	68.6077	1,5-hexadien-3-ol	[M+H-H2O]+			Organic oxygen compounds	Organooxygen compounds	Alcohols and polyols
M357T463.neg	Nodiff	1.10419	0.805835	0.0789804	Nodiff	1.05833	0.839373	0.107704	Nodiff	0.422699	1.04162	0.63574	357.088	463	3-hydroxy-7,8,2',3'-tetramethoxyflavone	[M-H]-			Phenylpropanoids and polyketides	Flavonoids	Flavones
M161T744.pos	Nodiff	1.10294	0.818127	0.0565843	Nodiff	0.530508	0.924548	0.45545	Nodiff	0.548607	1.13008	0.443544	161.128	744.317	N6-Methyl-L-lysine	(M+H)+	HMDB0002038	C02728	Organic acids and derivatives	Carboxylic acids and derivatives	"Amino acids, peptides, and analogues"
M147T436.pos	Nodiff	1.10138	1.28929	0.0749898	Up	1.35699	1.13659	0.0390247	Nodiff	0.610119	0.881564	0.401266	147.113	435.964	L-Lysine	(M+H)+	HMDB0000182	C00047	Organic acids and derivatives	Carboxylic acids and derivatives	"Amino acids, peptides, and analogues"
M220T40.neg	Nodiff	1.09979	1.43088	0.0760411	Up	1.61229	1.95336	0.00935968	Up	1.77987	1.36515	0.0200794	220.083	39.5092	Desethyleneciprofloxacin	[M-H-C4H4O2]-			Organoheterocyclic compounds	Quinolines and derivatives	Quinoline carboxylic acids
M166T412_5.pos	Nodiff	1.09626	1.33719	0.0611752	Nodiff	1.29258	1.21931	0.0565818	Nodiff	0.31673	0.911839	0.590586	166.086	411.78	DL-phenylalanine	[M+H]+		C02057	Organic acids and derivatives	Carboxylic acids and derivatives	Amino acids, peptides, and analogues
M103T412.pos	Nodiff	1.09587	1.35759	0.0616358	Up	1.40598	1.25288	0.0353532	Nodiff	0.197306	0.922874	0.695072	103.055	411.717	Phenylacetaldehyde	[M+H-H2O]+	HMDB0006236	C00601	Benzenoids	Benzene and substituted derivatives	Phenylacetaldehydes
M417T28.neg	Nodiff	1.09425	0.700558	0.0841824	Nodiff	0.474216	0.857673	0.495934	Nodiff	0.988287	1.22427	0.194125	417.209	28.3226	Dauricine	[M-H-C12H16O2N]-		C09419	Organoheterocyclic compounds	Isoquinolines and derivatives	Benzylisoquinolines
M123T1_3.neg	Nodiff	1.09388	1.37965	0.0894758	Nodiff	0.0912039	1.07492	0.936848	Nodiff	1.07677	0.779129	0.202901	123.066	0.860317	Orcinol	[M-H]-		C00727	Benzenoids	Phenols	Benzenediols
M541T162.pos	Nodiff	1.09374	0.586188	0.0891439	Nodiff	1.25488	1.91896	0.0506604	Up	2.37591	3.27362	0.00101943	541.291	161.599	7.alpha.,17.alpha.-dimethyl-5.beta.-androstane-3.alpha.,17.beta.-diol glucuronide	[M-H+2Na]+			Lipids and lipid-like molecules	Steroids and steroid derivatives	Steroidal glycosides
M166T412_4.pos	Nodiff	1.09351	1.42137	0.0650619	Up	1.76251	1.55651	0.00573195	Nodiff	0.848364	1.09508	0.366272	166.047	411.711	Eflornithine	[M+H-NH3]+		C07997	Organic acids and derivatives	Carboxylic acids and derivatives	Amino acids, peptides, and analogues
M111T315.pos	Nodiff	1.09348	1.25584	0.0837595	Nodiff	0.907767	1.14904	0.201674	Nodiff	0.782826	0.914958	0.284862	111.056	314.604	D-erythro-imidazolylglycerol phosphate	[M+H-CH5O5P]+		C04666	Organic acids and derivatives	Organic phosphoric acids and derivatives	Phosphate esters
M120T412_5.pos	Nodiff	1.0919	1.34364	0.0623931	Nodiff	1.32207	1.22334	0.0512482	Nodiff	0.310184	0.910468	0.598707	120.081	411.78	Phenylalanine	[M+H-CH2O2]+	HMDB0000159	C00079	Organic acids and derivatives	Carboxylic acids and derivatives	Amino acids, peptides, and analogues
M157T74.pos	Nodiff	1.09086	0.613915	0.0857872	Down	1.35772	0.528148	0.0473901	Nodiff	0.109502	0.860296	0.885953	157.097	74.4729	Indole-3-acetonitrile	[M+H]+	HMDB0006524	C02938	Organoheterocyclic compounds	Indoles and derivatives	Indoles
M255T43.pos	Nodiff	1.08416	0.658832	0.070954	Nodiff	0.898291	0.74645	0.199165	Nodiff	0.714353	1.13299	0.395909	255.214	42.8344	5alpha-androstan-17beta-ol-3-one	[M+H-2H2O]+	HMDB0002961	C03917	Lipids and lipid-like molecules	Steroids and steroid derivatives	Androstane steroids
M205T552.pos	Nodiff	1.08123	0.800444	0.0751001	Nodiff	1.24166	0.78444	0.053001	Nodiff	0.0822664	0.980006	0.867559	205.082	551.89	Gly-Glu	[M+H]+			Organic acids and derivatives	Carboxylic acids and derivatives	Amino acids, peptides, and analogues
M130T411_1.pos	Nodiff	1.07822	1.3858	0.0772167	Nodiff	0.683127	1.16882	0.337641	Nodiff	0.75635	0.84342	0.338421	130.065	411.017	Indoleacetic acid	[M+H-CH2O2]+	HMDB0000197	C00954	Organoheterocyclic compounds	Indoles and derivatives	Indolyl carboxylic acids and derivatives
M121T411.pos	Nodiff	1.07786	1.28012	0.0648516	Nodiff	1.12975	1.19697	0.091204	Nodiff	0.271318	0.935043	0.638079	121.065	411.313	Benzamidine	[M+H]+		C01784
M292T550.pos	Nodiff	1.07458	0.713585	0.100962	Nodiff	1.16785	0.709577	0.0715817	Nodiff	0.38118	0.994382	0.778479	291.974	550.189	Ebselen oxide	[M+H]+
M387T412.pos	Nodiff	1.07082	2.10764	0.0699955	Nodiff	1.16287	1.51289	0.0923469	Nodiff	0.41503	0.717816	0.540217	387.084	411.717	Irisflorentin	[M+H]+		C17958	Phenylpropanoids and polyketides	Isoflavonoids	O-methylated isoflavonoids
M86T633.pos	Nodiff	1.0702	0.752007	0.108665	Nodiff	0.497136	0.966404	0.461137	Nodiff	1.24364	1.2851	0.145227	86.097	633.174	Piperidine	[M+H]+	HMDB0034301	C01746
M191T763.pos	Nodiff	1.0695	1.14466	0.0880097	Nodiff	0.126924	1.01298	0.815078	Nodiff	1.24571	0.884962	0.115026	191.076	762.792	7-methoxy-4-methylcoumarin	[M+H]+
M189T752.neg	Nodiff	1.06917	1.34179	0.078175	Up	2.02417	1.89187	0.000450354	Up	1.96747	1.40996	0.0132407	189.123	752.068	5-methoxytryptamine	[M-H]-	HMDB0004095	C05659	Organoheterocyclic compounds	Indoles and derivatives	Tryptamines and derivatives
M269T43_2.neg	Nodiff	1.06693	1.14152	0.0840683	Nodiff	0.409039	1.06573	0.51253	Nodiff	0.680961	0.933608	0.3654	269.248	43.0271	Heptadecanoic acid	[M-H]-	HMDB0002259		Lipids and lipid-like molecules	Fatty Acyls	Fatty acids and conjugates
M185T552.neg	Nodiff	1.06485	0.740475	0.0787789	Nodiff	1.17843	0.74255	0.0594616	Nodiff	0.116871	1.0028	0.95752	185.056	552.253	Endothal	[M-H]-			Organic acids and derivatives	Carboxylic acids and derivatives	Dicarboxylic acids and derivatives
M210T538.pos	Nodiff	1.06399	1.94769	0.106654	Up	1.54049	2.63967	0.0234432	Nodiff	1.24343	1.35528	0.111032	210.133	538.028	N-octanoyl-l-homoserine lactone	[M+H-H2O]+		C21199	Organic acids and derivatives	Carboxylic acids and derivatives	Amino acids, peptides, and analogues
M303T314.pos	Nodiff	1.06333	1.11266	0.090804	Nodiff	1.23819	1.14492	0.0670164	Nodiff	0.23838	1.02899	0.728755	303.173	313.923	19-hydroxyandrost-4-ene-3,17-dione	[M+H]+	HMDB0003955	C05290	Lipids and lipid-like molecules	Steroids and steroid derivatives	Androstane steroids
M203T23.neg	Nodiff	1.06116	1.37601	0.0948488	Nodiff	1.08114	1.39092	0.092303	Nodiff	0.0504792	1.01084	0.959916	203.001	23.3257	6-quinoxalinecarbonitrile, 1,2,3,4-tetrahydro-7-nitro-2,3-dioxo-	[M-H-CO]-		C13668	Organoheterocyclic compounds	Diazanaphthalenes	Benzodiazines
M117T415_1.pos	Nodiff	1.06009	1.43197	0.0788829	Nodiff	0.759253	1.11033	0.297698	Nodiff	0.955671	0.77539	0.204663	117.058	414.918	1h-inden-2-amine, 2,3-dihydro-n-methyl-	[M+H-CH5N]+
M99T314.pos	Nodiff	1.05719	1.12024	0.103832	Nodiff	0.682316	1.06109	0.32273	Nodiff	0.770927	0.947197	0.340956	99.0557	313.923	Levulinic acid	[M+H-H2O]+	HMDB0000720		Organic acids and derivatives	Keto acids and derivatives	Gamma-keto acids and derivatives
M415T336.pos	Nodiff	1.05666	1.39256	0.102693	Up	1.79996	1.79991	0.00275027	Nodiff	1.27901	1.29253	0.0904054	415.32	336.299	Delta4-dafachronic acid	[M+H]+			Lipids and lipid-like molecules	Steroids and steroid derivatives	Bile acids, alcohols and derivatives
M159T49_2.neg	Nodiff	1.05628	1.2408	0.0909067	Nodiff	0.130049	1.00191	0.848714	Nodiff	1.11563	0.80747	0.148586	159.066	49.1658	2-aminoquinolin-8-ol	[M-H]-			Organoheterocyclic compounds	Quinolines and derivatives	Aminoquinolines and derivatives
M261T350.pos	Nodiff	1.05448	1.20195	0.104454	Nodiff	0.0687456	1.1092	0.883329	Nodiff	0.786499	0.922835	0.38783	261.126	350.276	Asn-Gln	[M+H]+			Organic acids and derivatives	Carboxylic acids and derivatives	Amino acids, peptides, and analogues
M155T190.neg	Nodiff	1.05387	0.50152	0.0941121	Nodiff	0.0437818	0.894287	0.918765	Nodiff	1.33039	1.78316	0.0906428	155.028	190.261	4-chloro-3,5-dimethylphenol	[M-H]-		C14715	Benzenoids	Phenols	Cresols
M202T296.pos	Nodiff	1.05361	0.410875	0.0839404	Nodiff	0.509163	1.01639	0.456528	Nodiff	0.712263	2.47373	0.477098	202.089	295.967	Trans-zeatin	[M+H-H2O]+	HMDB0012204	C00371	Organoheterocyclic compounds	Imidazopyrimidines	Purines and purine derivatives
M221T73.pos	Nodiff	1.05214	1.40347	0.0892201	Nodiff	1.06047	1.43515	0.104951	Nodiff	0.152984	1.02258	0.995988	221.092	73.1307	Cys-Val	[M+H]+			Organic acids and derivatives	Carboxylic acids and derivatives	Amino acids, peptides, and analogues
M151T340_2.neg	Nodiff	1.05003	1.14839	0.0927385	Up	1.61794	1.29236	0.00548577	Nodiff	1.26487	1.12536	0.0976853	150.991	339.713	6-mercaptopurine	[M-H]-	HMDB0015167	C02380	Organoheterocyclic compounds	Imidazopyrimidines	Purines and purine derivatives
M335T577.pos	Nodiff	1.04941	0.736591	0.0753312	Nodiff	0.0883277	0.964964	0.926101	Up	1.57413	1.31004	0.0358347	335.011	577.281	Lormetazepam	[M+H]+	HMDB0041919		Organoheterocyclic compounds	Benzodiazepines	1,4-benzodiazepines
M133T495.pos	Nodiff	1.04918	0.763639	0.110366	Nodiff	1.05987	0.80693	0.101341	Nodiff	0.551248	1.05669	0.563629	133.069	495.343	3-ureidopropionic acid	[M+H]+	HMDB0000026	C02642	Organic acids and derivatives	Organic carbonic acids and derivatives	Ureas
M719T306.pos	Nodiff	1.0488	0.873353	0.0891345	Nodiff	1.21817	0.842811	0.0742458	Nodiff	0.470115	0.965029	0.59225	718.573	305.82	Thioetheramide-PC	(M+H-H2O)+
M371T514.pos	Nodiff	1.04738	1.61673	0.110952	Nodiff	1.25626	1.82554	0.0591751	Nodiff	0.513201	1.12916	0.552466	371.057	514.351	Spiro[3h-indole-3,3'-pyrrolidine]-1(2h)-acetic acid, 5-chloro-1'-[(2-fluorophenyl)methyl]-2,2',5'-trioxo-	[M+H-CH2O2]+			Organic acids and derivatives	Carboxylic acids and derivatives	Amino acids, peptides, and analogues
M157T217.neg	Nodiff	1.04674	0.696448	0.0955926	Nodiff	0.740454	0.787735	0.261769	Nodiff	0.399538	1.13107	0.656616	157.051	217.077	2-isopropylmalic acid	[M-H-H2O]-	HMDB0000402	C02504	Lipids and lipid-like molecules	Fatty Acyls	Fatty acids and conjugates
M233T399.pos	Nodiff	1.0448	1.70324	0.0904494	Nodiff	0.848815	1.16593	0.218591	Nodiff	0.863046	0.684535	0.258206	233.149	399.455	Leu-Thr	[M+H]+			Organic acids and derivatives	Carboxylic acids and derivatives	Amino acids, peptides, and analogues
M129T762.pos	Nodiff	1.03912	1.22158	0.0929077	Nodiff	1.22783	1.16334	0.0766423	Nodiff	0.129173	0.952322	0.74101	129.102	761.91	4-piperidinecarboxamide	[M+H]+	HMDB0000661	C00489	Organoheterocyclic compounds	Piperidines	Piperidinecarboxylic acids and derivatives
M192T539.pos	Nodiff	1.03738	1.83309	0.118121	Up	1.49286	2.45582	0.028537	Nodiff	1.21705	1.33972	0.116036	192.123	538.736	Diethyltoluamide	[M+H]+		C10935	Benzenoids	Benzene and substituted derivatives	Toluenes
M338T596.pos	Nodiff	1.03735	0.915179	0.101633	Nodiff	0.732511	0.947942	0.324241	Nodiff	1.03157	1.0358	0.243455	337.898	596.322	3,5-dibromo-l-tyrosine	[M+H]+		C03224
M230T366.pos	Nodiff	1.03211	1.07469	0.0838255	Nodiff	0.634323	1.0726	0.374891	Nodiff	0.141572	0.998057	0.872523	230.248	365.789	Lauryldimethylamine oxide	[M+H]+			Organic nitrogen compounds	Organonitrogen compounds	Aminoxides
M166T380.pos	Nodiff	1.03098	0.550932	0.0779384	Nodiff	0.94576	0.63607	0.184302	Nodiff	0.593402	1.15453	0.388267	166.072	379.702	7-methylguanosine	[M+H-C5H8O4]+	HMDB0001107	C20674	Nucleosides, nucleotides, and analogues	Purine nucleosides
M121T88.neg	Nodiff	1.02932	0.798922	0.100791	Nodiff	0.38543	0.931052	0.591459	Nodiff	0.882382	1.16538	0.281323	121.051	87.9334	Benzoic acid	[M-H]-	HMDB0001870	C00180	Benzenoids	Benzene and substituted derivatives	Benzoic acids and derivatives
M192T131.pos	Nodiff	1.0292	1.65224	0.111242	Nodiff	1.15363	1.86716	0.0759008	Nodiff	0.219375	1.13008	0.794709	192.086	131.189	L-kynurenine	[M+H-NH3]+	HMDB0000684	C00328	Organic oxygen compounds	Organooxygen compounds	Carbonyl compounds
M219T49.pos	Nodiff	1.02745	1.37692	0.0781816	Up	1.45367	1.45688	0.0252932	Nodiff	0.426985	1.05807	0.688316	219.113	48.9026	N-acetyl-5-hydroxytryptamine	[M+H]+	HMDB0001238	C00978	Organoheterocyclic compounds	Indoles and derivatives	Hydroxyindoles
M130T43.pos	Nodiff	1.02536	1.15242	0.107264	Down	1.30311	0.883059	0.0482363	Down	1.99569	0.766263	0.00908391	130.065	42.5939	1-amino-1-cyclopentanecarboxylate	[M+H]+	HMDB0062225	C03969	Organic acids and derivatives	Carboxylic acids and derivatives	Amino acids, peptides, and analogues
M127T589.pos	Nodiff	1.02401	0.869382	0.0841924	Nodiff	0.829587	1.07975	0.22405	Up	1.93372	1.24198	0.00759522	127.039	588.787	1,3,5-Benzenetriol	(M+H)+
M282T182.pos	Nodiff	1.01766	0.586878	0.107809	Nodiff	0.263831	0.922468	0.66799	Nodiff	0.98213	1.57182	0.223107	282.119	181.8	2'-o-methyladenosine	[M+H]+	HMDB0004326	C04779	Nucleosides, nucleotides, and analogues	Purine nucleosides
M132T502_5.pos	Nodiff	1.01391	0.784238	0.0943175	Nodiff	0.0826432	0.994454	0.865008	Up	1.90564	1.26805	0.016309	132.049	502.127	N-acetyl-l-alanine	[M+H]+	HMDB0000766		Organic acids and derivatives	Carboxylic acids and derivatives	Amino acids, peptides, and analogues
M258T316.pos	Nodiff	1.01385	0.761601	0.0840703	Nodiff	0.0100198	0.985268	0.961128	Up	1.62022	1.29368	0.0298017	258.108	315.5	2'-o-methylcytidine	[M+H]+
M122T578.neg	Nodiff	1.01338	1.488	0.11569	Nodiff	0.536872	1.16918	0.447428	Nodiff	0.790062	0.785737	0.297092	122.022	577.648	Nicotinate	[M-H]-	HMDB0001488	C00253	Organoheterocyclic compounds	Pyridines and derivatives	Pyridinecarboxylic acids and derivatives
M89T767.pos	Nodiff	1.01232	0.694354	0.10779	Nodiff	1.17841	0.681697	0.0907051	Nodiff	0.164045	0.981771	0.842157	89.1079	767.347	Putrescine	[M+H]+	HMDB0001414	C02896	Organic nitrogen compounds	Organonitrogen compounds	Amines
M216T49.pos	Nodiff	1.01179	1.2008	0.0861281	Nodiff	0.862816	1.25199	0.239518	Nodiff	0.066324	1.04263	0.985313	216.196	48.9026	Dodecanoic acid, 12-[[(tricyclo[3.3.1.13,7]dec-1-ylamino)carbonyl]amino]-	[M+H-C11H15NO]+			Lipids and lipid-like molecules	Fatty Acyls	Fatty acids and conjugates
M298T789.pos	Nodiff	1.0112	1.18677	0.126788	Nodiff	0.552751	1.09234	0.419673	Nodiff	0.772731	0.920427	0.354888	298.187	789.185	Desisopropyldisopyramide	[M+H]+	HMDB0061024		Organic acids and derivatives	Carboxylic acids and derivatives	Amino acids, peptides, and analogues
M184T634_3.pos	Nodiff	1.01094	0.589691	0.119923	Nodiff	0.0377026	0.924063	0.911647	Nodiff	1.30457	1.56703	0.103333	184.028	633.888	Bupropion	[M+H-C4H8]+	HMDB0001510	C06860	Organic oxygen compounds	Organooxygen compounds	Carbonyl compounds
M544T359.neg	Nodiff	1.00777	0.60118	0.103476	Nodiff	0.231184	0.842095	0.744392	Up	1.65626	1.40074	0.0259984	544.267	358.87	1-(5z,8z,11z,14z-eicosatetraenoyl)-sn-glycero-3-phosphoserine	[M-H]-
M145T478_2.neg	Nodiff	1.00666	0.927811	0.109493	Nodiff	0.557978	0.96722	0.414414	Nodiff	0.441627	1.04248	0.485435	145.013	477.641	Alpha-ketoglutarate	[M-H]-	HMDB0000208	C00026	Organic acids and derivatives	Keto acids and derivatives	Gamma-keto acids and derivatives
M213T61.pos	Nodiff	1.00478	1.39183	0.116359	Nodiff	0.819067	1.44363	0.218956	Nodiff	0.148738	1.03722	0.886698	213.062	61.0845	3-hydroxyxanthone	[M+H]+			Organoheterocyclic compounds	Benzopyrans	1-benzopyrans
M186T367.pos	Nodiff	1.00206	1.17409	0.127278	Nodiff	0.723869	1.15888	0.311517	Nodiff	0.288153	0.987041	0.819387	186.221	366.639	N-dodecylamine	[M+H]+			Organic nitrogen compounds	Organonitrogen compounds	Amines
M151T139.pos	Nodiff	1.00116	0.440654	0.108888	Nodiff	0.96944	0.47554	0.161528	Nodiff	0.554223	1.07917	0.470936	151.123	138.537	Perillaldehyde	[M+H]+	HMDB0003647	C02576	Lipids and lipid-like molecules	Prenol lipids	Monoterpenoids
M130T762.pos	Nodiff	0.997748	1.257	0.104329	Nodiff	1.02996	1.1528	0.146367	Nodiff	0.30853	0.917109	0.583502	130.086	761.838	L-pipecolic acid	[M+H]+	HMDB0000716	C00408	Organic acids and derivatives	Carboxylic acids and derivatives	Amino acids, peptides, and analogues
M160T55.pos	Nodiff	0.997344	0.851913	0.122786	Nodiff	0.413824	0.93836	0.522002	Nodiff	0.48696	1.10147	0.568963	160.133	55.4817	Pregabalin	[M+H]+	HMDB0014375		Organic acids and derivatives	Carboxylic acids and derivatives	Amino acids, peptides, and analogues
M193T1.neg	Nodiff	0.995758	0.682204	0.104392	Nodiff	0.388859	0.893367	0.599076	Nodiff	0.942413	1.30953	0.240919	193.072	0.814261	Perseitol	(M-H2O-H)-
M148T467.pos	Nodiff	0.995484	0.825619	0.10559	Nodiff	0.870335	0.883093	0.194043	Nodiff	0.740172	1.06961	0.427425	148.133	467.42	Ephedrine	[M+H-H2O]+	HMDB0015451	C01575	Benzenoids	Benzene and substituted derivatives	Phenylpropanes
M301T317.neg	Nodiff	0.994731	0.77381	0.131518	Nodiff	0.912429	0.788158	0.171465	Nodiff	0.0488522	1.01854	0.917078	301.158	316.95	Enterodiol	[M-H]-	HMDB0005056	C18166	Lignans, neolignans and related compounds	Dibenzylbutane lignans	Dibenzylbutanediol lignans
M245T467_2.neg	Nodiff	0.992362	0.778303	0.116901	Nodiff	0.190793	0.936755	0.772489	Nodiff	1.42681	1.20359	0.0778679	245.042	467.105	2'-chloro-2-hydroxy-5-methylbenzophenone	[M-H]-			Benzenoids	Benzene and substituted derivatives	Benzophenones
M298T538.neg	Nodiff	0.991119	0.779619	0.109373	Nodiff	0.189961	1.01932	0.793349	Nodiff	1.30997	1.30746	0.0919101	298.069	538.202	Pectolinarigenin	[M-H-CH3]-	HMDB0128589	C17784	Phenylpropanoids and polyketides	Flavonoids	O-methylated flavonoids
M176T490.pos	Nodiff	0.987019	1.28282	0.0888401	Nodiff	0.797587	1.13656	0.249958	Nodiff	0.61656	0.885989	0.389146	176.128	489.714	3-methoxymethcathinone	[M+H-H2O]+			Organic oxygen compounds	Organooxygen compounds	Carbonyl compounds
M225T43.neg	Nodiff	0.986397	1.29758	0.115177	Up	1.68881	1.52917	0.00410152	Nodiff	0.981459	1.17848	0.215337	225.185	43.2063	Myristoleic acid	[M-H]-	HMDB0002000	C08322	Lipids and lipid-like molecules	Fatty Acyls	Fatty acids and conjugates
M102T407_1.pos	Nodiff	0.986332	1.20801	0.115381	Up	1.6465	1.25067	0.00818983	Nodiff	0.488917	1.03531	0.643348	102.092	406.68	N.omega.-propyl-l-arginine	[M+H-C5H9O2N]+			Organic acids and derivatives	Carboxylic acids and derivatives	Amino acids, peptides, and analogues
M453T42.pos	Nodiff	0.985002	0.83964	0.102508	Nodiff	0.449065	0.932838	0.523502	Nodiff	0.65402	1.111	0.368215	453.167	42.3717	4'-o-.beta.-d-glucosyl-5-o-methylvisamminol	[M+H]+			Organoheterocyclic compounds	Benzopyrans	1-benzopyrans
M185T248.neg	Nodiff	0.983554	0.678628	0.10792	Nodiff	0.619339	0.823146	0.370796	Nodiff	0.663397	1.21296	0.412949	185.021	247.902	4-chlorophenoxyacetic acid	[M-H]-		C07088	Benzenoids	Benzene and substituted derivatives	Phenoxyacetic acid derivatives
M189T648.neg	Nodiff	0.982625	1.25511	0.130815	Nodiff	1.18896	1.31089	0.0641972	Nodiff	0.327603	1.04444	0.669587	189.087	648.175	2,6-diaminopimelic acid	[M-H]-			Organic acids and derivatives	Carboxylic acids and derivatives	Amino acids, peptides, and analogues
M166T581.pos	Nodiff	0.981773	0.718778	0.113419	Nodiff	0.278598	1.01421	0.695173	Nodiff	0.960301	1.41102	0.228009	166.05	581.382	DL-Methionine sulfoxide	(M+H)+	HMDB0002005	C02989	Organic acids and derivatives	Carboxylic acids and derivatives	"Amino acids, peptides, and analogues"
M283T76.pos	Nodiff	0.980934	1.27535	0.127906	Nodiff	0.164971	1.04932	0.814338	Nodiff	1.01262	0.822775	0.228662	283.174	75.6566	Hexaethylene glycol	[M+H]+	HMDB0061822		Organic oxygen compounds	Organooxygen compounds	Ethers
M134T1_1.neg	Nodiff	0.98009	0.76186	0.11965	Down	1.256	0.675099	0.045848	Nodiff	0.600739	0.886119	0.409885	134.035	0.814509	Adenine	[M-H]-	HMDB0000034	C00147	Organoheterocyclic compounds	Imidazopyrimidines	Purines and purine derivatives
M303T533.pos	Nodiff	0.978407	1.31767	0.108356	Nodiff	0.968589	1.36395	0.165349	Nodiff	0.0233142	1.03512	0.899789	303.06	533.365	Morin	[M+H]+	HMDB0030796	C10105	Phenylpropanoids and polyketides	Flavonoids	Flavones
M191T437.neg	Nodiff	0.97816	1.23379	0.117848	Up	1.66406	1.80992	0.00355243	Up	1.61501	1.46696	0.0358102	191.019	436.872	Noreugenin	[M-H]-		C20462	Organoheterocyclic compounds	Benzopyrans	1-benzopyrans
M557T287.pos	Nodiff	0.977395	1.16854	0.141863	Up	1.37009	1.46971	0.0284667	Nodiff	1.31569	1.25773	0.118233	557.286	286.605	Dronedarone	[M+H]+			Organic oxygen compounds	Organooxygen compounds	Carbonyl compounds
M177T583.pos	Nodiff	0.975515	2.15582	0.108711	Nodiff	0.223362	2.0135	0.720865	Nodiff	0.851845	0.933986	0.283429	177.098	583.329	Canavanine	[M+H]+	HMDB0002706	C00308	Organic acids and derivatives	Carboxylic acids and derivatives	Amino acids, peptides, and analogues
M108T69_3.pos	Nodiff	0.974439	1.2819	0.110771	Nodiff	0.602554	0.944018	0.391305	Nodiff	0.854711	0.736422	0.311426	108.056	68.5787	2,4-diaminotoluene	[M+H-CH3]+	HMDB0041799	C14401	Benzenoids	Benzene and substituted derivatives	Toluenes
M324T565.pos	Nodiff	0.973555	0.740942	0.126631	Nodiff	0.819338	0.823619	0.21835	Nodiff	0.821859	1.11158	0.371028	324.058	565.035	Cytidine 5'-monophosphate	[M+H]+	HMDB0000095	C00055	Nucleosides, nucleotides, and analogues	Pyrimidine nucleotides	Pyrimidine ribonucleotides
M245T42.pos	Nodiff	0.97147	0.876856	0.092526	Nodiff	0.654505	0.931562	0.358791	Nodiff	0.553149	1.06239	0.463998	245.226	41.7842	Linoleic acid methyl ester	[M+H-CH6O2]+	HMDB0034381		Lipids and lipid-like molecules	Fatty Acyls	Lineolic acids and derivatives
M238T535.pos	Nodiff	0.968695	0.885111	0.106986	Nodiff	0.632634	0.935936	0.400606	Nodiff	0.439198	1.05742	0.554314	238.045	534.822	Sn-glycerol-3-phosphoethanolamine	[M+Na]+		C01233	Lipids and lipid-like molecules	Glycerophospholipids	Glycerophosphoethanolamines
M188T57.neg	Nodiff	0.968448	1.44371	0.123012	Up	1.84262	3.33789	0.000934376	Up	1.83759	2.31201	0.0113751	188.071	56.5851	1h-indole-3-propanoic acid	[M-H]-	HMDB0002302		Organoheterocyclic compounds	Indoles and derivatives	Indolyl carboxylic acids and derivatives
M437T43.pos	Nodiff	0.967752	0.841779	0.116048	Nodiff	0.678863	0.891315	0.321489	Nodiff	0.34461	1.05885	0.682993	437.192	42.7905	Met-Met-Arg	[M+H]+			Organic acids and derivatives	Carboxylic acids and derivatives	Amino acids, peptides, and analogues
M211T39.neg	Nodiff	0.963855	1.30869	0.126738	Nodiff	0.556868	1.29925	0.393882	Nodiff	0.276601	0.992784	0.723353	211.133	38.8965	Dodecanedioic acid	[M-H-H2O]-	HMDB0000623	C02678	Lipids and lipid-like molecules	Fatty Acyls	Fatty acids and conjugates
M424T338.pos	Nodiff	0.963245	0.78973	0.103617	Nodiff	0.257295	0.950974	0.703718	Nodiff	1.05916	1.20418	0.184619	424.341	338.195	Linoleoylcarnitine	[M+H]+	HMDB0006469		Lipids and lipid-like molecules	Fatty Acyls	Fatty acid esters
M262T626.pos	Nodiff	0.959759	0.82591	0.127929	Nodiff	0.670006	0.90152	0.342624	Nodiff	0.864163	1.09155	0.295413	262.05	626.26	Oxolinic acid	[M+H]+		C11342	Organoheterocyclic compounds	Quinolines and derivatives	Quinoline carboxylic acids
M139T368.pos	Nodiff	0.959691	1.29937	0.13447	Nodiff	0.997112	1.4681	0.135722	Nodiff	0.191487	1.12985	0.74709	139.05	367.675	Salicylic acid	[M+H]+	HMDB0001895	C00805	Benzenoids	Benzene and substituted derivatives	Benzoic acids and derivatives
M362T233.pos	Nodiff	0.958595	1.45087	0.103645	Nodiff	0.515932	0.853103	0.48818	Down	1.57945	0.587993	0.0287611	362.325	233.059	(r)-(+)-arachidonyl-1'-hydroxy-2'-propylamide	[M+H]+			Lipids and lipid-like molecules	Fatty Acyls	Fatty amides
M107T1_1.neg	Nodiff	0.957902	0.262717	0.149285	Nodiff	1.00894	0.251061	0.13627	Nodiff	0.0848443	0.955632	0.996772	107.024	0.810053	Quinone	[M-H]-	HMDB0003364	C00472	Organic oxygen compounds	Organooxygen compounds	Carbonyl compounds
M218T285.pos	Nodiff	0.957746	0.864901	0.126728	Nodiff	0.00266851	1.06406	0.955757	Nodiff	0.756008	1.23027	0.365234	218.121	285.317	Pymetrozin	[M+H]+		C18590	Organoheterocyclic compounds	Triazines	1,2,4-triazines
M339T159.pos	Nodiff	0.956819	0.745038	0.134199	Nodiff	0.848615	1.2684	0.211501	Up	1.96097	1.70246	0.00793278	339.288	158.757	Monoelaidin	[M+H-H2O]+			Lipids and lipid-like molecules	Glycerolipids	Monoradylglycerols
M349T518.pos	Nodiff	0.954621	1.29798	0.120762	Nodiff	0.20455	1.25964	0.804301	Nodiff	0.959521	0.97046	0.237404	349.142	517.663	Camptothecin	[M+H]+		C01897
M393T514.pos	Nodiff	0.953746	1.44131	0.160493	Nodiff	0.936603	1.41957	0.177382	Nodiff	0.133967	0.984918	0.89121	393.039	514.351	Benzamide, 4-chloro-n-[2-[[5-(trifluoromethyl)-2-pyridinyl]sulfonyl]ethyl]-	[M+H]+			Benzenoids	Benzene and substituted derivatives	Benzoic acids and derivatives
M120T101.pos	Nodiff	0.953575	1.25379	0.107207	Nodiff	1.21944	1.23674	0.0746656	Nodiff	0.0561436	0.986402	0.970678	120.066	100.779	L-serine methyl ester	[M+H]+			Organic acids and derivatives	Carboxylic acids and derivatives	Amino acids, peptides, and analogues
M107T186.neg	Nodiff	0.95357	1.30077	0.124647	Nodiff	0.996543	1.37836	0.123535	Nodiff	0.295482	1.05965	0.831464	107.035	186.226	3-hydroxyphenylacetic acid	[M-H-CO2]-	HMDB0000440	C05593	Benzenoids	Phenols	1-hydroxy-4-unsubstituted benzenoids
M239T69.pos	Nodiff	0.952808	1.60999	0.127448	Nodiff	0.688138	1.0954	0.347315	Nodiff	0.929886	0.680375	0.244459	239.148	68.7102	Pentaethylene glycol	[M+H]+			Organic oxygen compounds	Organooxygen compounds	Ethers
M263T42.pos	Nodiff	0.951453	0.882335	0.109279	Nodiff	0.778606	0.907447	0.271875	Nodiff	0.191534	1.02846	0.803554	263.237	41.7842	2-linoleoylglycerol	[M+H-C3H8O3]+	HMDB0011538		Lipids and lipid-like molecules	Fatty Acyls	Lineolic acids and derivatives
M271T342.pos	Nodiff	0.94956	0.764959	0.152018	Nodiff	0.550504	0.875934	0.397074	Nodiff	0.738885	1.14507	0.415368	271.074	341.821	6,2',3'-trihydroxyflavone	[M+H]+			Phenylpropanoids and polyketides	Flavonoids	Flavones
M151T412.neg	Nodiff	0.947936	3.79555	0.150373	Nodiff	0.603314	1.90871	0.407197	Nodiff	0.743957	0.502882	0.421865	151.025	411.996	Oxypurinol	[M-H]-	HMDB0000786	C07599	Organoheterocyclic compounds	Imidazopyrimidines	Purines and purine derivatives
M116T409_2.pos	Nodiff	0.947102	0.899956	0.112332	Nodiff	1.16214	1.11798	0.0780097	Up	1.95883	1.24226	0.00474095	116.107	409.258	3-dehydrocarnitine	[M+H-CO2]+	HMDB0012154	C02636	Organic acids and derivatives	Keto acids and derivatives	Short-chain keto acids and derivatives
M172T583_1.neg	Nodiff	0.945214	0.526041	0.153848	Nodiff	0.22702	1.05277	0.749201	Nodiff	1.26241	2.0013	0.142018	172.024	582.631	Quinaldic acid	[M-H]-	HMDB0000842	C06325	Organoheterocyclic compounds	Quinolines and derivatives	Quinoline carboxylic acids
M117T325.neg	Nodiff	0.944634	1.66662	0.17333	Nodiff	1.06885	1.99343	0.119873	Nodiff	0.748351	1.19609	0.320517	117.054	324.69	2-methyl-3-hydroxybutyric acid	[M-H]-	HMDB0000354		Lipids and lipid-like molecules	Fatty Acyls	Fatty acids and conjugates
M260T648.neg	Nodiff	0.942706	0.76485	0.150101	Down	1.31831	0.664	0.0322286	Nodiff	0.316099	0.868145	0.651535	260.124	648.43	Imazapyr	[M-H]-		C18864	Organic acids and derivatives	Carboxylic acids and derivatives	Amino acids, peptides, and analogues
M401T530.neg	Nodiff	0.942584	1.54806	0.164159	Nodiff	1.11857	2.09664	0.086696	Nodiff	0.521147	1.35437	0.474013	401.068	530.124	Frangulin b	[M-H]-		C10349	Benzenoids	Anthracenes	Anthraquinones
M134T68.pos	Nodiff	0.939626	1.36632	0.12091	Nodiff	1.06639	1.22662	0.130774	Nodiff	0.287652	0.89775	0.660699	134.081	67.6746	Mandelonitrile	[M+H]+	HMDB0034666	C00561	Benzenoids	Benzene and substituted derivatives
M283T43_3.neg	Nodiff	0.939192	1.09238	0.16925	Nodiff	0.665679	1.09047	0.307361	Nodiff	0.0850023	0.998252	0.882173	283.263	43.0677	Octadecanoic acid	[M-H]-	HMDB0000827	C01530	Lipids and lipid-like molecules	Fatty Acyls	Fatty acids and conjugates
M329T394.pos	Nodiff	0.93665	0.877994	0.148572	Down	1.36342	0.81951	0.0363936	Nodiff	0.507171	0.933388	0.532407	329.046	394.161	Aflatoxin g1	[M+H]+	HMDB0030474	C16755	Phenylpropanoids and polyketides	Coumarins and derivatives	Furanocoumarins
M202T461.neg	Nodiff	0.935936	1.23209	0.1166	Up	1.87976	1.79727	0.000337255	Up	1.894	1.45872	0.00760606	202.107	461.032	Acetylcarnitine	[M-H]-	HMDB0000201	C02571	Lipids and lipid-like molecules	Fatty Acyls	Fatty acid esters
M199T414.neg	Nodiff	0.930353	2.30646	0.122836	Nodiff	0.88671	1.66377	0.184043	Nodiff	0.333605	0.721352	0.637653	199.071	414.45	Harmalol	[M-H]-		C06537	Alkaloids and derivatives	Harmala alkaloids
M108T40.neg	Nodiff	0.929878	1.21654	0.12962	Up	1.47591	1.52519	0.0164638	Up	1.59266	1.25371	0.0401457	108.045	40.3024	3-nitrophenol	[M-H-NO]-		C14418	Benzenoids	Phenols	Nitrophenols
M123T142.pos	Nodiff	0.929537	1.84237	0.128506	Nodiff	0.21095	1.4231	0.746407	Nodiff	0.874421	0.772428	0.28799	123.055	141.785	Nicotinamide	(M+H)+	HMDB0001406	C00153	Organoheterocyclic compounds	Pyridines and derivatives	Pyridinecarboxylic acids and derivatives
M359T42_1.neg	Nodiff	0.928539	1.83203	0.129674	Up	1.33765	1.71701	0.0316673	Nodiff	0.0981905	0.937217	0.895155	359.186	42.3199	Aldosterone	[M-H]-		C01780	Lipids and lipid-like molecules	Steroids and steroid derivatives	Hydroxysteroids
M363T73.pos	Nodiff	0.927866	0.47888	0.135092	Nodiff	0.419811	1.10591	0.532214	Up	1.81428	2.30937	0.0193241	363.288	72.6769	1,24-dihydroxyvitamin d3	[M+H-3H2O]+		C12919	Lipids and lipid-like molecules	Steroids and steroid derivatives	Vitamin D and derivatives
M97T416.pos	Nodiff	0.919766	0.595859	0.152088	Nodiff	0.236463	1.26376	0.731032	Nodiff	1.28221	2.1209	0.119872	97.0653	415.562	1,2-dimethylimidazole	[M+H]+			Organoheterocyclic compounds	Azoles	Imidazoles
M175T755_1.pos	Nodiff	0.916046	1.27749	0.114362	Nodiff	0.625122	1.15371	0.394992	Nodiff	0.488091	0.903103	0.44764	175.119	754.678	Arginine	[M+H]+	HMDB0000517	C00062	Organic acids and derivatives	Carboxylic acids and derivatives	Amino acids, peptides, and analogues
M329T91.neg	Nodiff	0.911336	0.654582	0.145916	Nodiff	0.804492	0.690895	0.218994	Nodiff	0.759928	1.05548	0.358796	329.248	91.338	(z)-5,8,11-trihydroxyoctadec-9-enoic acid	[M-H]-			Lipids and lipid-like molecules	Fatty Acyls	Fatty acids and conjugates
M209T451.pos	Nodiff	0.908664	2.01293	0.177313	Up	1.89077	3.33647	0.00105504	Nodiff	1.23022	1.65752	0.102872	209.095	450.762	.beta.-asarone	[M+H]+		C10430	Benzenoids	Phenol ethers	Anisoles
M147T527_4.pos	Nodiff	0.908227	1.35764	0.142933	Nodiff	0.364726	1.09024	0.59874	Nodiff	1.32477	0.803036	0.144506	147.044	527.497	4-Hydroxycinnamic acid	(M+H-H2O)+	HMDB0002035	C00811	Phenylpropanoids and polyketides	Cinnamic acids and derivatives	Hydroxycinnamic acids and derivatives
M182T453.neg	Nodiff	0.90774	1.16848	0.165644	Nodiff	0.771285	1.13027	0.25955	Nodiff	0.342363	0.967296	0.674021	182.031	453.112	Benzeneacetic acid, .alpha.-amino-3,5-dihydroxy-, (.alpha.s)-	[M-H]-			Organic acids and derivatives	Carboxylic acids and derivatives	Amino acids, peptides, and analogues
M120T1_3.neg	Nodiff	0.906508	0.776906	0.160715	Nodiff	0.755428	0.842566	0.286157	Nodiff	0.280268	1.08451	0.823079	120.055	0.808405	5-hydroxy-3,4-dihydro-2(1h)-quinolinone	[M-H-C2H2O]-			Organoheterocyclic compounds	Quinolines and derivatives	Quinolones and derivatives
M223T37.pos	Nodiff	0.905464	1.30185	0.148044	Nodiff	0.508651	0.863135	0.481476	Down	1.61869	0.663009	0.0357926	223.063	36.5859	Hexamethylcyclotrisiloxane	[M+H]+			Organometallic compounds	Organometalloid compounds	Organosilicon compounds
M171T52.neg	Nodiff	0.904259	0.681431	0.130738	Nodiff	0.399598	1.29408	0.565528	Nodiff	1.40171	1.89905	0.0845679	171.102	51.5213	.beta.-glycerophosphate	[M-H]-	HMDB0002520	C02979	Lipids and lipid-like molecules	Glycerophospholipids	Glycerophosphates
M117T323.neg	Nodiff	0.904069	0.722085	0.161796	Nodiff	0.0088634	0.976149	0.955376	Nodiff	1.27822	1.35185	0.115999	117.018	323.111	Succinate	[M-H]-	HMDB0000254	C00042	Organic acids and derivatives	Carboxylic acids and derivatives	Dicarboxylic acids and derivatives
M340T563.pos	Nodiff	0.903671	0.916394	0.143148	Nodiff	0.135612	1.0052	0.845939	Up	1.87844	1.09691	0.00917435	340.019	563.138	Azinphos-methyl	[M+Na]+		C11018	Organoheterocyclic compounds	Benzo-1,2,3-triazines	Benzotriazine organothiophosphates
M151T489.pos	Nodiff	0.90301	1.29335	0.16074	Up	1.8564	2.11745	0.00158493	Up	1.91384	1.63719	0.008834	151.144	489.054	Trimethylamine n-oxide	[2M+H]+	HMDB0000925	C01104	Organic nitrogen compounds	Organonitrogen compounds	Aminoxides
M189T46.pos	Nodiff	0.902996	0.729001	0.165708	Nodiff	0.546073	0.935524	0.456062	Nodiff	0.470448	1.2833	0.546405	189.113	46.3672	Antipyrine	[M+H]+	HMDB0015503	C13244	Organoheterocyclic compounds	Azoles	Pyrazoles
M180T194.pos	Nodiff	0.902946	1.51443	0.161399	Up	1.42943	2.25335	0.0212095	Nodiff	1.08488	1.48792	0.238263	180.086	193.798	Dl-.beta.-homophenylalanine	[M+H]+			Organic acids and derivatives	Carboxylic acids and derivatives	Amino acids, peptides, and analogues
M235T323.neg	Nodiff	0.898195	1.25746	0.177674	Up	1.77682	1.52394	0.00229682	Nodiff	1.21572	1.21192	0.10697	235.038	323.111	Cidofovir	[M-H-CHNO]-	HMDB0014513	C06909	Organoheterocyclic compounds	Diazines	Pyrimidines and pyrimidine derivatives
M175T75.pos	Nodiff	0.892989	1.94377	0.15383	Up	1.5534	1.7158	0.0131411	Nodiff	0.194508	0.882717	0.825536	175.086	74.8207	Indole-3-acetamide	[M+H]+	HMDB0029739	C02693	Organoheterocyclic compounds	Indoles and derivatives	Indoles
M218T436.pos	Nodiff	0.89189	1.29897	0.142139	Nodiff	1.18115	1.34784	0.0820142	Nodiff	0.216251	1.03763	0.787498	218.138	436.279	Propionylcarnitine	[M+H]+	HMDB0000824		Lipids and lipid-like molecules	Fatty Acyls	Fatty acid esters
M261T483.pos	Nodiff	0.890899	1.13071	0.173701	Nodiff	0.550587	1.04274	0.43224	Nodiff	0.785103	0.922193	0.331322	261.144	482.591	Gamma-glutamylleucine	[M+H]+	HMDB0011171		Organic acids and derivatives	Carboxylic acids and derivatives	Amino acids, peptides, and analogues
M323T394.pos	Nodiff	0.888899	0.828035	0.196829	Nodiff	0.83902	0.830818	0.210524	Nodiff	0.0562557	1.00336	0.999448	323.038	394.253	Tazobactam	[M+Na]+		C07771	Organic acids and derivatives	Carboxylic acids and derivatives	Amino acids, peptides, and analogues
M154T567.pos	Nodiff	0.887112	0.781945	0.170952	Nodiff	0.387495	0.940159	0.558292	Nodiff	0.631916	1.20233	0.411661	154.05	566.983	3-Hydroxyanthranilic acid	(M+H)+	HMDB0001476	C00632	Benzenoids	Benzene and substituted derivatives	Benzoic acids and derivatives
M200T577.pos	Nodiff	0.886777	1.4399	0.136695	Nodiff	0.576384	1.0804	0.437921	Nodiff	0.990477	0.750327	0.220765	200.04	576.852	4-chloro-l-phenylalanine	[M+H]+			Organic acids and derivatives	Carboxylic acids and derivatives	Amino acids, peptides, and analogues
M174T416_2.pos	Nodiff	0.883069	1.2762	0.139618	Nodiff	1.03355	1.13825	0.148232	Nodiff	0.421778	0.89191	0.538429	174.132	415.573	N.omega.-nitro-l-arginine	[M+H-O2N]+			Organic acids and derivatives	Carboxylic acids and derivatives	Amino acids, peptides, and analogues
M179T300.neg	Nodiff	0.881696	1.12075	0.165173	Up	1.43315	1.18137	0.0200547	Nodiff	0.678929	1.05409	0.400021	179.031	299.922	Acetylsalicylic acid	[M-H]-	HMDB0001879	C01405	Benzenoids	Benzene and substituted derivatives	Benzoic acids and derivatives
M177T481.pos	Nodiff	0.881165	2.83015	0.162059	Nodiff	0.173812	1.65439	0.776701	Nodiff	0.86788	0.584561	0.272159	177.088	481.054	N.omega.-hydroxy-nor-l-arginine	[M+H]+			Organic acids and derivatives	Carboxylic acids and derivatives	Amino acids, peptides, and analogues
M367T552.pos	Nodiff	0.877111	2.51422	0.165715	Up	1.56258	2.09279	0.0138769	Nodiff	0.284529	0.832379	0.791954	367.065	551.797	2s-amino-4-phosphonobutyric acid	[2M+H]+			Organic acids and derivatives	Carboxylic acids and derivatives	Amino acids, peptides, and analogues
M116T1.neg	Nodiff	0.876713	0.761861	0.182588	Down	1.5302	0.578024	0.0134137	Nodiff	0.358614	0.758699	0.604213	116.024	0.820909	Acetylglycine	[M-H]-	HMDB0000532	C02055	Organic acids and derivatives	Carboxylic acids and derivatives	Amino acids, peptides, and analogues
M308T42.pos	Nodiff	0.875956	0.909337	0.160227	Nodiff	0.619886	0.933667	0.402888	Nodiff	0.228296	1.02676	0.866089	308.294	41.7576	N-acetyldihydrosphingosine	[M+H-2H2O]+			Lipids and lipid-like molecules	Sphingolipids	Ceramides
M287T383.neg	Nodiff	0.874998	1.15578	0.155075	Up	1.3525	1.2918	0.0247246	Nodiff	1.06909	1.11769	0.211288	287.051	382.986	Orotidine	[M-H]-	HMDB0000788	C01103	Organoheterocyclic compounds_Nucleosides nucleotides and analogues	Diazines/Pyrimidine nucleosides	Pyrimidines and pyrimidine derivatives
M252T476.pos	Nodiff	0.874236	0.873936	0.182776	Nodiff	0.954361	0.864518	0.158355	Nodiff	0.341286	0.989223	0.730306	252.077	476.417	Benzo(b)fluoranthene	[M]+	HMDB0002835	C06938
M132T354.neg	Nodiff	0.873032	0.738972	0.168042	Nodiff	0.452907	1.13531	0.521573	Nodiff	0.249631	1.53634	0.764804	132.011	354.299	D-aspartic acid	[M-H]-	HMDB0006483	C00402	Organic acids and derivatives	Carboxylic acids and derivatives	Amino acids, peptides, and analogues
M147T132.neg	Nodiff	0.870359	0.615084	0.180254	Nodiff	0.637835	0.701144	0.328329	Nodiff	0.40321	1.13992	0.68959	147.044	132.342	7-hydroxy-4-methylchromen-2-one	[M-H-CO]-	HMDB0059622	C03081	Phenylpropanoids and polyketides	Coumarins and derivatives	Hydroxycoumarins
M192T416.pos	Nodiff	0.869954	1.35661	0.148739	Nodiff	0.570365	1.34989	0.407134	Nodiff	0.326876	0.995047	0.649584	192.102	415.943	Rotundine	[M+H-C10H12O2]+		C02890
M142T608_4.pos	Nodiff	0.869488	1.05133	0.151531	Up	2.03899	1.22667	0.000195424	Up	2.13315	1.16678	0.00198213	142.026	607.897	Nor-nitrogen mustard	[M+H]+	HMDB0060688	C16552	Organic nitrogen compounds	Organonitrogen compounds	Nitrogen mustard compounds
M117T165.neg	Nodiff	0.868763	1.52755	0.189957	Up	1.3039	1.87037	0.0399981	Nodiff	0.697459	1.22443	0.347496	117.054	164.974	2-hydroxy-3-methylbutyric acid	[M-H]-	HMDB0000407		Lipids and lipid-like molecules	Fatty Acyls	Fatty acids and conjugates
M147T762_3.pos	Nodiff	0.867717	1.22857	0.160857	Nodiff	1.16287	1.16592	0.095056	Nodiff	0.0569489	0.949005	0.80917	147.113	761.826	Lysine	[M+H]+	HMDB0000182	C00047	Organic acids and derivatives	Carboxylic acids and derivatives	Amino acids, peptides, and analogues
M357T296.pos	Nodiff	0.865661	0.805192	0.166979	Nodiff	0.391762	1.07777	0.6133	Nodiff	1.3115	1.33853	0.111178	357.22	296.322	.beta.-estradiol 17-valerate	[M+H]+		C12859	Lipids and lipid-like molecules	Steroids and steroid derivatives	Steroid esters
M441T27.neg	Nodiff	0.863597	0.723769	0.160211	Nodiff	0.00994552	0.986373	0.985447	Nodiff	1.12727	1.36283	0.127607	441.251	26.9143	6,8-dihydroxy-2,2,4,4-tetramethyl-7-(3-methylbutanoyl)-9-(2-methylpropyl)-9h-xanthene-1,3-dione	[M-H]-			Organoheterocyclic compounds	Benzopyrans	1-benzopyrans
M349T470.pos	Nodiff	0.861876	1.50343	0.216997	Nodiff	0.69121	1.35263	0.318663	Nodiff	0.616862	0.899697	0.515386	349.012	469.765	Gliotoxin	[M+Na]+		C10595	Organoheterocyclic compounds	Diazinanes	Piperazines
M870T42.neg	Nodiff	0.860734	1.45271	0.220342	Nodiff	0.89231	1.53974	0.200396	Nodiff	0.918681	1.05991	0.303604	869.531	42.0892	Pg 44:10	[M-H]-
M254T304.neg	Nodiff	0.860587	1.65562	0.179663	Up	1.53579	2.79153	0.00952596	Nodiff	1.20669	1.68609	0.112333	254.033	304.332	Imidacloprid	[M-H]-	HMDB0040292	C11110	Organic nitrogen compounds	Organonitrogen compounds	Guanidines
M256T42_2.pos	Nodiff	0.859734	0.917596	0.145808	Nodiff	0.167293	0.989692	0.811594	Nodiff	0.652278	1.07857	0.3799	256.263	42.3061	Palmitamide	[M+H]+	HMDB0012273		Lipids and lipid-like molecules	Fatty Acyls	Fatty amides
M212T568_2.pos	Nodiff	0.859263	0.830877	0.174173	Nodiff	0.029401	1.0116	0.963248	Nodiff	1.03814	1.21751	0.179592	212.043	567.614	Phosphocreatine	[M+H]+	HMDB0001511	C02305	Organic acids and derivatives	Carboxylic acids and derivatives	Amino acids, peptides, and analogues
M187T436.neg	Nodiff	0.855836	1.22024	0.165001	Nodiff	1.18859	1.3319	0.0590383	Nodiff	0.544471	1.0915	0.477225	187.071	436.025	N-acetylglutamine	[M-H]-	HMDB0006029		Organic acids and derivatives	Carboxylic acids and derivatives	Amino acids, peptides, and analogues
M158T140.neg	Nodiff	0.854186	0.707649	0.176418	Nodiff	0.600335	0.785364	0.330144	Nodiff	0.163903	1.10982	0.811062	158.046	140.103	1-piperazineacetic acid, 4-(phenylmethyl)-, 2-[[2-hydroxy-3-(2-propen-1-yl)phenyl]methylene]hydrazide	[M-H-C13H19N3O]-			Organoheterocyclic compounds	Diazinanes	Piperazines
M259T589.neg	Nodiff	0.852877	0.862588	0.16069	Nodiff	0.634277	1.07044	0.32522	Up	1.64603	1.24096	0.0301709	259.022	588.83	D-mannose 6-phosphate	[M-H]-	HMDB0001078	C00275	Organic oxygen compounds	Organooxygen compounds	Carbohydrates and carbohydrate conjugates
M249T584_2.pos	Nodiff	0.848908	1.79833	0.149679	Nodiff	1.10436	1.36355	0.114587	Nodiff	0.0482494	0.758228	0.852389	249.071	583.971	Asp-Asp	[M+H]+			Organic acids and derivatives	Carboxylic acids and derivatives	Amino acids, peptides, and analogues
M173T74.neg	Nodiff	0.848171	1.24414	0.186827	Nodiff	0.75083	0.711965	0.252284	Down	1.59368	0.572254	0.0493988	173.008	73.8016	Dehydroascorbic acid	[M-H]-	HMDB0001264	C05422	Organoheterocyclic compounds	Lactones	Gamma butyrolactones
M135T374_1.neg	Nodiff	0.847545	0.617463	0.180689	Nodiff	0.183221	0.896004	0.778337	Nodiff	0.937952	1.45111	0.242956	135.029	373.795	L-threonate	[M-H]-	HMDB0000943	C01620	Organic oxygen compounds	Organooxygen compounds	Carbohydrates and carbohydrate conjugates
M405T559.pos	Nodiff	0.846396	0.822005	0.216114	Nodiff	1.1016	0.818394	0.105352	Nodiff	0.367161	0.995607	0.714713	405.008	558.601	Uridine 5'-diphosphate	[M+H]+	HMDB0000295	C00015	Nucleosides, nucleotides, and analogues	Pyrimidine nucleotides	Pyrimidine ribonucleotides
M597T359.neg	Nodiff	0.838959	1.18812	0.168549	Nodiff	1.20956	1.37511	0.0577326	Nodiff	1.03126	1.15739	0.220021	597.304	358.926	Phe-met-arg-phe-amide	[M-H]-			Organic acids and derivatives	Carboxylic acids and derivatives	Amino acids, peptides, and analogues
M95T42.pos	Nodiff	0.838379	0.912533	0.173326	Nodiff	0.910018	0.919505	0.196994	Nodiff	0.180928	1.00764	0.796879	95.086	41.7725	Exo-norborneol	[M+H-H2O]+			Lipids and lipid-like molecules	Prenol lipids	Monoterpenoids
M520T347.pos	Nodiff	0.837816	0.77205	0.169905	Nodiff	0.127795	0.956383	0.916609	Nodiff	1.3191	1.23876	0.108679	520.339	346.66	Lpc 18:2	[M+H]+			Lipids and lipid-like molecules	Glycerophospholipids	Glycerophosphocholines
M129T553.neg	Nodiff	0.835873	0.594487	0.16629	Nodiff	0.247581	1.14658	0.720504	Nodiff	1.27351	1.92869	0.100566	129.018	552.666	Citraconic acid	(M-H)-	HMDB0000634	C02226	Lipids and lipid-like molecules	Fatty Acyls	Fatty acids and conjugates
M245T43.neg	Nodiff	0.835433	1.30191	0.216014	Nodiff	0.492803	1.15844	0.465468	Nodiff	0.510088	0.889802	0.55443	245.012	42.5935	Isopentenyl pyrophosphate	[M-H]-	HMDB0001347	C00129	Lipids and lipid-like molecules	Prenol lipids	Isoprenoid phosphates
M186T563.pos	Nodiff	0.834113	0.933846	0.161164	Nodiff	1.08986	1.07048	0.100917	Up	1.76645	1.14632	0.0174418	186.076	563.138	N-acetyl-d-galactosamine	[M+H-2H2O]+	HMDB0000212	C01074	Organic oxygen compounds	Organooxygen compounds	Carbohydrates and carbohydrate conjugates
M144T506.pos	Nodiff	0.832811	0.876403	0.205082	Nodiff	0.0624415	0.998784	0.893007	Nodiff	0.902391	1.13964	0.267597	144.066	505.547	N-methyl-l-glutamic acid	[M+H-H2O]+	HMDB0062660	C01046	Organic acids and derivatives	Carboxylic acids and derivatives	Amino acids, peptides, and analogues
M155T401.pos	Nodiff	0.832792	1.64481	0.159133	Nodiff	0.759273	1.18163	0.282921	Nodiff	0.436334	0.718401	0.510028	155.129	401.026	(+)-isomenthone	[M+H]+		C11952	Lipids and lipid-like molecules	Prenol lipids	Monoterpenoids
M318T606.pos	Nodiff	0.830728	1.41365	0.222978	Down	1.51247	0.304157	0.0143552	Nodiff	0.0378948	0.215157	0.868854	318.176	605.562	Levofloxacin	[M+H-CO2]+	HMDB0001929	C07660	Organoheterocyclic compounds	Quinolines and derivatives	Quinoline carboxylic acids
M164T327.pos	Nodiff	0.829713	1.13864	0.187309	Up	2.17003	1.48091	1.38716e-05	Up	2.01848	1.30059	0.0085064	164.056	326.837	Pterine	[M+H]+	HMDB0000802	C00715	Organoheterocyclic compounds	Pteridines and derivatives	Pterins and derivatives
M137T307_2.pos	Nodiff	0.825675	0.0038239	0.203506	Nodiff	0.776305	0.00542762	0.306075	Nodiff	1.35529	1.4194	0.0874578	137.017	306.727	Gentisic acid	[M+H-H2O]+	HMDB0000152	C00628	Benzenoids	Benzene and substituted derivatives	Benzoic acids and derivatives
M106T891.pos	Nodiff	0.8256	1.20601	0.234403	Nodiff	0.841263	1.25484	0.236499	Nodiff	0.0554102	1.04049	0.91187	106.05	891.412	L-Serine	(M+H)+	HMDB0000187/HMDB0062263	C00065	Organic acids and derivatives	Carboxylic acids and derivatives	"Amino acids, peptides, and analogues"
M565T559.neg	Nodiff	0.820127	0.819456	0.204974	Nodiff	0.83362	0.84808	0.216048	Nodiff	0.42147	1.03493	0.595958	565.046	559.103	Udp-galactose	[M-H]-	HMDB0000302	C00052	Nucleosides, nucleotides, and analogues	Pyrimidine nucleotides	Pyrimidine nucleotide sugars
M129T1006.neg	Nodiff	0.819603	1.28499	0.202168	Nodiff	0.360242	1.27903	0.591864	Nodiff	0.227957	0.995362	0.725679	129.091	1006.32	N-acetylputrescine	[M-H]-	HMDB0002064	C02714	Organic acids and derivatives	Carboximidic acids and derivatives	Carboximidic acids
M241T526.neg	Nodiff	0.817102	0.897611	0.180949	Nodiff	0.771783	0.945665	0.24931	Nodiff	0.55508	1.05353	0.464676	241.011	526.267	.alpha.-d-galactose 1-phosphate	[M-H-H2O]-	HMDB0000645	C00446	Organic oxygen compounds	Organooxygen compounds	Carbohydrates and carbohydrate conjugates
M204T563.pos	Nodiff	0.8154	0.935729	0.168979	Nodiff	0.958637	1.05883	0.153338	Up	1.70969	1.13156	0.0228555	204.087	563.138	N-acetyl-d-glucosamine	[M+H-H2O]+	HMDB0000215	C00140	Organic oxygen compounds	Organooxygen compounds	Carbohydrates and carbohydrate conjugates
M75T72.neg	Nodiff	0.814652	1.1887	0.207703	Up	1.36548	1.29648	0.0318094	Nodiff	0.548101	1.09067	0.464472	75.0077	71.7561	Glycolate	[M-H]-	HMDB0000115	C00160	Organic acids and derivatives	Hydroxy acids and derivatives	Alpha hydroxy acids and derivatives
M200T136.neg	Nodiff	0.812608	1.13428	0.166222	Nodiff	0.0885002	1.0186	0.876523	Nodiff	0.923204	0.898009	0.246907	200.093	136.237	Glycine, 1,1'-(1,8-dioxo-1,8-octanediyl)bis[glycyl-	[M-2H]2-			Organic acids and derivatives	Carboxylic acids and derivatives	Amino acids, peptides, and analogues
M108T1_3.neg	Nodiff	0.808242	0.748163	0.215969	Nodiff	0.658411	0.79027	0.306704	Nodiff	0.401163	1.05628	0.678704	108.055	0.81307	4-aminosalicylic acid	[M-H-CO2]-	HMDB0014378	C02518	Benzenoids	Benzene and substituted derivatives	Benzoic acids and derivatives
M169T539.neg	Nodiff	0.808069	0.747907	0.185552	Nodiff	0.39159	1.05224	0.587967	Up	1.75654	1.40692	0.0229192	168.99	539.057	Dihydroxyacetone phosphate	[M-H]-	HMDB0001473	C00111	Organic oxygen compounds	Organooxygen compounds	Carbohydrates and carbohydrate conjugates
M400T153.pos	Nodiff	0.807209	0.894104	0.202933	Nodiff	0.870277	0.883117	0.204954	Nodiff	0.227381	0.987711	0.823571	400.377	152.513	Demissidine	[M+H]+
M179T44.neg	Nodiff	0.806111	1.18458	0.168826	Nodiff	0.288001	1.07261	0.663506	Nodiff	0.64489	0.905478	0.354478	179.034	43.6357	4-hydroxyphenylpyruvate	[M-H]-	HMDB0000707	C01179	Benzenoids	Benzene and substituted derivatives	Phenylpyruvic acid derivatives
M114T457_5.neg	Nodiff	0.805186	1.17617	0.171058	Up	1.27861	1.21494	0.0403695	Nodiff	0.419452	1.03296	0.679241	114.055	456.55	DL-proline	[M-H]-	HMDB0000162	C00148	Organic acids and derivatives	Carboxylic acids and derivatives	Amino acids, peptides, and analogues
M311T507.pos	Nodiff	0.803832	1.16223	0.194167	Nodiff	1.0153	1.17307	0.156146	Nodiff	0.186344	1.00933	0.93094	311.123	507.283	Gamma-glu-tyr	[M+H]+	HMDB0011741		Organic acids and derivatives	Carboxylic acids and derivatives	Amino acids, peptides, and analogues
M447T320.pos	Nodiff	0.797163	2.002	0.210479	Nodiff	0.458661	1.37687	0.524805	Nodiff	0.679362	0.687747	0.394584	447.127	319.803	Swertisin	[M+H]+		C17835	Phenylpropanoids and polyketides	Flavonoids	Flavonoid glycosides
M179T90.neg	Nodiff	0.796849	0.781923	0.234855	Nodiff	0.9374	0.849363	0.165259	Nodiff	0.616987	1.08625	0.475659	179.055	90.3166	Mannose	[M-H]-	HMDB0000169	C00159	Organic oxygen compounds	Organooxygen compounds	Carbohydrates and carbohydrate conjugates
M214T26_1.neg	Nodiff	0.796349	0.830576	0.2097	Nodiff	0.517023	1.08231	0.434631	Up	1.59657	1.30309	0.0321976	213.963	25.6872	2-benzothiazolsulfonic acid	[M-H]-
M130T566.pos	Nodiff	0.794212	0.753159	0.239907	Nodiff	0.586191	0.845634	0.405979	Nodiff	0.192352	1.12278	0.873372	130.05	566.096	Goitrin	[M+H]+		C16817	Organoheterocyclic compounds	Azolidines	Oxazolidines
M121T1_2.neg	Nodiff	0.792748	0.778997	0.232491	Nodiff	1.21424	0.702326	0.0671223	Nodiff	0.0199947	0.901578	0.934819	121.051	0.810053	3-hydroxybenzaldehyde	[M-H]-		C03067	Organic oxygen compounds	Organooxygen compounds	Carbonyl compounds
M238T564.pos	Nodiff	0.789063	1.09525	0.222637	Up	1.79834	1.29087	0.00265614	Up	1.7601	1.1786	0.0231399	238.038	563.913	S-succinylcysteine	M+H	HMDB0029418		Organic acids and derivatives	Carboxylic acids and derivatives	Amino acids, peptides, and analogues
M291T605.pos	Nodiff	0.785091	1.84153	0.215036	Nodiff	0.476821	1.27743	0.524754	Nodiff	0.497544	0.693679	0.479775	291.129	605.325	Argininosuccinic acid	[M+H]+	HMDB0000052	C03406	Organic acids and derivatives	Carboxylic acids and derivatives	Amino acids, peptides, and analogues
M336T355.pos	Nodiff	0.78276	3.28438	0.208724	Nodiff	0.110071	1.61711	0.861654	Nodiff	0.864495	0.492364	0.266137	336.122	355.397	Feruloyl tyramine	[M+Na]+	HMDB0029365	C02717	Benzenoids	Phenols	Methoxyphenols
M159T450.pos	Nodiff	0.782702	1.2708	0.187269	Nodiff	1.03859	1.17115	0.135941	Nodiff	0.140137	0.921585	0.7641	159.113	449.96	Val-Ala-Lys	[M+2H]2+			Organic acids and derivatives	Carboxylic acids and derivatives	Amino acids, peptides, and analogues
M158T408.pos	Nodiff	0.782169	1.54214	0.185128	Nodiff	0.80921	1.20218	0.256105	Nodiff	0.275351	0.77955	0.636951	158.129	407.646	Homostachydrine	[M+H]+	HMDB0033433	C08283	Organic acids and derivatives	Carboxylic acids and derivatives	Amino acids, peptides, and analogues
M111T104.neg	Nodiff	0.781612	2.72589	0.238495	Nodiff	0.478882	0.893538	0.434521	Nodiff	1.15091	0.327796	0.161833	111.008	103.962	2,5-furandicarboxylic acid	[M-H-CO2]-	HMDB0004812	C20450	Organoheterocyclic compounds	Furans	Furoic acid and derivatives
M208T605.pos	Nodiff	0.781394	1.39091	0.236756	Up	1.41548	1.80388	0.0319317	Nodiff	1.02849	1.29691	0.177723	208.118	605.252	Miglitol	[M+H]+	HMDB0014634	C07708
M129T414.pos	Nodiff	0.780381	2.19348	0.210452	Nodiff	0.693471	1.62546	0.326619	Nodiff	0.358162	0.741041	0.647359	129.102	414.164	6-methyl-5-hepten-2-ol	[M+H]+	HMDB0030030	C07288	Lipids and lipid-like molecules	Fatty Acyls	Fatty alcohols
M124T448_4.neg	Nodiff	0.779818	74.2426	0.243492	Nodiff	1.12164	173.775	0.111593	Nodiff	0.469398	2.34063	0.503041	123.981	448.163	Taurine	[M-H]-	HMDB0000251	C00245	Organic acids and derivatives	Organic sulfonic acids and derivatives	Organosulfonic acids and derivatives
M483T45.neg	Nodiff	0.778986	0.59105	0.23195	Nodiff	0.798461	0.581261	0.204858	Nodiff	0.197448	0.983438	0.765006	483.272	44.9859	1-palmitoyl-2-hydroxy-sn-glycero-3-phospho-(1'-rac-glycerol)	[M-H]-			Lipids and lipid-like molecules	Glycerophospholipids	Glycerophosphoglycerols
M363T45.pos	Nodiff	0.778134	1.43469	0.212722	Nodiff	0.711394	0.785684	0.307263	Nodiff	1.4567	0.547634	0.074285	363.289	44.9928	Calcitriol	[M+H-3H2O]+		C01673	Lipids and lipid-like molecules	Steroids and steroid derivatives	Vitamin D and derivatives
M301T43_2.neg	Nodiff	0.778017	0.937386	0.202188	Nodiff	0.575286	0.95167	0.441102	Nodiff	0.17719	1.01524	0.903402	301.238	43.1498	Eicosapentaenoic acid	[M-H]-	HMDB0001999	C06428	Lipids and lipid-like molecules	Fatty Acyls	Fatty acids and conjugates
M305T580.pos	Nodiff	0.776242	1.22918	0.211206	Up	1.39539	1.26958	0.030594	Nodiff	0.4264	1.03287	0.666068	305	580.114	Glucose 1-phosphate	[M-H+2Na]+	HMDB0001586	C00103	Organic oxygen compounds	Organooxygen compounds	Carbohydrates and carbohydrate conjugates
M137T309_3.pos	Nodiff	0.775299	0.769268	0.230647	Nodiff	0.0630024	0.974895	0.946004	Nodiff	1.05559	1.2673	0.236259	137.046	309.49	Hypoxanthine	[M+H]+	HMDB0000157	C00262	Organoheterocyclic compounds	Imidazopyrimidines	Purines and purine derivatives
M341T356_2.pos	Nodiff	0.774541	1.28438	0.197599	Nodiff	0.249462	1.0564	0.741619	Nodiff	0.781897	0.822494	0.340515	341.304	355.844	1-stearoyl-rac-glycerol	[M+H-H2O]+			Lipids and lipid-like molecules	Glycerolipids	Monoradylglycerols
M522T360.neg	Nodiff	0.773748	0.797485	0.194229	Nodiff	0.712869	1.25781	0.276809	Up	1.5384	1.57722	0.0319383	522.282	360.099	2-amino-3-[hydroxy-[2-hydroxy-3-[octadec-9-enoyl]oxypropoxy]phosphoryl]oxypropanoic acid	[M-H]-			Lipids and lipid-like molecules	Glycerophospholipids	Glycerophosphoserines
M133T42_3.pos	Nodiff	0.77244	0.885212	0.205718	Nodiff	0.732651	0.913929	0.326837	Nodiff	0.636894	1.03244	0.477185	133.101	41.7725	Jasmonic acid	[M+H-C2H6O3]+	HMDB0032797	C08491	Lipids and lipid-like molecules	Fatty Acyls	Lineolic acids and derivatives
M568T343.pos	Nodiff	0.771295	0.773909	0.218444	Nodiff	1.18058	0.689651	0.0721634	Nodiff	0.591119	0.891128	0.509966	568.339	342.922	1-Stearoyl-sn-glycerol 3-phosphocholine	(M-H+2Na)+
M243T301.neg	Nodiff	0.769393	0.795775	0.223343	Down	1.28354	0.636497	0.0450334	Nodiff	1.13323	0.799846	0.20268	243.062	301.108	Uridine	[M-H]-	HMDB0000296	C00299	Nucleosides, nucleotides, and analogues	Pyrimidine nucleosides
M170T265.pos	Nodiff	0.769086	0.898843	0.244091	Down	1.42854	0.781964	0.0260682	Nodiff	1.34024	0.869968	0.0874492	170.117	264.711	4-aminobiphenyl	[M+H]+	HMDB0013195	C10998	Benzenoids	Benzene and substituted derivatives	Biphenyls and derivatives
M122T517.pos	Nodiff	0.768993	1.88382	0.246824	Nodiff	0.115636	1.17426	0.888024	Nodiff	0.931484	0.623337	0.273613	122.081	517.291	Tris(hydroxymethyl)aminomethane	[M+H]+	HMDB0240288	C07182	Organic nitrogen compounds	Organonitrogen compounds	Amines
M206T320.pos	Nodiff	0.764828	1.36917	0.263139	Nodiff	0.848075	1.45967	0.209612	Nodiff	0.0570765	1.0661	0.885658	206.048	320.381	Chlorbufam	[M+H-H2O]+		C19060	Benzenoids	Benzene and substituted derivatives	Halobenzenes
M72T900.pos	Nodiff	0.764546	0.844533	0.234217	Nodiff	0.507374	0.962152	0.452592	Nodiff	0.874064	1.13927	0.295143	72.0814	900.139	Pyrrolidine	[M+H]+	HMDB0031641		Organoheterocyclic compounds	Pyrrolidines
M374T675.pos	Nodiff	0.764435	3.36613	0.204912	Nodiff	0.78218	1.07896	0.302105	Nodiff	0.576192	0.320533	0.432844	374.214	674.702	Spirotetramat	[M+H]+		C18807	Benzenoids	Benzene and substituted derivatives	Xylenes
M124T1019.pos	Nodiff	0.764226	1.62507	0.230432	Nodiff	0.858009	1.67506	0.226602	Nodiff	0.0971072	1.03077	0.99565	124.087	1018.83	1-methyl-l-histidine	[M+H-CH2O2]+	HMDB0000001	C01152	Organic acids and derivatives	Carboxylic acids and derivatives	Amino acids, peptides, and analogues
M192T231.pos	Nodiff	0.763268	0.804399	0.234198	Nodiff	0.555179	0.878302	0.415857	Nodiff	0.265685	1.09187	0.765002	192.05	231.161	N-acetyl-l-methionine	[M+H]+	HMDB0011745	C02712	Organic acids and derivatives	Carboxylic acids and derivatives	Amino acids, peptides, and analogues
M118T123.pos	Nodiff	0.761587	1.08604	0.20425	Nodiff	0.707344	1.07907	0.329887	Nodiff	0.148939	0.993586	0.8685	118.065	123.288	Carbetamide	[M+H-C7H5ON]+		C11075	Benzenoids	Benzene and substituted derivatives	Phenylcarbamic acid esters
M173T445.pos	Nodiff	0.760768	0.634452	0.238553	Nodiff	0.190332	1.40929	0.792513	Nodiff	0.915143	2.22128	0.285213	173.092	445.457	Pro-Gly	(M+H)+
M427T622.pos	Nodiff	0.759854	0.916848	0.238091	Nodiff	0.0962697	1.00008	0.904355	Up	1.71535	1.09078	0.0292059	427.094	621.869	L-cysteine-glutathione disulfide	[M+H]+			Organic acids and derivatives	Carboxylic acids and derivatives	Amino acids, peptides, and analogues
M117T473.neg	Nodiff	0.758458	0.894817	0.231253	Down	1.31063	0.773486	0.0434343	Nodiff	1.12601	0.864408	0.193473	117.018	473.01	Methylmalonic acid	[M-H]-	HMDB0000202	C02170	Organic acids and derivatives	Carboxylic acids and derivatives	Dicarboxylic acids and derivatives
M386T527.neg	Nodiff	0.756258	0.880895	0.245121	Nodiff	0.471987	1.04812	0.484379	Nodiff	1.53094	1.18984	0.0528638	386.032	527.061	2'-deoxycytidine 5'-diphosphate	[M-H]-	HMDB0001245	C00705	Organic oxygen compounds	Organic oxoanionic compounds	Organic pyrophosphates
M371T36.pos	Nodiff	0.756133	1.30324	0.249356	Nodiff	0.187097	0.916839	0.827362	Nodiff	1.22184	0.703507	0.132278	371.1	36.4121	Decamethylcyclopentasiloxane	[M+H]+			Organometallic compounds	Organometalloid compounds	Organosilicon compounds
M175T1_1.neg	Nodiff	0.755341	1.24637	0.28391	Nodiff	0.424621	0.973823	0.548106	Nodiff	1.41387	0.781326	0.0589644	175.061	0.819926	Allantoic acid	[M-H]-	HMDB0001209	C00499	Organic acids and derivatives	Carboxylic acids and derivatives	Amino acids, peptides, and analogues
M247T703.pos	Nodiff	0.754965	2.66535	0.239762	Down	1.36327	0.716685	0.0299843	Nodiff	1.45101	0.26889	0.0726855	247.113	702.981	Ellipticine	[M+H]+		C09154	Organoheterocyclic compounds	Indoles and derivatives	Carbazoles
M538T30.pos	Nodiff	0.753618	1.23826	0.249958	Nodiff	0.61007	0.874297	0.417193	Nodiff	1.50265	0.706071	0.07102	537.523	30.1242	2-mohpda [dmed-fahfa]	[M+H]+
M438T348.pos	Nodiff	0.752442	1.16797	0.223819	Nodiff	0.387727	1.01376	0.628644	Nodiff	1.16568	0.86797	0.131009	438.297	347.658	Neoline/bullatine b	[M+H]+			Lipids and lipid-like molecules	Prenol lipids	Diterpenoids
M319T416.pos	Nodiff	0.751731	1.8851	0.203402	Nodiff	0.57337	1.13003	0.449609	Nodiff	0.568594	0.599454	0.429405	319.115	415.712	Permethrin	[M+H-H2Cl2]+	HMDB0015604	C14388	Lipids and lipid-like molecules	Fatty Acyls	Fatty acid esters
M129T439.pos	Nodiff	0.751358	1.5765	0.281915	Nodiff	0.916478	1.19663	0.172121	Nodiff	0.451103	0.759043	0.6357	129.139	438.704	N1-(3-aminopropyl)-n1-methylpropane-1,3-diamine	[M+H-NH3]+			Organic nitrogen compounds	Organonitrogen compounds	Amines
M72T450.pos	Nodiff	0.751134	1.28364	0.210292	Nodiff	0.834696	1.13624	0.24399	Nodiff	0.298307	0.885168	0.616873	72.0814	450.275	1,2-diamino-2-methylpropane	[M+H-NH3]+			Organic nitrogen compounds	Organonitrogen compounds	Amines
M119T42_4.pos	Nodiff	0.750289	0.884713	0.218144	Nodiff	0.314732	0.954156	0.674471	Nodiff	0.887505	1.07849	0.242887	119.086	42.3472	Zerumbone	[M+H-C6H12O]+		C20262	Lipids and lipid-like molecules	Prenol lipids	Sesquiterpenoids
M241T624.pos	Nodiff	0.75021	1.22137	0.272838	Nodiff	0.336238	1.03974	0.639652	Nodiff	0.78309	0.851286	0.357677	241.031	623.575	L-cystine	[M+H]+	HMDB0000192	C00491	Organic acids and derivatives	Carboxylic acids and derivatives	Amino acids, peptides, and analogues
M511T535.neg	Nodiff	0.750115	0.698471	0.222512	Nodiff	0.614222	1.31934	0.351931	Up	1.58022	1.8889	0.034156	511.08	534.787	5-heptenoic acid, 7-[(1s,2r,3r,4r)-3-[(1e,3r)-3-hydroxy-4-(4-iodophenoxy)-1-buten-1-yl]-7-oxabicyclo[2.2.1]hept-2-yl]-, (5z)-	[M-H]-			Lipids and lipid-like molecules	Fatty Acyls	Fatty acids and conjugates
M357T42_2.neg	Nodiff	0.7495	0.926055	0.227734	Nodiff	0.121559	0.984744	0.870927	Nodiff	1.47476	1.06337	0.0556807	357.279	42.4211	Prostaglandin f2.alpha.	[M-H]1-		C00639	Lipids and lipid-like molecules	Fatty Acyls	Eicosanoids
M174T406.pos	Nodiff	0.74648	1.40943	0.208936	Nodiff	1.06674	1.22098	0.113703	Nodiff	0.0870186	0.866296	0.765182	174.102	405.655	2,6-dimethylquinolin-4-ol	[M+H]+			Organoheterocyclic compounds	Quinolines and derivatives	Quinolones and derivatives
M131T139.neg	Nodiff	0.7461	0.836406	0.241057	Nodiff	1.01667	1.50682	0.13207	Nodiff	1.41876	1.80154	0.0511721	131.07	139.433	2-hydroxyisocaproic acid	[M-H]-	HMDB0000624	C03264	Lipids and lipid-like molecules	Fatty Acyls	Fatty acids and conjugates
M173T495.neg	Nodiff	0.745039	1.19659	0.23379	Nodiff	0.279393	0.917733	0.670058	Nodiff	1.37887	0.766957	0.0843047	173.008	495.304	cis-Aconitate	(M-H)-	HMDB0000072	C00417	Organic acids and derivatives	Carboxylic acids and derivatives	Tricarboxylic acids and derivatives
M327T43_1.neg	Nodiff	0.74318	1.0647	0.249513	Nodiff	1.18389	1.11358	0.061759	Nodiff	0.666918	1.0459	0.365999	327.232	42.5402	Cis-4,7,10,13,16,19-docosahexaenoic acid	[M-H]-	HMDB0002183	C06429	Lipids and lipid-like molecules	Fatty Acyls	Fatty acids and conjugates
M175T510.pos	Nodiff	0.743107	1.17905	0.20533	Up	1.48857	1.30357	0.0257987	Nodiff	0.932931	1.10562	0.275133	175.108	509.904	N-.alpha.-acetyl-l-ornithine	[M+H]+	HMDB0003357	C00437	Organic acids and derivatives	Carboxylic acids and derivatives	Amino acids, peptides, and analogues
M232T647.pos	Nodiff	0.741034	1.46809	0.216951	Nodiff	0.515924	1.17673	0.456278	Nodiff	0.409169	0.801533	0.504594	232.14	647.397	Aminophenazone	[M+H]+	HMDB0015493	C07539	Organoheterocyclic compounds	Azoles	Pyrazoles
M293T528.pos	Nodiff	0.740963	1.37257	0.240366	Nodiff	1.21487	1.69206	0.0773736	Nodiff	0.562277	1.23276	0.402001	293.116	528.457	Picrotin	[M+H-H2O]+		C09528
M140T467.pos	Nodiff	0.74056	0.87143	0.283719	Nodiff	0.799842	1.08537	0.289339	Nodiff	1.52702	1.2455	0.0781193	140.011	467.174	4-nitrophenol	[M+H]+	HMDB0001232	C00870	Benzenoids	Phenols	Nitrophenols
M258T334.pos	Nodiff	0.739643	0.849424	0.281182	Nodiff	0.0638092	1.02425	0.906821	Nodiff	0.913078	1.20582	0.276997	258.115	333.623	Retigabine	[M+H-C2H6O]+		C13826	Benzenoids	Benzene and substituted derivatives	Phenylmethylamines
M159T156.neg	Nodiff	0.738633	0.495979	0.278869	Nodiff	0.909163	0.436716	0.189338	Nodiff	0.239155	0.880512	0.751706	159.066	155.995	2,3-dihydroxynaphthalene	[M-H]-		C16213	Benzenoids	Naphthalenes	Naphthols and derivatives
M254T549.pos	Nodiff	0.737315	0.801756	0.289925	Nodiff	0.906083	0.747366	0.170977	Nodiff	0.056737	0.932161	0.915977	254.018	549.471	Benzenesulfonic acid, 2-methyl-5-nitro-, 2-[(6-bromoimidazo[1,2-a]pyridin-3-yl)methylene]-1-methylhydrazide	[M+H-C7H6NO4S+2i]+			Benzenoids	Benzene and substituted derivatives	Benzenesulfonamides
M193T511.neg	Nodiff	0.735742	1.13432	0.21748	Up	1.41592	1.22723	0.0215309	Nodiff	0.945844	1.08191	0.273174	193.034	511.403	D-glucuronic acid	[M-H]-		C00191	Organic oxygen compounds	Organooxygen compounds	Carbohydrates and carbohydrate conjugates
M243T455.pos	Nodiff	0.733553	1.16526	0.272099	Nodiff	0.415651	0.91284	0.547321	Nodiff	1.23981	0.783378	0.110956	243.183	455.212	5.beta.-pregnane-3.alpha.,17,21-triol-11,20-dione	[M+H-C4H10O4]+		C05470	Lipids and lipid-like molecules	Steroids and steroid derivatives	Hydroxysteroids
M770T41.neg	Nodiff	0.73023	0.778721	0.285848	Nodiff	0.335291	0.85291	0.620716	Nodiff	0.767951	1.09527	0.364581	769.501	40.8048	1,2-dioleoyl-sn-glycero-3-phospho-l-serine	[M-H-NH3]-	HMDB0012390		Lipids and lipid-like molecules	Glycerophospholipids	Glycerophosphoserines
M339T28.neg	Nodiff	0.730085	0.76722	0.250727	Nodiff	0.268478	0.890958	0.692721	Nodiff	0.778177	1.16128	0.306656	339.199	27.8863	Canrenone	[M-H]-			Lipids and lipid-like molecules	Steroids and steroid derivatives	Steroid lactones
M273T339.neg	Nodiff	0.729066	0.856615	0.257823	Nodiff	0.509032	0.893696	0.437268	Nodiff	0.280331	1.04329	0.670563	273.127	338.817	Podocarpic acid	[M-H]-		C09171	Lipids and lipid-like molecules	Prenol lipids	Diterpenoids
M118T505_4.neg	Nodiff	0.726345	1.23428	0.224984	Up	1.23358	1.2354	0.0484041	Nodiff	0.262384	1.00091	0.817463	118.05	505.301	DL-threonine	[M-H]-	HMDB0000167	C00188	Organic acids and derivatives	Carboxylic acids and derivatives	Amino acids, peptides, and analogues
M165T465.neg	Nodiff	0.725691	0.451649	0.275382	Nodiff	0.544179	0.388779	0.46635	Nodiff	0.69755	0.8608	0.415223	165.004	465.311	Terephthalic acid	[M-H]-	HMDB0002428	C06337	Benzenoids	Benzene and substituted derivatives	Benzoic acids and derivatives
M115T465.neg	Nodiff	0.725427	0.872314	0.246869	Nodiff	0.0353258	1.02681	0.931963	Nodiff	0.735565	1.17711	0.315724	115.075	464.531	Caproic acid	(M-H)-	HMDB0000535/HMDB0061883	C01585	Lipids and lipid-like molecules	Fatty Acyls	Fatty acids and conjugates
M227T436.pos	Nodiff	0.724764	1.15003	0.288516	Nodiff	0.0566725	1.04779	0.949305	Nodiff	0.64186	0.911098	0.434932	227.042	435.803	Orthosulfamuron	[M+H-C7H10N4O3]+			Benzenoids	Benzene and substituted derivatives	Sulfanilides
M272T621.pos	Nodiff	0.722063	1.45329	0.295089	Up	1.3627	2.28602	0.044245	Nodiff	1.37512	1.573	0.0716734	272.089	620.595	(2e,4e)-n-(2-methylpropyl)-6-thiophen-2-ylhexa-2,4-dienamide	[M+Na]+			Lipids and lipid-like molecules	Fatty Acyls	Fatty amides
M126T45.neg	Nodiff	0.721328	0.757405	0.259047	Nodiff	0.322268	0.864477	0.639784	Nodiff	0.720636	1.14137	0.321245	126.03	45.4155	Ammeline	[M-H]-		C08733	Organoheterocyclic compounds	Triazines	Triazinones
M255T755.neg	Nodiff	0.720051	0.908309	0.249522	Nodiff	0.527236	0.926666	0.41579	Nodiff	0.0199645	1.02021	0.960454	255.107	755.369	5-ethyl-2'-deoxyuridine	[M-H]-			Nucleosides, nucleotides, and analogues	Pyrimidine nucleosides	Pyrimidine 2'-deoxyribonucleosides
M274T236_2.pos	Nodiff	0.718968	1.13021	0.26668	Nodiff	0.968292	1.1549	0.160244	Nodiff	0.144936	1.02184	0.824856	274.273	235.9	Fenpropidin	[M+H]+		C18726	Benzenoids	Benzene and substituted derivatives	Phenylpropanes
M559T363.pos	Nodiff	0.717949	0.917704	0.289397	Nodiff	0.605506	0.955883	0.382772	Nodiff	0.601363	1.0416	0.556566	559.15	363.345	Formononetin	[2M+Na]+	HMDB0005808	C00858	Phenylpropanoids and polyketides	Isoflavonoids	O-methylated isoflavonoids
M334T478.pos	Nodiff	0.717717	1.08856	0.313021	Nodiff	0.248944	1.01868	0.705132	Nodiff	0.836364	0.935802	0.362898	334.139	478.052	Glu-Trp	[M+H]+	HMDB0028830		Organic acids and derivatives	Carboxylic acids and derivatives	Amino acids, peptides, and analogues
M330T71.pos	Nodiff	0.717124	0.799446	0.257745	Nodiff	0.403583	0.901021	0.6011	Nodiff	0.547867	1.12706	0.515173	330.245	70.521	Methanone, [1-(3-fluoropentyl)-1h-indol-3-yl](2,2,3,3-tetramethylcyclopropyl)-	[M+H]+			Organoheterocyclic compounds	Indoles and derivatives	N-alkylindoles
M181T275.pos	Nodiff	0.716246	1.15879	0.270955	Nodiff	0.794169	1.14852	0.292725	Nodiff	0.119166	0.991134	0.899468	181.037	274.702	Caffeate	[M+H]+	HMDB0125102	C01481	Phenylpropanoids and polyketides	Cinnamic acids and derivatives	Hydroxycinnamic acids and derivatives
M144T49.neg	Nodiff	0.715515	1.23637	0.243639	Nodiff	0.54865	1.17489	0.433837	Nodiff	0.234688	0.95027	0.705886	144.044	48.6779	Quinolin-2-ol	[M-H]-		C06415	Organoheterocyclic compounds	Quinolines and derivatives	Quinolones and derivatives
M160T404.pos	Nodiff	0.715452	0.838143	0.285035	Up	1.82871	1.19322	0.0021219	Nodiff	1.31752	1.42364	0.118127	160.097	404.473	3-acetylindole	[M+H]+		C10619	Organoheterocyclic compounds	Indoles and derivatives	Indoles
M432T624.pos	Nodiff	0.713915	2.49856	0.239709	Nodiff	0.962238	1.10646	0.175854	Nodiff	0.0448509	0.44284	0.863326	432.219	623.638	Ala-Trp-Arg	[M+H]+			Organic acids and derivatives	Carboxylic acids and derivatives	Amino acids, peptides, and analogues
M361T352.pos	Nodiff	0.710361	1.21234	0.297975	Up	1.39642	1.34504	0.0331085	Nodiff	0.712214	1.10946	0.358517	361.273	352.457	2-arachidonoylglycerol	[M+H-H2O]+	HMDB0004666	C13856
M245T496.pos	Nodiff	0.708644	0.712011	0.30752	Nodiff	1.01028	0.597675	0.123047	Nodiff	0.348461	0.839419	0.587415	245.074	496.069	Piceatannol	[M+H]+	HMDB0004215	C05901
M180T397.pos	Nodiff	0.708388	0.903692	0.249439	Nodiff	0.876475	1.14887	0.188608	Nodiff	1.50545	1.27131	0.0593138	180.086	396.602	Isosafrole	[M+NH4]+		C10472
M397T26.neg	Nodiff	0.708371	0.775309	0.258187	Nodiff	0.197166	1.03982	0.759306	Nodiff	1.13512	1.34117	0.123117	397.225	26.1403	Mitragynine	[M-H]-	HMDB0041933	C09226
M190T534.pos	Nodiff	0.705023	1.22544	0.250388	Up	1.87758	1.6146	0.0015851	Up	1.53494	1.31756	0.0479738	190.118	533.624	L-homocitrulline	[M+H]+	HMDB0000679	C02427	Organic acids and derivatives	Carboxylic acids and derivatives	Amino acids, peptides, and analogues
M187T727.neg	Nodiff	0.704063	1.53065	0.226468	Nodiff	0.961662	1.40833	0.137969	Nodiff	0.131314	0.920082	0.956641	187.119	726.707	L-ng-monomethylarginine	[M-H]-	HMDB0029416		Organic acids and derivatives	Carboxylic acids and derivatives	Amino acids, peptides, and analogues
M338T374.pos	Nodiff	0.701624	2.5707	0.278272	Nodiff	0.315172	1.89387	0.609144	Nodiff	0.454037	0.736714	0.552885	338.138	374.081	Linezolid	[M+H]+	HMDB0014739	C08146	Organoheterocyclic compounds	Oxazinanes	Morpholines
M147T49.neg	Nodiff	0.700567	1.25774	0.257786	Nodiff	0.392021	0.989828	0.567996	Nodiff	1.03822	0.786988	0.198977	147.066	48.5515	Anethole	[M-H]-	HMDB0030837	C10428	Benzenoids	Phenol ethers	Anisoles
M219T564.neg	Nodiff	0.70017	0.895098	0.300504	Nodiff	0.323749	0.98435	0.605073	Nodiff	0.576132	1.09971	0.562913	219.061	563.734	5-Hydroxytryptophan	[M-H]-		C01017	Organoheterocyclic compounds	Indoles and derivatives	Tryptamines and derivatives
M204T289.pos	Nodiff	0.699238	0.85702	0.267076	Nodiff	0.59843	0.891984	0.426101	Nodiff	0.0351004	1.0408	0.979387	204.105	288.979	Asn-Ala	[M+H]+			Organic acids and derivatives	Carboxylic acids and derivatives	Amino acids, peptides, and analogues
M145T298.neg	Nodiff	0.699025	0.826525	0.266008	Nodiff	0.481635	0.878769	0.456773	Nodiff	0.436948	1.06321	0.567118	145.013	298.419	P-coumaric acid	[M-H-H2O]-	HMDB0002035	C00811	Phenylpropanoids and polyketides	Cinnamic acids and derivatives	Hydroxycinnamic acids and derivatives
M170T524.pos	Nodiff	0.695682	0.857868	0.269566	Down	1.33706	0.726369	0.0398189	Nodiff	1.25925	0.846714	0.153563	170.042	523.693	N-3,4-tridhydroxybenzamide	[M+H]+			Benzenoids	Benzene and substituted derivatives	Benzoic acids and derivatives
M193T476.neg	Nodiff	0.695231	1.26965	0.281475	Nodiff	0.387847	1.13642	0.549343	Nodiff	0.430844	0.895068	0.609224	193.034	476.158	D-Glucuronate	(M-H)-	HMDB0000127	C00191	Organic oxygen compounds	Organooxygen compounds	Carbohydrates and carbohydrate conjugates
M287T325.neg	Nodiff	0.69445	0.894845	0.265313	Down	1.54212	0.710387	0.0100101	Nodiff	1.55825	0.793866	0.0505504	287.143	324.591	Gibberellin a4	[M-H-CO2]-		C11864	Lipids and lipid-like molecules	Prenol lipids	Diterpenoids
M345T299.pos	Nodiff	0.692349	0.82349	0.289044	Nodiff	0.119699	1.05003	0.920312	Nodiff	0.910443	1.27509	0.290408	345.22	298.537	Medroxyprogesterone	[M+H]+	HMDB0001939	C07119	Lipids and lipid-like molecules	Steroids and steroid derivatives	Pregnane steroids
M113T419.neg	Nodiff	0.689884	0.819655	0.294631	Up	1.46097	1.19172	0.0157309	Nodiff	1.24581	1.45393	0.144662	113.023	419.029	D-galacturonic acid	[M-H-CH4O4]-	HMDB0002545	C00333	Organic oxygen compounds	Organooxygen compounds	Carbohydrates and carbohydrate conjugates
M309T508.neg	Nodiff	0.689626	1.1572	0.242968	Nodiff	0.760418	1.19759	0.238787	Nodiff	0.226221	1.03491	0.875794	309.108	508.01	Glutamyltyrosine	[M-H]-			Organic acids and derivatives	Carboxylic acids and derivatives	Amino acids, peptides, and analogues
M200T46.pos	Nodiff	0.689462	1.30569	0.261914	Nodiff	0.48391	0.774934	0.477705	Nodiff	1.47307	0.593505	0.067682	200.147	46.2674	N-hexanoyl-l-homoserine lactone	[M+H]+		C21197	Organic acids and derivatives	Carboxylic acids and derivatives	Amino acids, peptides, and analogues
M499T591.pos	Nodiff	0.687752	0.795597	0.253159	Nodiff	0.73094	1.23558	0.265066	Up	1.78542	1.55302	0.020328	499.079	590.61	Auranofin	[M+H-C6H12O6]+	HMDB0015130	C06836	Organic acids and derivatives	Carboxylic acids and derivatives	Tetracarboxylic acids and derivatives
M258T535.pos	Nodiff	0.687691	0.802107	0.329636	Nodiff	0.988312	0.684426	0.154509	Nodiff	0.276739	0.853285	0.829959	258.11	535.114	Glycerophosphocholine	[M+H]+	HMDB0000086	C00670	Lipids and lipid-like molecules	Glycerophospholipids	Glycerophosphocholines
M160T540_4.pos	Nodiff	0.687497	0.853681	0.262112	Nodiff	0.15352	0.964616	0.859001	Nodiff	0.980077	1.12995	0.246012	160.133	539.962	5-aminovaleric acid betaine	[M+H]+			Lipids and lipid-like molecules	Fatty Acyls	Fatty acids and conjugates
M217T299.neg	Nodiff	0.687487	1.3134	0.271718	Nodiff	0.0350476	1.15003	0.993737	Nodiff	0.633049	0.875612	0.370275	217.027	298.526	Dulcitol	[M+Cl]-	HMDB0000107	C01697	Organic oxygen compounds	Organooxygen compounds	Carbohydrates and carbohydrate conjugates
M282T609_2.pos	Nodiff	0.685814	1.19895	0.336604	Nodiff	0.27996	1.07152	0.676707	Nodiff	0.571281	0.893722	0.531204	282.057	608.824	Cys-Gly-Cys	[M+H]+			Organic acids and derivatives	Carboxylic acids and derivatives	Amino acids, peptides, and analogues
M252T136.neg	Nodiff	0.684522	0.873261	0.321041	Nodiff	0.0311245	1.03401	0.972275	Nodiff	0.661183	1.18408	0.427875	252.099	135.528	Penciclovir	[M-H]-	HMDB0014444	C07417	Organoheterocyclic compounds	Imidazopyrimidines	Purines and purine derivatives
M97T142.pos	Nodiff	0.683443	1.19453	0.278594	Nodiff	0.671762	1.2739	0.337194	Nodiff	0.0493144	1.06644	0.972741	97.0401	141.831	.beta.-Cyano-L-alanine	(M+H-H2O)+
M113T106.neg	Nodiff	0.682051	0.879685	0.29638	Nodiff	1.12485	0.808078	0.0752219	Nodiff	0.15138	0.918599	0.863275	112.986	105.934	1-methylhydantoin	[M-H]-	HMDB0003646	C02565	Organoheterocyclic compounds	Azolines	Imidazolines
M214T361.pos	Nodiff	0.68122	0.869366	0.298891	Nodiff	0.100811	1.04443	0.867228	Nodiff	0.808209	1.20137	0.299862	214.253	361.382	Tetradecylamine	[M+H]+			Organic nitrogen compounds	Organonitrogen compounds	Amines
M229T46.pos	Nodiff	0.680438	1.21303	0.292812	Nodiff	0.326373	1.09057	0.62575	Nodiff	1.15183	0.899045	0.200107	229.126	46.2674	Traumatic Acid	[M+H]+	HMDB0000933	C16308	Lipids and lipid-like molecules	Fatty Acyls	Fatty acids and conjugates
M88T145.pos	Nodiff	0.679632	1.11353	0.298007	Up	1.3601	1.36828	0.0395195	Nodiff	1.12372	1.22878	0.179614	88.0763	144.871	2-amino-2-methyl-1,3-propanediol	[M+H-H2O]+		C11260	Organic nitrogen compounds	Organonitrogen compounds	Amines
M183T1.neg	Nodiff	0.67956	0.749362	0.270444	Down	1.44112	0.508643	0.0154181	Nodiff	1.30277	0.678768	0.0866577	183.066	1.02889	Chlorothymol	[M-H]-			Lipids and lipid-like molecules	Prenol lipids	Monoterpenoids
M362T271.pos	Nodiff	0.679089	0.85421	0.239412	Nodiff	0.244211	1.04919	0.691784	Nodiff	1.17344	1.22826	0.108538	362.268	270.609	D-erythro-sphingosine-1-phosphate	[M+H-H2O]+	HMDB0000277	C06124	Lipids and lipid-like molecules	Sphingolipids	Phosphosphingolipids
M315T308.neg	Nodiff	0.675476	0.928952	0.297627	Nodiff	1.19161	0.891173	0.0663959	Nodiff	0.527451	0.959331	0.570312	315.174	307.837	20-carboxyarachidonic acid	[M-H-H2O]-			Lipids and lipid-like molecules	Fatty Acyls	Fatty acids and conjugates
M218T413.neg	Nodiff	0.674835	1.11822	0.259505	Nodiff	0.923583	1.14005	0.158551	Nodiff	0.30359	1.01952	0.776457	218.102	412.91	Pantothenic acid	[M-H]-	HMDB0000210	C00864	Organic acids and derivatives	Carboxylic acids and derivatives	Amino acids, peptides, and analogues
M155T90.neg	Nodiff	0.674354	0.783379	0.249482	Nodiff	0.320418	0.879767	0.606993	Nodiff	0.650837	1.12304	0.375869	155.01	89.8525	3-Hydroxyisovaleric acid	(M+K-2H)-	HMDB0000754		Lipids and lipid-like molecules	Fatty Acyls	Fatty acids and conjugates
M132T141.neg	Nodiff	0.674317	0.81224	0.295567	Nodiff	0.833472	3.64596	0.23777	Nodiff	1.16012	4.48878	0.118938	132.055	141.078	5-methylbenzotriazole	[M-H]-		C06473
M135T42_1.pos	Nodiff	0.672924	0.895546	0.271192	Nodiff	0.0143811	0.991376	0.967267	Nodiff	1.21278	1.10701	0.108234	135.08	42.332	3,4-dimethylbenzaldehyde	[M+H]+			Benzenoids	Benzene and substituted derivatives	Benzoyl derivatives
M513T41.pos	Nodiff	0.672905	1.23746	0.294763	Nodiff	0.579469	1.03753	0.454994	Nodiff	1.2327	0.838431	0.110483	512.503	40.8516	N-myristoylsphinganine	[M+H]+	HMDB0011759		Lipids and lipid-like molecules	Sphingolipids	Ceramides
M145T507.pos	Nodiff	0.669104	1.11018	0.26362	Nodiff	0.103332	0.989177	0.837237	Nodiff	1.0157	0.891009	0.203703	145.133	507.012	N-acetylcadaverine	[M+H]+	HMDB0002284		Organic acids and derivatives	Carboxylic acids and derivatives	Carboxylic acid derivatives
M173T420.pos	Nodiff	0.665217	0.882129	0.316804	Down	1.65146	0.662607	0.0127425	Nodiff	0.613325	0.751146	0.412242	173.128	419.991	L-Norleucine	(M+CH3CN+H)+	HMDB0001645	C01933	Organic acids and derivatives	Carboxylic acids and derivatives	"Amino acids, peptides, and analogues"
M259T349.neg	Nodiff	0.665129	0.881459	0.277211	Nodiff	1.10502	0.813039	0.097976	Nodiff	0.505331	0.922379	0.580145	259.112	349.144	Ile-Glu	[M-H]-			Organic acids and derivatives	Carboxylic acids and derivatives	Amino acids, peptides, and analogues
M146T349.pos	Nodiff	0.664758	0.785513	0.304453	Nodiff	1.09912	0.669286	0.09252	Nodiff	0.560283	0.852037	0.464365	146.027	348.81	4-hydroxy-l-glutamic acid	[M+H-H2O]+	HMDB0002273	C05947	Organic acids and derivatives	Carboxylic acids and derivatives	Amino acids, peptides, and analogues
M318T361.neg	Nodiff	0.663587	1.22425	0.334401	Nodiff	0.935918	1.21707	0.157873	Nodiff	0.150983	0.994141	0.787385	318.028	361.391	O-(desmorpholinopropyl)gefitinib	[M-H]-			Organoheterocyclic compounds	Diazanaphthalenes	Benzodiazines
M341T514.neg	Nodiff	0.66103	0.295237	0.30391	Nodiff	0.688362	1.44042	0.28016	Up	1.74812	4.87884	0.0192189	341.108	513.635	Trehalose	[M-H]-	HMDB0000975	C01083	Organic oxygen compounds	Organooxygen compounds	Carbohydrates and carbohydrate conjugates
M265T25.neg	Nodiff	0.660417	0.829213	0.294324	Nodiff	0.217646	1.06801	0.757095	Nodiff	1.00787	1.28798	0.187773	265.147	24.5265	Zinniol	[M-H]-		C10840	Benzenoids	Benzene and substituted derivatives	Benzyl alcohols
M179T269.pos	Nodiff	0.659585	1.81764	0.296454	Nodiff	0.0377942	1.47128	0.922031	Nodiff	0.611347	0.809447	0.422067	179.072	268.546	Cantharidin	[M+H-H2O]+		C16778
M102T495_2.pos	Nodiff	0.659453	1.27039	0.351942	Nodiff	1.28374	1.51173	0.0580654	Nodiff	0.905368	1.18997	0.235096	102.092	494.546	4-hydroxy-l-isoleucine	[M+H-CH2O2]+			Organic acids and derivatives	Carboxylic acids and derivatives	Amino acids, peptides, and analogues
M289T327.pos	Nodiff	0.657983	0.916221	0.307232	Nodiff	0.679315	1.09562	0.33207	Nodiff	1.26522	1.19581	0.0988726	289.157	326.886	2-hydroxyestradiol	[M+H]+	HMDB0000338	C05301	Lipids and lipid-like molecules	Steroids and steroid derivatives	Estrane steroids
M149T1_1.neg	Nodiff	0.65788	1.25445	0.296105	Nodiff	0.467796	0.909298	0.511255	Nodiff	1.13508	0.724855	0.148256	149.046	0.814169	4-allyl-pyrocatechol	[M-H]-	HMDB0135239		Benzenoids	Phenols	Benzenediols
M196T402.pos	Nodiff	0.653368	0.275728	0.315248	Nodiff	0.602394	0.304438	0.427044	Nodiff	1.11855	1.10412	0.144852	196.133	402.376	10,11-dihydro-5h-dibenz(b,f)azepine	[M+H]+			Organoheterocyclic compounds	Benzazepines	Dibenzazepines
M303T33.neg	Nodiff	0.651318	0.795394	0.293761	Nodiff	0.651453	2.07121	0.365805	Nodiff	1.09467	2.604	0.158831	303.199	32.9021	Aleuritic acid	[M-H]-			Lipids and lipid-like molecules	Fatty Acyls	Fatty acids and conjugates
M287T510.neg	Nodiff	0.648891	1.27199	0.339311	Nodiff	0.0290735	0.913985	0.925794	Nodiff	1.11937	0.71855	0.200526	287.053	509.604	(-)-epigallocatechin	[M-H-H2O]-	HMDB0038361	C12136	Phenylpropanoids and polyketides	Flavonoids	Flavans
M325T28_2.neg	Nodiff	0.648643	0.80827	0.31331	Nodiff	0.333732	0.890138	0.631518	Nodiff	0.529728	1.10129	0.479702	325.183	28.4383	Hydroquinidine	[M-H]-		C10696
M109T42_2.pos	Nodiff	0.648465	1.10944	0.333704	Nodiff	0.065909	0.998271	0.959925	Nodiff	0.81806	0.899799	0.337387	109.102	41.8824	Farnesol	[M+H-C7H14O]+	HMDB0004305	C01493	Lipids and lipid-like molecules	Prenol lipids	Sesquiterpenoids
M178T309.neg	Nodiff	0.646565	1.176	0.343104	Nodiff	0.250794	0.898346	0.698836	Nodiff	1.2052	0.763896	0.156901	178.05	308.527	1-(3-pyridyl)-1-butanone-4-carboxylic acid	[M-H]-	HMDB0000992	C19569	Organic acids and derivatives	Keto acids and derivatives	Gamma-keto acids and derivatives
M315T312.pos	Nodiff	0.646288	0.93182	0.326746	Nodiff	0.39595	1.04033	0.589212	Nodiff	1.14911	1.11645	0.161077	315.173	311.584	Safranin	[M]+		C19919	Organoheterocyclic compounds	Diazanaphthalenes	Benzodiazines
M177T490_2.pos	Nodiff	0.64516	1.40318	0.366904	Up	1.63625	2.1946	0.0140416	Nodiff	1.44478	1.56402	0.0648623	177.159	490.41	1-benzylpiperazine	[M+H]+			Benzenoids	Benzene and substituted derivatives	Phenylmethylamines
M251T518.pos	Nodiff	0.644359	0.815516	0.276211	Nodiff	0.980403	0.77569	0.15542	Nodiff	0.282979	0.951165	0.763363	251.069	518.077	.gamma.-glu-cys	[M+H]+	HMDB0001049	C00669	Organic acids and derivatives	Carboxylic acids and derivatives	Amino acids, peptides, and analogues
M360T43_1.neg	Nodiff	0.643905	0.723295	0.277905	Nodiff	0.405296	0.82887	0.578118	Nodiff	0.572512	1.14596	0.466437	360.253	42.9487	N-arachidonoyl-l-serine	[M-H-CH2O]-			Organic acids and derivatives	Carboxylic acids and derivatives	Amino acids, peptides, and analogues
M353T25.neg	Nodiff	0.63799	0.80507	0.30843	Nodiff	0.122337	1.02957	0.851864	Nodiff	0.925737	1.27886	0.213869	353.199	25.2188	Rauwolscine	[M-H]-
M369T754.pos	Nodiff	0.637468	1.17885	0.298487	Nodiff	1.19562	1.17626	0.0852931	Nodiff	0.27416	0.997804	0.869509	369.249	753.749	Perindopril	[M+H]+	HMDB0014928	C07706	Organic acids and derivatives	Carboxylic acids and derivatives	Amino acids, peptides, and analogues
M425T43.pos	Nodiff	0.633015	0.89602	0.307302	Nodiff	0.391168	0.9453	0.580257	Nodiff	0.251744	1.055	0.73846	425.135	43.0089	Eprosartan	[M+H]+	HMDB0015014	C07467	Benzenoids	Benzene and substituted derivatives	Benzoic acids and derivatives
M73T43.neg	Nodiff	0.631581	2.1667	0.292346	Nodiff	0.57417	1.16183	0.366815	Nodiff	0.453395	0.53622	0.520925	72.992	43.3516	Propanoic acid	[M-H]-	HMDB0000237	C00163	Organic acids and derivatives	Carboxylic acids and derivatives	Carboxylic acids
M293T533.neg	Nodiff	0.628839	0.780074	0.363949	Nodiff	0.0372236	1.02697	0.935896	Nodiff	0.806934	1.3165	0.360729	292.992	532.627	Carboxyphosphamide	[M-H+2i]-	HMDB0060449	C07646	Organic nitrogen compounds	Organonitrogen compounds	Nitrogen mustard compounds
M137T304.neg	Nodiff	0.627824	0.70132	0.328263	Nodiff	0.04159	0.906613	0.913425	Nodiff	0.755216	1.29272	0.344659	137.023	304.058	4-Hydroxybenzoate	(M-H)-	HMDB0000500	C00156	Benzenoids	Benzene and substituted derivatives	Benzoic acids and derivatives
M295T51.neg	Nodiff	0.627593	1.29477	0.333683	Nodiff	0.732219	1.26202	0.304603	Nodiff	0.0636887	0.974706	0.99838	295.227	50.7305	9(10)-epoxy-12z-octadecenoic acid	[M-H]-			Lipids and lipid-like molecules	Fatty Acyls	Fatty acids and conjugates
M193T99.neg	Nodiff	0.626662	0.874984	0.336031	Nodiff	0.276961	1.25592	0.638579	Nodiff	0.905001	1.43536	0.261686	193.034	99.482	Ferulate	[M-H]-	HMDB0125096	C01494	Phenylpropanoids and polyketides	Cinnamic acids and derivatives	Hydroxycinnamic acids and derivatives
M505T343.pos	Nodiff	0.626286	1.54168	0.326062	Nodiff	1.12912	1.4447	0.0947015	Nodiff	0.160976	0.937093	0.867725	505.346	343.113	Dipyridamole	[M+H]+	HMDB0015110		Organic nitrogen compounds	Organonitrogen compounds	Amines
M125T528.neg	Nodiff	0.625573	1.09095	0.334314	Nodiff	0.652508	1.06838	0.32434	Nodiff	0.156073	0.979308	0.856331	125.034	527.969	5-aminoimidazole-4-carboxamide	[M-H]-	HMDB0003192	C04051	Organoheterocyclic compounds	Azoles	Imidazoles
M163T1_1.neg	Nodiff	0.622307	0.892356	0.334999	Nodiff	1.12084	0.756798	0.0812933	Nodiff	1.02008	0.84809	0.201706	163.061	0.814509	1-pentanone, 1-(3,4-dihydroxyphenyl)-2-(1-pyrrolidinyl)-	[M-H-C6H13N]-			Organic oxygen compounds	Organooxygen compounds	Carbonyl compounds
M476T351.neg	Nodiff	0.622085	0.889952	0.283369	Nodiff	0.13738	0.977111	0.834079	Nodiff	0.694091	1.09794	0.346731	476.277	350.947	Lpe 18:2	[M-H]-			Lipids and lipid-like molecules	Glycerophospholipids	Glycerophosphoethanolamines
M143T266.neg	Nodiff	0.622037	0.741589	0.355851	Nodiff	0.714396	0.732315	0.281355	Nodiff	0.316548	0.987494	0.74549	142.997	266.298	Chlorohydroquinone	[M-H]-		C06601	Benzenoids	Phenols	1,4-dihydroxy-2-halobenzenoids
M321T589.pos	Nodiff	0.619377	0.934741	0.32646	Nodiff	0.181074	1.01079	0.772996	Up	1.52049	1.08136	0.0477959	320.974	589.042	Carbophenothion methyl-o-analog	[M+Na]+			Organosulfur compounds	Thioethers	Aryl thioethers
M480T349.pos	Nodiff	0.618467	1.08175	0.375354	Nodiff	0.304834	1.00165	0.681345	Nodiff	0.93343	0.925955	0.261745	480.308	348.92	1-oleoyl-sn-glycero-3-phosphoethanolamine	[M+H]+	HMDB0011506		Lipids and lipid-like molecules	Glycerophospholipids	Glycerophosphoethanolamines
M381T513.pos	Nodiff	0.618255	3.07425	0.339128	Nodiff	0.183491	1.15171	0.828144	Nodiff	0.848666	0.374632	0.286169	381.079	513.071	Sulfasalazine	[M+H-H2O]+	HMDB0014933	C07316	Organoheterocyclic compounds	Azobenzenes
M337T436.pos	Nodiff	0.617387	0.665725	0.368044	Nodiff	0.19385	0.834705	0.783771	Nodiff	0.780203	1.25383	0.448374	337.055	435.711	Malaoxon	[M+Na]+	HMDB0060627	C07498	Lipids and lipid-like molecules	Fatty Acyls	Fatty acid esters
M102T448.pos	Nodiff	0.613984	2.10618	0.316793	Nodiff	0.9738	2.31717	0.168907	Nodiff	0.278033	1.10018	0.782436	102.092	448.228	Betaine aldehyde	(M+H)+	HMDB0001252	C00576	Organic nitrogen compounds	Organonitrogen compounds	Quaternary ammonium salts
M76T516.pos	Nodiff	0.612913	1.07817	0.378884	Up	1.34946	1.16738	0.0471897	Nodiff	0.990876	1.08275	0.190392	76.0763	516.452	Amino-2-propanol	[M+H]+	HMDB0012136	C05771	Organic nitrogen compounds	Organonitrogen compounds	Amines
M182T377.pos	Nodiff	0.611682	1.02758	0.404354	Nodiff	0.310511	1.01646	0.642457	Nodiff	0.407802	0.989183	0.713544	182.19	376.977	Dicyclohexylamine	[M+H]+		C14686	Organic nitrogen compounds	Organonitrogen compounds	Cyclohexylamines
M280T375.pos	Nodiff	0.610111	0.677672	0.297451	Nodiff	0.45605	0.766048	0.535748	Nodiff	0.391235	1.13041	0.527255	280.09	375.457	Dibenz(a,h)acridine	[M+H]+		C19219	Organoheterocyclic compounds	Quinolines and derivatives	Benzoquinolines
M262T418.pos	Nodiff	0.608396	2.31968	0.354409	Up	2.28081	3.10432	1.11041e-05	Nodiff	0.979877	1.33825	0.249329	262.068	418.154	Phosphotyrosine	[M+H]+	HMDB0006049	C06501	Organic acids and derivatives	Carboxylic acids and derivatives	Amino acids, peptides, and analogues
M132T532_4.neg	Nodiff	0.607502	0.526164	0.373728	Nodiff	0.957057	0.289104	0.151795	Nodiff	0.432772	0.549456	0.589364	132.001	532.279	L-homocystine	[M-H-C4H9SO2N]-	HMDB0000575	C01817	Organic acids and derivatives	Carboxylic acids and derivatives	Amino acids, peptides, and analogues
M234T486.pos	Nodiff	0.606634	1.32065	0.297395	Nodiff	0.631735	1.15943	0.392916	Nodiff	0.151476	0.877924	0.711591	234.133	486.184	Metolachlor-morpholinone	[M+H]+			Organoheterocyclic compounds	Oxazinanes	Morpholines
M296T42_2.pos	Nodiff	0.603327	0.923527	0.305248	Nodiff	0.267413	0.972387	0.701222	Nodiff	0.360416	1.05291	0.696792	296.258	42.332	alpha-Linolenic acid	(M+NH4)+	HMDB0001388	C06427	Lipids and lipid-like molecules	Fatty Acyls	Lineolic acids and derivatives
M146T412.neg	Nodiff	0.602306	1.20533	0.305888	Nodiff	0.841633	1.19768	0.1962	Nodiff	0.155319	0.993648	0.931578	146.045	412.097	N-acetyl-dl-serine	[M-H]-			Organic acids and derivatives	Carboxylic acids and derivatives	Amino acids, peptides, and analogues
M91T1.neg	Nodiff	0.600563	0.901961	0.381986	Nodiff	0.937094	0.78346	0.169231	Nodiff	0.0951823	0.868618	0.821758	91.029	0.810053	Glycerol	[M-H]-	HMDB0000131	C00116	Organic oxygen compounds	Organooxygen compounds	Carbohydrates and carbohydrate conjugates
M340T332.pos	Nodiff	0.600191	1.1811	0.388591	Nodiff	0.508052	0.719174	0.495334	Nodiff	1.16808	0.608903	0.134814	340.32	332.312	N-[(1r)-2-hydroxy-1-methylethyl-9z-octadecenamide	[M+H]+			Lipids and lipid-like molecules	Fatty Acyls	Fatty amides
M200T356.pos	Nodiff	0.598108	1.36967	0.368136	Nodiff	0.284228	1.16906	0.688433	Nodiff	0.492966	0.853537	0.620146	200.237	355.603	N-methyldodecylamine	[M+H]+			Organic nitrogen compounds	Organonitrogen compounds	Amines
M188T265.pos	Nodiff	0.594972	0.890296	0.382548	Nodiff	1.29429	0.760688	0.0515324	Nodiff	1.44581	0.854422	0.0819301	188.128	265.091	7-keto-8-aminopelargonic acid	[M+H]+		C01092	Lipids and lipid-like molecules	Fatty Acyls	Fatty acids and conjugates
M483T619.pos	Nodiff	0.594534	0.882952	0.363678	Nodiff	0.127438	0.965083	0.814639	Nodiff	0.615401	1.09302	0.481428	483.014	619.499	Thymidine 5'-triphosphate	[M+H]+	HMDB0001342	C00459	Nucleosides, nucleotides, and analogues	Pyrimidine nucleotides	Pyrimidine deoxyribonucleotides
M172T36.pos	Nodiff	0.594194	1.10437	0.322123	Nodiff	0.773544	1.04945	0.267592	Nodiff	0.294768	0.950272	0.665538	172.115	35.9168	.alpha.-ethyltryptamine	[M+H-NH3]+			Organoheterocyclic compounds	Indoles and derivatives	Indoles
M143T337.neg	Nodiff	0.591783	0.851312	0.360425	Down	1.41318	0.641451	0.0173848	Nodiff	1.09779	0.753485	0.190356	143.107	337.233	Caprylic acid	(M-H)-	HMDB0000482/HMDB0062511	C06423	Lipids and lipid-like molecules	Fatty Acyls	Fatty acids and conjugates
M369T25.pos	Nodiff	0.589583	1.0813	0.340582	Nodiff	0.13103	0.992127	0.902597	Nodiff	0.840025	0.917531	0.314053	369.351	25.1692	5.alpha.-cholest-7-en-3.beta.-ol	[M+H-H2O]+	HMDB0001170	C01189	Lipids and lipid-like molecules	Steroids and steroid derivatives	Cholestane steroids
M139T436.pos	Nodiff	0.588185	0.706636	0.341668	Nodiff	0.53453	1.25693	0.419563	Nodiff	1.52971	1.77875	0.0541351	139.018	435.945	3-hydroxybenzoic acid	[M+H]+	HMDB0002466	C00587	Benzenoids	Benzene and substituted derivatives	Benzoic acids and derivatives
M219T756.pos	Nodiff	0.587693	1.11777	0.357355	Nodiff	0.394184	1.03878	0.542043	Nodiff	0.432394	0.929332	0.55021	219.082	755.556	Phenol, 4-[2-(3,5-diamino-1h-pyrazol-4-yl)diazenyl]-	[M+H]+			Benzenoids	Phenols	1-hydroxy-2-unsubstituted benzenoids
M125T103.pos	Nodiff	0.586883	1.20057	0.38467	Nodiff	0.0154457	1.07527	0.968514	Nodiff	0.549971	0.895639	0.52032	125.071	102.535	Ethanone, 1-[2-hydroxy-3-propyl-4-[4-(2h-tetrazol-5-yl)butoxy]phenyl]-	[M+H-C11H14O3]+			Organic oxygen compounds	Organooxygen compounds	Carbonyl compounds
M160T539_2.pos	Nodiff	0.586072	0.0065463	0.372598	Nodiff	0.00988079	0.626003	0.959811	Nodiff	0.907066	95.6269	0.299418	160.097	539.463	Pargyline	[M+H]+	HMDB0015563	C07414	Benzenoids	Benzene and substituted derivatives	Phenylmethylamines
M212T169.pos	Nodiff	0.584748	1.07968	0.359629	Nodiff	0.72101	0.915117	0.301121	Down	1.70627	0.847581	0.033087	212.164	169.288	Atraton	[M+H]+		C19098	Organoheterocyclic compounds	Triazines	Aminotriazines
M105T301.pos	Nodiff	0.582545	1.08442	0.389464	Nodiff	0.89293	0.868238	0.204415	Nodiff	1.54418	0.800647	0.0664603	105.043	301.477	Albizziin	[M+H-CHON]+		C08264	Organic acids and derivatives	Carboxylic acids and derivatives	Amino acids, peptides, and analogues
M173T42_2.pos	Nodiff	0.580346	1.10566	0.366555	Nodiff	0.96755	1.26266	0.159268	Nodiff	0.597313	1.142	0.43669	173.134	41.7471	5-androstene-3.beta.,17.beta.-diol	[M+H-C6H14O2]+	HMDB0003818	C04295	Lipids and lipid-like molecules	Steroids and steroid derivatives	Androstane steroids
M323T29_2.neg	Nodiff	0.579875	0.807082	0.365516	Nodiff	0.179658	0.917523	0.814354	Nodiff	0.668859	1.13684	0.377239	323.168	29.3076	Hymeglusin	[M-H]-			Lipids and lipid-like molecules	Fatty Acyls	Fatty acids and conjugates
M817T297.neg	Nodiff	0.579752	1.13029	0.34216	Nodiff	1.05556	1.33912	0.10621	Nodiff	0.875526	1.18476	0.342104	816.531	297.401	1-palmitoyl-2-arachidonoyl-sn-glycero-3-phosphocholine	[M+Cl]-	HMDB0007982		Lipids and lipid-like molecules	Glycerophospholipids	Glycerophosphocholines
M311T29_1.neg	Nodiff	0.578608	0.812728	0.372678	Nodiff	0.396199	0.864267	0.580551	Nodiff	0.385846	1.06341	0.595202	311.168	28.7075	Thymol-beta-d-glucoside	[M-H]-			Lipids and lipid-like molecules	Prenol lipids	Terpene glycosides
M95T448.pos	Nodiff	0.575409	0.914221	0.364089	Nodiff	0.82641	0.890131	0.253355	Nodiff	0.558785	0.973651	0.573171	95.0608	448.406	1,2,3,6-tetrahydrobenzylalcohol	[M+H-H2O]+			Organic oxygen compounds	Organooxygen compounds	Alcohols and polyols
M231T566.pos	Nodiff	0.575374	1.39324	0.31788	Nodiff	0.720747	1.16012	0.32132	Nodiff	0.151151	0.832675	0.721513	231.097	566.42	Pro-Asp	[M+H]+			Organic acids and derivatives	Carboxylic acids and derivatives	Amino acids, peptides, and analogues
M184T634_4.pos	Nodiff	0.573239	87.6032	0.409364	Nodiff	0.649532	0.835038	0.324389	Nodiff	0.859023	0.00953205	0.320352	184.118	634.07	Epinephrine	[M+H]+	HMDB0000068	C00788	Benzenoids	Phenols	Benzenediols
M116T451_4.neg	Nodiff	0.572565	1.26443	0.33221	Nodiff	0.873423	1.19476	0.184872	Nodiff	0.0557637	0.944903	0.984641	116.07	450.667	Indole	[M-H]-	HMDB0000738	C00463	Organoheterocyclic compounds	Indoles and derivatives	Indoles
M311T30.pos	Nodiff	0.572472	0.302254	0.38936	Nodiff	0.857727	0.265065	0.258539	Nodiff	0.992609	0.876961	0.270804	311.257	29.9381	Desogestrel	[M+H]+	HMDB0014449	C07629	Lipids and lipid-like molecules	Steroids and steroid derivatives	Estrane steroids
M288T44_1.pos	Nodiff	0.57125	0.856856	0.393426	Nodiff	0.200733	1.12307	0.790499	Nodiff	0.777911	1.31068	0.362031	288.199	43.846	Cyproheptadine	[M+H]+	HMDB0014578	C06935
M104T533_4.neg	Nodiff	0.567987	1.12166	0.33454	Nodiff	1.04682	1.16116	0.104369	Nodiff	0.431754	1.03521	0.673475	104.034	532.56	DL-serine	[M-H]-	HMDB0062263	C00065	Organic acids and derivatives	Carboxylic acids and derivatives	Amino acids, peptides, and analogues
M152T408_2.pos	Nodiff	0.565092	1.03135	0.37007	Nodiff	0.346219	1.0171	0.652395	Nodiff	0.518557	0.986186	0.575444	152.118	408.278	1-(4-piperidinyl)-2-pyrrolidinone	[M+H-NH3]+
M309T30.neg	Nodiff	0.563828	0.816006	0.390993	Nodiff	0.0834646	1.05726	0.871086	Nodiff	0.744236	1.29566	0.329136	309.152	29.8963	O-desmethylquinidine	[M-H]-
M293T477.neg	Nodiff	0.563603	1.07732	0.385876	Nodiff	1.05157	1.16179	0.100474	Nodiff	0.770948	1.07841	0.357556	293.113	477.212	gamma-L-Glutamyl-L-phenylalanine	[M-H]-	HMDB0000594		Organic acids and derivatives	Carboxylic acids and derivatives	Amino acids, peptides, and analogues
M297T29.neg	Nodiff	0.563421	0.808035	0.385906	Nodiff	0.51811	0.828599	0.470158	Nodiff	0.206018	1.02545	0.767661	297.152	28.9374	Ostruthin	[M-H]-		C09281	Lipids and lipid-like molecules	Prenol lipids	Terpene lactones
M232T282.pos	Nodiff	0.561512	0.891765	0.343861	Nodiff	0.505828	0.927184	0.515101	Nodiff	0.0511701	1.03972	0.968412	232.136	281.582	Asn-Val	[M+H]+			Organic acids and derivatives	Carboxylic acids and derivatives	Amino acids, peptides, and analogues
M295T43.pos	Nodiff	0.560885	0.89612	0.366217	Nodiff	0.83453	1.16933	0.220199	Nodiff	1.38889	1.30489	0.0819911	295.226	42.7603	13-keto-9z,11e-octadecadienoic acid	[M+H]+	HMDB0004668		Lipids and lipid-like molecules	Fatty Acyls	Lineolic acids and derivatives
M177T146.neg	Nodiff	0.560804	0.857547	0.394593	Nodiff	0.157647	0.996257	0.779685	Nodiff	0.47086	1.16175	0.638873	177.039	145.601	L-Gulonic gamma-lactone	(M-H)-	HMDB0003466	C01040	Organoheterocyclic compounds	Lactones	Gamma butyrolactones
M225T131.neg	Nodiff	0.557526	0.853177	0.359333	Nodiff	0.484683	0.880065	0.471624	Nodiff	0.311536	1.03151	0.6786	225.088	130.819	Porphobilinogen	[M-H]-	HMDB0000245	C00931	Organic nitrogen compounds	Organonitrogen compounds	Amines
M603T357.pos	Nodiff	0.557156	1.13162	0.417267	Nodiff	1.02243	1.25906	0.142117	Nodiff	0.74742	1.11262	0.310267	603.292	357.196	Morphine n-oxide	[2M+H]+		C11786
M187T24.neg	Nodiff	0.555394	1.2513	0.428068	Up	1.8634	2.18147	0.000520043	Up	1.74469	1.74336	0.0168852	187.006	23.7364	2,4-diaminobenzenesulfonic acid	[M-H]-			Benzenoids	Benzene and substituted derivatives	Benzenesulfonic acids and derivatives
M80T79.pos	Nodiff	0.555358	1.12606	0.446335	Nodiff	0.449058	1.11143	0.529241	Nodiff	0.0690251	0.98701	0.896484	80.0501	79.1492	Pyridine	[M+H]+	HMDB0000926	C00747
M283T304.neg	Nodiff	0.553461	0.91115	0.350924	Nodiff	0.595331	1.32382	0.374681	Nodiff	1.15853	1.45291	0.187723	283.263	304.053	Stearic acid	(M-H)-	HMDB0000827	C01530	Lipids and lipid-like molecules	Fatty Acyls	Fatty acids and conjugates
M115T104.pos	Nodiff	0.552792	2.15949	0.419639	Nodiff	0.201652	0.94348	0.774454	Nodiff	0.802955	0.4369	0.342126	115.05	103.515	Dihydrouracil	[M+H]+	HMDB0000076	C00429	Organoheterocyclic compounds	Diazines	Pyrimidines and pyrimidine derivatives
M309T25.neg	Nodiff	0.552375	0.850891	0.376602	Nodiff	0.236506	1.07508	0.735943	Nodiff	0.860676	1.26348	0.245474	309.173	24.5652	Mestranol	[M-H]-	HMDB0015446	C07618	Lipids and lipid-like molecules	Steroids and steroid derivatives	Estrane steroids
M179T275.pos	Nodiff	0.55068	1.03873	0.418551	Nodiff	0.636732	1.0542	0.33078	Nodiff	0.212521	1.01489	0.762243	179.04	274.728	Ketamine	[M+H-C2H5ON]+	HMDB0015352	C07525	Benzenoids	Benzene and substituted derivatives	Halobenzenes
M302T220.pos	Nodiff	0.55	0.939904	0.425917	Nodiff	0.967148	0.87483	0.157817	Nodiff	0.584396	0.930765	0.431733	302.305	219.906	Pro-Trp	[M+H]+	HMDB0000269	C00836	Organic nitrogen compounds	Organonitrogen compounds	Amines
M336T380.pos	Nodiff	0.548773	0.68196	0.337135	Nodiff	0.399663	0.766256	0.584421	Nodiff	0.43357	1.12361	0.468075	336.069	379.617	Nicotinate d-ribonucleotide	[M+H]+	HMDB0001132	C01185	Nucleosides, nucleotides, and analogues	Pyridine nucleotides	Nicotinic acid nucleotides
M173T85.pos	Nodiff	0.548696	1.15707	0.367548	Nodiff	0.828103	1.33331	0.232919	Nodiff	0.317846	1.15231	0.670587	173.071	85.348	Menadione	[M+H]+	HMDB0001892	C05377	Benzenoids	Naphthalenes	Naphthoquinones
M237T494.pos	Nodiff	0.54652	0.724092	0.348006	Nodiff	0.276383	0.80281	0.720691	Nodiff	0.713915	1.10871	0.343356	237.18	494.486	(.+/-.)-dropropizine	[M+H]+			Organoheterocyclic compounds	Diazinanes	Piperazines
M115T583.neg	Nodiff	0.545127	0.911023	0.393584	Nodiff	0.7183	0.833691	0.331597	Nodiff	0.573307	0.915115	0.433803	115.002	583.464	Fumarate	(M-H)-	HMDB0000134	C00122	Organic acids and derivatives	Carboxylic acids and derivatives	Dicarboxylic acids and derivatives
M198T42_2.pos	Nodiff	0.54501	0.946447	0.36538	Nodiff	0.033333	1.00405	0.974314	Nodiff	0.601246	1.06086	0.499532	198.185	41.7725	Dodecanoic acid, 12-[[(cyclohexylamino)carbonyl]amino]-	[M+H-C7H13NO2]+			Lipids and lipid-like molecules	Fatty Acyls	Fatty acids and conjugates
M147T304.neg	Nodiff	0.543	1.20819	0.358657	Up	1.30933	1.50864	0.0371332	Nodiff	0.992871	1.24867	0.2111	147.029	303.949	D-Arabinono-1,4-lactone	(M-H)-
M119T540_2.neg	Nodiff	0.538532	2.95079	0.387256	Nodiff	0.103973	1.02356	0.913695	Nodiff	0.633961	0.346876	0.428686	119.016	539.87	Tartronate	[M-H]-	HMDB0035227	C02287	Organic acids and derivatives	Carboxylic acids and derivatives	Dicarboxylic acids and derivatives
M284T341.pos	Nodiff	0.536433	1.17422	0.365693	Nodiff	1.01539	1.25905	0.140723	Nodiff	0.560727	1.07225	0.598353	284.331	340.925	15-deoxy-goyazensolide	[M+K]+			Organoheterocyclic compounds	Lactones	Gamma butyrolactones
M201T704.neg	Nodiff	0.535236	1.55589	0.352917	Nodiff	0.594237	1.17864	0.369885	Nodiff	0.120107	0.757535	0.802916	201.135	703.508	Ng,ng-dimethyl-l-arginine	[M-H]-	HMDB0001539	C03626	Organic acids and derivatives	Carboxylic acids and derivatives	Amino acids, peptides, and analogues
M151T141.neg	Nodiff	0.532492	0.892816	0.420537	Nodiff	0.297472	0.936215	0.653353	Nodiff	0.220297	1.04861	0.707162	151.06	140.644	Xylitol	[M-H]-	HMDB0002917	C00379	Organic oxygen compounds	Organooxygen compounds	Carbohydrates and carbohydrate conjugates
M186T448.pos	Nodiff	0.530596	1.06299	0.462152	Nodiff	0.856031	1.13415	0.209629	Nodiff	0.507885	1.06694	0.442458	186.076	448.106	N-acetyl-.beta.-d-mannosamine	[M+H-2H2O]+	HMDB0001129	C00645	Organic oxygen compounds	Organooxygen compounds	Carbohydrates and carbohydrate conjugates
M223T327.neg	Nodiff	0.529854	0.860987	0.414929	Nodiff	0.105231	0.952296	0.878044	Nodiff	0.694506	1.10605	0.403537	223.081	326.68	D-Quinovose	(M+CH3COO)-		C02522
M258T649.neg	Nodiff	0.529429	1.87467	0.362185	Nodiff	0.787778	1.09191	0.237173	Nodiff	0.0783284	0.582457	0.993297	258.156	648.679	2-heptyl-4-hydroxyquinoline n-oxide	[M-H]-		C04284	Organoheterocyclic compounds	Quinolines and derivatives	4-hydroxy-2-alkylquinolines
M191T783.pos	Nodiff	0.526089	1.39556	0.484591	Nodiff	0.728976	0.676311	0.291906	Nodiff	1.39991	0.484615	0.119989	191.102	783.147	Nortriptyline	[M+H-C4H11N]+	HMDB0014680	C07274	Benzenoids	Dibenzocycloheptenes
M163T454.neg	Nodiff	0.524147	1.21711	0.359164	Nodiff	1.14038	1.30843	0.0682613	Nodiff	0.625588	1.07504	0.509287	163.039	454.237	Trans-2-hydroxycinnamic acid	[M-H]-	HMDB0002641	C01772	Phenylpropanoids and polyketides	Cinnamic acids and derivatives	Hydroxycinnamic acids and derivatives
M337T29.neg	Nodiff	0.524117	0.836674	0.406351	Nodiff	0.224758	0.909238	0.746034	Nodiff	0.499128	1.08673	0.513896	337.184	28.9446	18-carboxydinorleukotriene b4	[M-H]-			Lipids and lipid-like molecules	Fatty Acyls	Fatty acids and conjugates
M489T579.pos	Nodiff	0.520232	0.875562	0.487138	Nodiff	0.594305	1.07812	0.420568	Nodiff	1.15984	1.23134	0.218486	489.114	579.192	Cytidine 5'-diphosphocholine	[M+H]+	HMDB0001413	C00307	Nucleosides, nucleotides, and analogues	Pyrimidine nucleotides	Pyrimidine ribonucleotides
M174T442.pos	Nodiff	0.517699	1.13291	0.400721	Nodiff	0.201599	1.00656	0.782102	Nodiff	0.689684	0.888473	0.422062	174.112	441.852	Acetyl-dl-leucine	[M+H]+			Organic acids and derivatives	Carboxylic acids and derivatives	"Amino acids, peptides, and analogues"
M531T44.neg	Nodiff	0.517083	0.907596	0.428186	Nodiff	0.0229193	0.971361	0.930171	Nodiff	1.22767	1.07026	0.121871	531.272	44.2591	Cochlioquinone a	[M-H]-
M510T351.pos	Nodiff	0.515666	1.10707	0.43536	Nodiff	0.0272656	1.02088	0.988749	Nodiff	0.545693	0.922151	0.53899	510.355	350.879	1-heptadecanoyl-sn-glycero-3-phosphocholine	[M+H]+	HMDB0012108		Lipids and lipid-like molecules	Glycerophospholipids	Glycerophosphocholines
M183T138.neg	Nodiff	0.515447	0.89642	0.460448	Nodiff	0.472447	0.905307	0.513853	Nodiff	0.216187	1.00991	0.845949	183.067	138.451	Fuberidazole	[M-H]-		C18737
M310T41.pos	Nodiff	0.513729	0.920389	0.415791	Nodiff	0.912705	0.859832	0.195176	Nodiff	0.576678	0.934205	0.453389	310.31	41.1317	Oleoyl ethylamide	[M+H]+			Lipids and lipid-like molecules	Fatty Acyls	Fatty amides
M213T137.neg	Nodiff	0.513523	0.875054	0.399443	Nodiff	0.792632	0.834124	0.225036	Nodiff	0.472568	0.953225	0.57869	213.088	136.985	Bisphenol e	[M-H]-			Benzenoids	Benzene and substituted derivatives	Diphenylmethanes
M158T703_2.pos	Nodiff	0.513466	1.33922	0.374697	Nodiff	0.684035	1.08217	0.34176	Nodiff	0.0330626	0.808066	0.860349	158.129	703.15	Trans-4-(aminomethyl)cyclohexanecarboxylic acid	[M+H]+	HMDB0014447	C12535	Organic acids and derivatives	Carboxylic acids and derivatives	Amino acids, peptides, and analogues
M116T451_5.neg	Nodiff	0.513372	1.28108	0.377279	Nodiff	0.621369	1.1201	0.363845	Nodiff	0.160333	0.874344	0.796066	116.093	450.751	Valine	[M-H]-	HMDB0000883	C00183	Organic acids and derivatives	Carboxylic acids and derivatives	Amino acids, peptides, and analogues
M246T256.pos	Nodiff	0.512515	0.889107	0.439648	Nodiff	0.1563	0.946598	0.79441	Nodiff	0.556867	1.06466	0.498208	246.242	256.268	2,4,6-tri-tert-butylaniline	[M+H-CH4]+			Benzenoids	Benzene and substituted derivatives	Phenylpropanes
M431T675.pos	Nodiff	0.510512	2.05877	0.396051	Nodiff	0.0515993	0.947722	0.999517	Nodiff	0.653317	0.460334	0.377777	431.235	674.812	Androsterone glucuronide	[M+H-2H2O]+	HMDB0002829	C11135	Lipids and lipid-like molecules	Steroids and steroid derivatives	Steroidal glycosides
M238T42.neg	Nodiff	0.509435	1.78253	0.458397	Up	2.0617	2.12473	3.01269e-05	Nodiff	0.757273	1.19197	0.326798	238.075	41.5695	7-hydroxy-2-acetylaminofluorene	[M-H]-		C14633
M196T1.neg	Nodiff	0.508482	0.900363	0.43017	Down	1.27399	0.575376	0.0465387	Nodiff	0.243529	0.639049	0.795239	196.062	0.821867	3,4-Dihydroxy-L-phenylalanine(L-DOPA)	[M-H]-	HMDB0000181	C00355	Organic acids and derivatives	Carboxylic acids and derivatives	Amino acids, peptides, and analogues
M156T534.pos	Nodiff	0.50662	1.29046	0.429826	Nodiff	1.11355	1.8323	0.0900267	Nodiff	0.985723	1.41989	0.316095	156.077	533.538	Histidine	[M+H]+	HMDB0000177	C00135	Organic acids and derivatives	Carboxylic acids and derivatives	Amino acids, peptides, and analogues
M99T539.neg	Nodiff	0.50511	0.951782	0.459186	Nodiff	0.862506	1.14954	0.192566	Nodiff	1.3489	1.20778	0.114328	99.0075	539.154	Trans-2,3-dimethylacrylic acid	[M-H]-	HMDB0001470	C08279	Lipids and lipid-like molecules	Fatty Acyls	Fatty acids and conjugates
M101T52.neg	Nodiff	0.504662	1.17076	0.454727	Nodiff	0.136392	0.911936	0.810352	Nodiff	0.870157	0.778927	0.266436	101.06	52.0032	Valeric acid	[M-H]-	HMDB0000892	C00803	Lipids and lipid-like molecules	Fatty Acyls	Fatty acids and conjugates
M173T40.pos	Nodiff	0.502391	0.938082	0.425088	Nodiff	0.507002	1.04894	0.472456	Nodiff	1.00406	1.11817	0.211788	173.085	39.5398	Glutethimide	[M+H-CH3ON]+	HMDB0015505	C07489	Organoheterocyclic compounds	Piperidines	Phenylpiperidines
M126T448_7.pos	Nodiff	0.501127	0.0107975	0.460884	Nodiff	0.0536369	1.28036	0.935852	Nodiff	0.494488	118.579	0.574828	126.048	447.895	2-aminoethylphosphonic acid	[M+H]+	HMDB0011747	C03557	Organic acids and derivatives	Organic phosphonic acids and derivatives	Organic phosphonic acids
M304T653.pos	Nodiff	0.500892	0.941796	0.482777	Nodiff	0.710983	0.854487	0.285136	Nodiff	0.0413898	0.907295	0.946626	304.161	652.508	Glu-Arg	[M+H]+	HMDB0028813		Organic acids and derivatives	Carboxylic acids and derivatives	Amino acids, peptides, and analogues
M514T308.neg	Nodiff	0.50024	1.07905	0.472319	Nodiff	0.0993568	0.426622	0.9149	Nodiff	0.710319	0.395367	0.421574	514.283	307.728	Taurocholate	[M-H]-	HMDB0000036	C05122	Lipids and lipid-like molecules	Steroids and steroid derivatives	Bile acids, alcohols and derivatives
M115T43.neg	Nodiff	0.496817	0.846663	0.442131	Nodiff	0.499622	1.15218	0.439744	Nodiff	1.26159	1.36085	0.120411	115.039	42.6892	Alpha-ketoisovaleric acid	(M-H)-	HMDB0000019	C00141	Organic acids and derivatives	Keto acids and derivatives	Short-chain keto acids and derivatives
M206T300_2.neg	Nodiff	0.496365	0.881859	0.465512	Nodiff	0.167788	1.04507	0.785788	Nodiff	0.891463	1.18508	0.309893	206.081	300.426	N-acetyl-l-phenylalanine	[M-H]-	HMDB0000512	C03519	Organic acids and derivatives	Carboxylic acids and derivatives	Amino acids, peptides, and analogues
M243T515.neg	Nodiff	0.495836	1.07491	0.41044	Nodiff	1.02835	1.10308	0.119645	Nodiff	0.376246	1.02621	0.64798	243.061	514.862	Oxyresveratrol	[M-H]-	HMDB0128505	C10273
M308T495.neg	Nodiff	0.493771	0.923267	0.497915	Nodiff	0.107221	0.980374	0.889311	Nodiff	0.571752	1.06185	0.554884	308.098	495.473	N-acetylneuraminic acid	[M-H]-	HMDB0000230	C00270	Organic oxygen compounds	Organooxygen compounds	Carbohydrates and carbohydrate conjugates
M307T25.neg	Nodiff	0.493418	0.756853	0.443339	Nodiff	0.0446328	1.7262	0.963741	Nodiff	0.377724	2.28076	0.629322	307.158	25.4351	Phenylbutazone	[M-H]-	HMDB0014950	C07440
M539T73.pos	Nodiff	0.489344	1.19101	0.410779	Nodiff	1.15839	1.62447	0.082662	Nodiff	1.09843	1.36395	0.181937	539.276	73.3368	Cucurbitacin d	[M+Na]+		C08796	Lipids and lipid-like molecules	Steroids and steroid derivatives	Cucurbitacins
M131T321.neg	Nodiff	0.488233	3.34457	0.434968	Nodiff	1.14574	5.19123	0.0752083	Nodiff	0.692808	1.55214	0.390663	131.034	320.877	Glutaric acid	[M-H]-	HMDB0000661	C00489	Organic acids and derivatives	Carboxylic acids and derivatives	Dicarboxylic acids and derivatives
M233T435.pos	Nodiff	0.486424	1.04996	0.52398	Up	1.87076	1.44284	0.00304581	Up	2.44916	1.37419	7.79422e-05	233.063	435.259	Citrinin	[M+H-H2O]+	HMDB0041857	C16765
M226T157.pos	Nodiff	0.486183	1.23001	0.481532	Nodiff	1.0037	1.10443	0.135673	Nodiff	0.198743	0.897903	0.890777	226.18	157.08	Secbumeton	[M+H]+		C19106	Organoheterocyclic compounds	Triazines	1,3,5-triazines
M134T356.pos	Nodiff	0.485957	0.850731	0.482892	Nodiff	0.196237	1.31568	0.824517	Nodiff	0.576531	1.54653	0.447472	134.027	355.844	Thiazolidine-4-carboxylic acid	[M+H]+		C07732	Organic acids and derivatives	Carboxylic acids and derivatives	Amino acids, peptides, and analogues
M119T81.pos	Nodiff	0.484981	1.08531	0.478185	Nodiff	0.435321	1.11673	0.529599	Nodiff	0.162776	1.02895	0.942611	119.061	80.9153	2-acetyl-3-methylpyrazine	[M+H-H2O]+	HMDB0030001		Organic oxygen compounds	Organooxygen compounds	Carbonyl compounds
M213T516.pos	Nodiff	0.484945	0.871414	0.50363	Nodiff	1.02912	0.571923	0.113662	Nodiff	0.448939	0.656316	0.513261	213.123	516.319	Pro-pro	[M+H]+			Organic acids and derivatives	Carboxylic acids and derivatives	Amino acids, peptides, and analogues
M169T763.pos	Nodiff	0.483708	1.10214	0.430458	Nodiff	0.858901	1.13028	0.204596	Nodiff	0.299951	1.02553	0.768299	169.095	762.704	Norharmane	[M+H]+	HMDB0012897	C20157	Organoheterocyclic compounds	Indoles and derivatives	Pyridoindoles
M283T483.pos	Nodiff	0.483234	1.06662	0.521487	Nodiff	0.0505397	0.956147	0.964748	Nodiff	1.17483	0.896428	0.169309	283.126	482.723	Gibberellic acid	[M+H-CH4O3]+	HMDB0003559	C01699	Lipids and lipid-like molecules	Prenol lipids	Diterpenoids
M142T516.pos	Nodiff	0.482588	1.31826	0.511576	Up	1.52423	1.70226	0.0141121	Nodiff	0.951207	1.29129	0.212744	142.134	516.37	Octanoic acid, 4-[(1-oxo-7-phenylheptyl)amino]-, (4r)-	[M+H-C13H18O2]+			Organic acids and derivatives	Carboxylic acids and derivatives	Amino acids, peptides, and analogues
M159T1_2.neg	Nodiff	0.482061	0.86684	0.495524	Nodiff	0.739426	0.7596	0.245407	Nodiff	0.428177	0.876287	0.59102	159.066	1.03031	Pimelic acid	[M-H]-	HMDB0000857	C02656	Lipids and lipid-like molecules	Fatty Acyls	Fatty acids and conjugates
M224T135.pos	Nodiff	0.481261	0.854335	0.465803	Nodiff	0.742278	0.799057	0.295172	Nodiff	0.188776	0.935297	0.741848	224.076	135.019	Dioxacarb	[M+H]+		C18953	Benzenoids	Benzene and substituted derivatives	Phenoxy compounds
M252T45.pos	Nodiff	0.477959	1.14365	0.430187	Nodiff	1.22423	0.551074	0.0595522	Down	1.94538	0.481856	0.00781247	252.105	45.2379	Cordycepin	[M+H]+		C08431	Nucleosides, nucleotides, and analogues	Purine nucleosides	Purine 3'-deoxyribonucleosides
M340T269.pos	Nodiff	0.476878	0.741095	0.451058	Nodiff	0.237349	0.76463	0.697485	Nodiff	0.579215	1.03176	0.513282	340.259	269.037	Disopyramide	[M+H]+	HMDB0014425	C06965	Organoheterocyclic compounds	Pyridines and derivatives	Pheniramines
M349T43.pos	Nodiff	0.476704	1.06787	0.496798	Nodiff	0.805412	1.18599	0.232164	Nodiff	0.649189	1.11061	0.451504	349.273	42.5752	1,3-propanediol, 2-amino-2-[2-(3-azido-4-octylphenyl)ethyl]-	[M+H]+			Benzenoids	Benzene and substituted derivatives	Phenylazides
M73T134.neg	Nodiff	0.475582	1.47166	0.426658	Nodiff	0.272509	0.891211	0.700298	Nodiff	0.896727	0.605581	0.274263	73.0284	134.037	Acetol	[M-H]-	HMDB0006961	C05235	Organic oxygen compounds	Organooxygen compounds	Carbonyl compounds
M301T716_2.pos	Nodiff	0.474672	1.76799	0.421207	Nodiff	0.243706	1.05892	0.762978	Nodiff	0.434851	0.59894	0.530824	301.186	715.668	Gly-Pro-Lys	[M+H]+			Organic acids and derivatives	Carboxylic acids and derivatives	Amino acids, peptides, and analogues
M181T53.pos	Nodiff	0.473965	1.13587	0.485442	Nodiff	0.560494	1.2031	0.458819	Nodiff	0.897531	1.05919	0.299896	181.122	53.4404	Karbutilate	[M+H-C5H9NO]+		C18433	Benzenoids	Benzene and substituted derivatives	N-phenylureas
M182T534.pos	Nodiff	0.47276	1.2352	0.440218	Nodiff	0.490088	1.1481	0.505012	Nodiff	0.0777234	0.929482	0.840204	182.081	534.469	L-Tyrosine	(M+H)+	HMDB0000158	C00082
M191T451.neg	Nodiff	0.472654	0.747685	0.491102	Nodiff	0.607129	1.78134	0.349473	Nodiff	1.2478	2.38248	0.119369	191.055	451.308	Neochlorogenic acid	[M-H-C9H6O3]-		C17147	Organic oxygen compounds	Organooxygen compounds	Alcohols and polyols
M187T345.neg	Nodiff	0.471977	0.632308	0.454654	Nodiff	0.192092	1.12375	0.736703	Nodiff	1.03882	1.77721	0.231689	187.024	344.746	Homocitrate	(M-H2O-H)-	HMDB0003518	C01251	Organic acids and derivatives	Carboxylic acids and derivatives	Tricarboxylic acids and derivatives
M149T56.neg	Nodiff	0.470346	1.12964	0.412729	Nodiff	0.0787184	0.890809	0.901937	Nodiff	0.916831	0.78858	0.224747	149.044	56.3875	Hydrocinnamic acid	[M-H]-	HMDB0000764	C05629
M485T44.neg	Nodiff	0.470252	0.73699	0.453311	Nodiff	0.298512	0.833298	0.616251	Nodiff	0.137584	1.13068	0.841871	485.277	44.4698	Andrastin a	[M-H]-			Lipids and lipid-like molecules	Steroids and steroid derivatives	Steroid esters
M132T449.pos	Nodiff	0.465936	1.23008	0.422823	Nodiff	0.655642	1.10183	0.372338	Nodiff	0.0848623	0.895736	0.809343	132.102	449.001	DL-isoleucine	[M+H]+	HMDB0033923	C00407	Organic acids and derivatives	Carboxylic acids and derivatives	Amino acids, peptides, and analogues
M230T44.pos	Nodiff	0.464085	1.03784	0.448473	Nodiff	0.398484	0.972778	0.578183	Nodiff	0.995823	0.937306	0.250546	230.14	43.7751	Trietazine	[M+H]+		C18814	Organoheterocyclic compounds	Triazines	Aminotriazines
M114T757.pos	Nodiff	0.462722	1.18032	0.435128	Nodiff	0.809641	1.2519	0.265283	Nodiff	0.415292	1.06065	0.738033	114.103	757.215	.epsilon.-caprolactam	[M+H]+	HMDB0062769	C06593	Organoheterocyclic compounds	Lactams	Caprolactams
M102T436_2.pos	Nodiff	0.462598	0.963574	0.434256	Nodiff	0.980005	0.92676	0.164589	Nodiff	0.699874	0.961794	0.504745	102.067	436.219	N-nitroso-n-methyl-3-aminopropionic acid	[M+H-HNO]+			Organic nitrogen compounds	Organonitrogen compounds	Organic nitroso compounds
M205T339.neg	Nodiff	0.462479	0.262304	0.479702	Nodiff	0.81689	1.77034	0.201777	Up	1.7418	6.7492	0.0206174	205.071	338.931	Met-Gly	[M-H]-			Organic acids and derivatives	Carboxylic acids and derivatives	Amino acids, peptides, and analogues
M337T24.neg	Nodiff	0.459552	0.900241	0.466433	Nodiff	0.546672	1.19679	0.426954	Nodiff	0.997926	1.32941	0.187418	337.204	24.4277	Eplerenone hydroxy acid	[M-H-C2H6O4]-
M160T418.pos	Nodiff	0.457551	1.55006	0.510267	Up	1.70951	3.16849	0.00441858	Nodiff	1.45843	2.04411	0.0577024	160.133	417.909	4-aminovaleric acid betaine	[M+H]+			Lipids and lipid-like molecules	Fatty Acyls	Fatty acids and conjugates
M355T299.neg	Nodiff	0.457278	0.938031	0.458413	Nodiff	0.558333	0.929262	0.437743	Nodiff	0.274598	0.990651	0.828145	355.205	299.222	16-phenyltetranorprostaglandin f2.alpha.	[M-H-H2O]-			Lipids and lipid-like molecules	Fatty Acyls	Eicosanoids
M176T451.neg	Nodiff	0.456918	0.87311	0.518883	Nodiff	0.197739	0.932956	0.81861	Nodiff	0.464073	1.06854	0.637018	176.092	450.765	5-hydroxytryptophol	[M-H]-	HMDB0001855		Organoheterocyclic compounds	Indoles and derivatives	Hydroxyindoles
M381T25.neg	Nodiff	0.452695	0.884835	0.482648	Nodiff	0.508964	1.16308	0.45608	Nodiff	1.03772	1.31446	0.165486	381.231	24.6065	5-heptenoic acid, 7-[(1r,2r,3s,5s)-2-[(1e,3s)-3-(2,3-dihydro-1h-inden-2-yl)-3-hydroxy-1-propen-1-yl]-3-fluoro-5-hydroxycyclopentyl]-, (5z)-	[M-H-HF]-			Lipids and lipid-like molecules	Fatty Acyls	Fatty acids and conjugates
M465T25.neg	Nodiff	0.452498	1.09801	0.466862	Nodiff	0.042286	0.988396	0.987594	Nodiff	0.687206	0.900168	0.403696	465.303	25.2839	Cholesteryl sulfate	[M-H]-	HMDB0000653	C18043	Lipids and lipid-like molecules	Steroids and steroid derivatives	Cholestane steroids
M130T484.pos	Nodiff	0.452425	1.21589	0.450181	Nodiff	0.672549	0.693802	0.339898	Nodiff	1.34761	0.570612	0.0724756	130.098	483.745	DL-arginine	[M+H-CH3ON]+		C00792	Organic acids and derivatives	Carboxylic acids and derivatives	Amino acids, peptides, and analogues
M190T564.pos	Nodiff	0.448925	1.72952	0.420933	Nodiff	0.326815	0.965848	0.668621	Nodiff	0.335549	0.558449	0.59211	190.082	564.47	Gly-Asn	[M+H]+			Organic acids and derivatives	Carboxylic acids and derivatives	Amino acids, peptides, and analogues
M137T171.neg	Nodiff	0.448083	1.57447	0.487219	Nodiff	1.02565	1.84022	0.108303	Nodiff	0.563152	1.16878	0.497085	137.023	170.779	4-imidazoleacrylic acid	[M-H]-	HMDB0000301	C00785	Organoheterocyclic compounds	Azoles	Imidazoles
M149T91.neg	Nodiff	0.445426	0.86122	0.494504	Nodiff	0.0661714	1.17295	0.920483	Nodiff	0.563496	1.36196	0.486311	149.06	91.1055	3-Phenylpropanoic acid	(M-H)-	HMDB0000764	C05629	Phenylpropanoids and polyketides	Phenylpropanoic acids
M144T502.neg	Nodiff	0.445109	1.07941	0.521066	Nodiff	1.19833	1.25377	0.0566491	Nodiff	0.90942	1.16153	0.220411	144.065	501.808	4-acetamidobutanoate	[M-H]-	HMDB0003681	C02946	Organic acids and derivatives	Carboxylic acids and derivatives	Amino acids, peptides, and analogues
M168T525.neg	Nodiff	0.437255	0.968972	0.476596	Nodiff	0.20094	0.991482	0.792585	Nodiff	0.390373	1.02323	0.582872	168.027	525.272	N-(phosphonomethyl)glycine	[M-H]-		C01705	Organic acids and derivatives	Carboxylic acids and derivatives	Amino acids, peptides, and analogues
M132T532_5.neg	Nodiff	0.43301	0.961443	0.554336	Nodiff	0.0424888	1.0018	0.946302	Nodiff	0.470582	1.04198	0.63508	132.029	532.283	L-aspartic acid	[M-H]-	HMDB0062186	C00049	Organic acids and derivatives	Carboxylic acids and derivatives	Amino acids, peptides, and analogues
M425T26.neg	Nodiff	0.429359	1.03284	0.571569	Nodiff	0.767653	1.26205	0.27121	Nodiff	0.794693	1.22192	0.283695	425.257	25.6051	(2e,6e,10e)-13-[(2r)-6-hydroxy-2,8-dimethyl-3,4-dihydrochromen-2-yl]-2,6,10-trimethyltrideca-2,6,10-trienoic acid	[M-H]-			Lipids and lipid-like molecules	Prenol lipids	Quinone and hydroquinone lipids
M162T505_4.pos	Nodiff	0.428531	0.949645	0.509182	Nodiff	0.535844	0.935909	0.413261	Nodiff	0.155021	0.985535	0.858711	162.112	505.072	L-carnitine	[M+H]+	HMDB0062496	C00318	Organic nitrogen compounds	Organonitrogen compounds	Quaternary ammonium salts
M373T562.pos	Nodiff	0.427285	1.03498	0.549567	Nodiff	0.668255	1.09638	0.347044	Nodiff	0.483698	1.05933	0.579112	373.029	561.83	Thiamphenicol	[M+NH4]+		C12853	Benzenoids	Benzene and substituted derivatives	Benzenesulfonyl compounds
M167T760.neg	Nodiff	0.427244	1.13549	0.498409	Nodiff	0.141797	0.985884	0.893741	Nodiff	0.521688	0.868248	0.525171	166.983	759.917	D-2-phosphoglyceric acid	[M-H-H2O]-	HMDB0003391	C00197	Organic oxygen compounds	Organooxygen compounds	Carbohydrates and carbohydrate conjugates
M355T519_1.pos	Nodiff	0.426089	0.964351	0.547333	Nodiff	0.256776	2.68475	0.713936	Nodiff	0.0168916	2.784	0.94691	355.01	518.709	Carboplatin	[M+H-NH3]+	HMDB0015093		Organic acids and derivatives	Carboxylic acids and derivatives	Dicarboxylic acids and derivatives
M318T454.pos	Nodiff	0.425489	1.05779	0.529476	Nodiff	0.712249	0.883415	0.322813	Nodiff	1.23911	0.835149	0.136795	318.024	453.658	Phosmet	[M+H]+		C18756	Organoheterocyclic compounds	Isoindoles and derivatives	Isoindolines
M509T44.neg	Nodiff	0.424641	1.06091	0.551448	Nodiff	0.094472	1.00979	0.903333	Nodiff	0.3791	0.951816	0.615656	509.287	44.2591	1-oleoyl-2-hydroxy-sn-glycero-3-phospho-(1'-rac-glycerol)	[M-H]-			Lipids and lipid-like molecules	Glycerophospholipids	Glycerophosphoglycerols
M162T489.pos	Nodiff	0.424611	1.23622	0.579523	Nodiff	0.92704	1.43273	0.169021	Nodiff	0.614315	1.15896	0.409114	162.149	488.94	N-methylephedrine	[M+H-H2O]+			Benzenoids	Benzene and substituted derivatives	Phenylpropanes
M170T515.pos	Nodiff	0.423361	0.972424	0.532276	Nodiff	1.24661	1.81831	0.0576346	Nodiff	1.35471	1.86987	0.119649	170.129	514.896	Trandolaprilat	[M+H-C13H15NO3]+	HMDB0060583		Organic acids and derivatives	Carboxylic acids and derivatives	Amino acids, peptides, and analogues
M156T517_1.pos	Nodiff	0.423144	0.895	0.502441	Nodiff	0.39938	1.08724	0.582466	Nodiff	0.940328	1.2148	0.268051	156.077	516.67	DL-histidine	[M+H]+		C00768	Organic acids and derivatives	Carboxylic acids and derivatives	Amino acids, peptides, and analogues
M455T564.pos	Nodiff	0.422612	2.9521	0.490914	Up	1.55949	6.29271	0.0143089	Nodiff	1.25486	2.1316	0.085232	455.089	564.465	Apigenin 7-glucoside	[M+Na]+	HMDB0037340	C04608	Phenylpropanoids and polyketides	Flavonoids	Flavonoid glycosides
M465T398.pos	Nodiff	0.421394	1.05885	0.542358	Nodiff	1.04337	1.13874	0.121612	Nodiff	0.958841	1.07545	0.280724	465.168	398.406	N-acetylglucosamine	[2M+Na]+	HMDB0000215	C00140	Organic oxygen compounds	Organooxygen compounds	Carbohydrates and carbohydrate conjugates
M133T517_3.neg	Nodiff	0.415879	1.40412	0.543946	Nodiff	0.0791167	0.104059	0.876396	Nodiff	0.885567	0.0741098	0.29126	133.049	516.841	Deoxyribose	[M-H]-		C01801	Organic oxygen compounds	Organooxygen compounds	Carbonyl compounds
M372T113.pos	Nodiff	0.415356	1.01727	0.533007	Nodiff	0.438698	1.00573	0.539284	Nodiff	0.0686586	0.988649	0.964642	372.292	112.852	Docosahexaenoyl ethanolamide	[M+H]+	HMDB0013658		Organic nitrogen compounds	Organonitrogen compounds	Amines
M533T287.pos	Nodiff	0.414892	0.882708	0.505364	Nodiff	0.0526128	1.08102	0.912815	Nodiff	0.451384	1.22466	0.533833	533.286	287.196	Manumycin a	[M+H-H2O]+		C12111	Organic oxygen compounds	Organooxygen compounds	Carbonyl compounds
M171T527.pos	Nodiff	0.414105	0.975184	0.571216	Nodiff	1.13835	0.945072	0.0806856	Nodiff	0.376821	0.969121	0.599321	171.076	526.712	alpha-N-Acetyl-L-glutamine	(M+H-H2O)+
M151T362.neg	Nodiff	0.412893	1.05107	0.529911	Up	1.43763	1.40523	0.027924	Up	2.27962	1.33696	0.000310259	151.06	362.246	3,4-dihydroxyacetophenone	[M-H]-	HMDB0029661	C10675	Organic oxygen compounds	Organooxygen compounds	Carbonyl compounds
M283T29.neg	Nodiff	0.411496	1.03797	0.587146	Nodiff	0.45064	1.05456	0.508997	Nodiff	0.129287	1.01598	0.833085	283.137	29.2483	Phenylethyl 2-glucoside	[M-H]-			Organic oxygen compounds	Organooxygen compounds	Carbohydrates and carbohydrate conjugates
M557T560.pos	Nodiff	0.411286	1.13973	0.568528	Up	1.53541	1.66767	0.0143947	Up	1.57211	1.46321	0.0456126	557.121	559.65	Aprepitant	[M+Na]+	HMDB0014811	C21555	Organoheterocyclic compounds	Oxazinanes	Morpholines
M163T327.neg	Nodiff	0.410949	0.923233	0.533858	Nodiff	0.366955	1.04512	0.595857	Nodiff	0.85086	1.13202	0.29112	163.06	326.683	L-rhamnose	[M-H]-	HMDB0000849	C00507	Organic oxygen compounds	Organooxygen compounds	Carbohydrates and carbohydrate conjugates
M213T756.pos	Nodiff	0.410865	0.961017	0.572691	Nodiff	0.858128	0.915209	0.215687	Nodiff	0.0928162	0.952333	0.770883	213.074	755.512	2-pivaloyl-1,3-indandione	[M+H-H2O]+		C19141	Benzenoids	Indanes	Indanones
M288T83.pos	Nodiff	0.410175	1.07719	0.47286	Down	1.68223	0.781505	0.0063265	Down	2.08441	0.725506	0.00440213	288.289	82.633	Heptadecasphinganine	[M+H]+			Organic nitrogen compounds	Organonitrogen compounds	Amines
M189T583.neg	Nodiff	0.409225	0.971151	0.590479	Nodiff	0.199052	0.945247	0.768773	Nodiff	0.357902	0.973327	0.746118	189.051	583.427	Gly-Asp	[M-H]-			Organic acids and derivatives	Carboxylic acids and derivatives	Amino acids, peptides, and analogues
M181T145.neg	Nodiff	0.408595	1.13253	0.544872	Nodiff	0.0437956	0.942474	0.944632	Nodiff	0.541532	0.832182	0.576856	180.999	144.818	S-methyl-3-thioacetaminophen	[M-H-CH3]-			Benzenoids	Benzene and substituted derivatives	Anilides
M155T319.neg	Nodiff	0.407727	0.942015	0.581913	Nodiff	0.415515	0.9374	0.545946	Nodiff	0.0112041	0.995101	0.879254	155.009	318.629	Orotate	[M-H]-	HMDB0000226	C00295	Organoheterocyclic compounds	Diazines	Pyrimidines and pyrimidine derivatives
M329T703.pos	Nodiff	0.404716	1.06508	0.581531	Nodiff	0.924454	0.74181	0.163904	Nodiff	0.168384	0.696486	0.750707	329.192	703.407	Pro-Gly-Arg	[M+H]+			Organic acids and derivatives	Carboxylic acids and derivatives	Amino acids, peptides, and analogues
M297T43.neg	Nodiff	0.403149	0.882167	0.51506	Nodiff	0.937882	0.71054	0.167375	Nodiff	0.44588	0.805448	0.626651	297.243	43.4344	Ricinoleic acid	[M-H]-	HMDB0034297	C08365	Lipids and lipid-like molecules	Fatty Acyls	Fatty acids and conjugates
M449T620.pos	Nodiff	0.399484	1.02684	0.616038	Nodiff	0.466988	1.04226	0.507957	Nodiff	0.306924	1.01501	0.729464	449.076	620.15	Mevinphos	[2M+H]+		C18688	Lipids and lipid-like molecules	Fatty Acyls	Fatty acid esters
M133T42_1.pos	Nodiff	0.399233	0.943781	0.516353	Nodiff	0.378273	1.03113	0.602285	Nodiff	1.05232	1.09255	0.173802	133.065	42.3061	Prallethrin	[M+H-C10H16O2]+		C18510	Lipids and lipid-like molecules	Fatty Acyls	Fatty acid esters
M473T29.neg	Nodiff	0.397442	1.10654	0.541949	Nodiff	0.443568	0.981766	0.472906	Nodiff	0.000570371	0.887243	0.999093	473.281	29.2483	Amastatin	[M-H]-			Organic acids and derivatives	Peptidomimetics	Hybrid peptides
M389T56.neg	Nodiff	0.391284	1.15692	0.539757	Nodiff	0.0902306	0.980944	0.927231	Nodiff	0.555823	0.847895	0.478544	389.269	56.2491	7Z, 10Z, 13Z, 16Z, 19Z-Docosapentaenoic acid	(M+CH3COO)-
M212T371.pos	Nodiff	0.390647	0.511113	0.544105	Nodiff	0.225229	0.793339	0.771158	Nodiff	1.40156	1.55218	0.0712112	212.118	370.652	1,3-diphenylguanidine	[M+H]+	HMDB0003920	C05189
M240T333.pos	Nodiff	0.389986	0.790813	0.494383	Nodiff	0.135541	0.989436	0.838001	Nodiff	0.285622	1.25116	0.670105	240.232	333.002	2s-amino-4e-pentadecene-1,3r-diol	[M+H-H2O]+			Organic nitrogen compounds	Organonitrogen compounds	Amines
M122T406.neg	Nodiff	0.38933	1.02007	0.572993	Nodiff	0.251149	1.01591	0.655084	Nodiff	0.0948417	0.995919	0.879184	122.071	405.929	N-(4-hydroxyphenyl)glycine	[M-H-CO2]-			Organic acids and derivatives	Carboxylic acids and derivatives	Amino acids, peptides, and analogues
M352T529.pos	Nodiff	0.389155	1.07385	0.630497	Nodiff	0.0149522	0.984198	0.964159	Nodiff	0.552349	0.91651	0.625191	352.054	529.417	Mecarbam	[M+Na]+	HMDB0031800	C18661	Organic acids and derivatives	Organic dithiophosphoric acids and derivatives	Dithiophosphate O-esters
M228T335.pos	Nodiff	0.386984	1.02482	0.615588	Nodiff	1.05585	0.555242	0.134722	Nodiff	1.45175	0.541792	0.0785444	228.268	334.52	Laurylguanidine	[M+H]+			Organic nitrogen compounds	Organonitrogen compounds	Guanidines
M75T159.pos	Nodiff	0.385183	0.894874	0.495945	Nodiff	0.884893	0.712091	0.222613	Nodiff	0.82679	0.795744	0.328761	75.1004	159.184	1,3-diaminopropane	[M+H]+	HMDB0000002	C00986	Organic nitrogen compounds	Organonitrogen compounds	Amines
M293T41.pos	Nodiff	0.384036	0.948785	0.56511	Nodiff	0.693437	0.906753	0.33394	Nodiff	0.289515	0.9557	0.693718	293.283	40.8402	Cis-13-eicosenoic acid	[M+H-H2O]+	HMDB0035159		Lipids and lipid-like molecules	Fatty Acyls	Fatty acids and conjugates
M102T53.pos	Nodiff	0.383932	1.1112	0.535	Nodiff	0.661271	1.03409	0.345422	Nodiff	0.257679	0.930601	0.746307	102.128	52.5821	Hexylamine	[M+H]+	HMDB0032323	C08306	Organic nitrogen compounds	Organonitrogen compounds	Amines
M578T253.pos	Nodiff	0.379477	1.05156	0.553188	Nodiff	0.556467	0.903029	0.455364	Nodiff	1.12326	0.858749	0.212151	577.518	253.405	1-palmitoyl-2-oleoyl-sn-glycerol	[M+H-H2O]+	HMDB0007102		Lipids and lipid-like molecules	Glycerolipids	Diradylglycerols
M321T24.neg	Nodiff	0.379047	1.12272	0.551162	Nodiff	0.084255	1.01601	0.907967	Nodiff	0.392902	0.904951	0.609401	321.209	24.3687	8-gingerol	[M-H]-		C17495	Benzenoids	Phenols	Methoxyphenols
M115T46.pos	Nodiff	0.378035	0.946592	0.551653	Nodiff	0.380705	0.952573	0.599472	Nodiff	0.0105144	1.00632	0.953612	115.087	45.5241	Ornithine	(M+H-H2O)+	HMDB0000214	C01602	Organic acids and derivatives	Carboxylic acids and derivatives	"Amino acids, peptides, and analogues"
M232T542.pos	Nodiff	0.37733	1.24177	0.521909	Nodiff	0.682491	1.20726	0.336112	Nodiff	0.302123	0.97221	0.831666	231.988	542.065	8-bromoguanosine-cyclic-monophosphate	[M+H-C5H7O6P+2i]+		C13817	Nucleosides, nucleotides, and analogues	Purine nucleotides	Cyclic purine nucleotides
M346T536.neg	Nodiff	0.376706	0.910065	0.550367	Nodiff	0.202294	1.12325	0.781412	Nodiff	0.600089	1.23425	0.481117	346.055	535.788	Adenosine 5'-monophosphate	[M-H]-	HMDB0000045	C00020	Nucleosides, nucleotides, and analogues	Purine nucleotides	Purine ribonucleotides
M99T255.pos	Nodiff	0.376606	0.86878	0.575428	Nodiff	0.327296	0.865816	0.626816	Nodiff	0.0591528	0.996588	0.92025	99.0558	255.185	5-methylisoxazol-3-amine	[M+H]+
M260T566.neg	Nodiff	0.376261	1.15557	0.500237	Nodiff	0.816635	1.23236	0.210887	Nodiff	0.485696	1.06646	0.620818	260.088	565.766	Asp-Gln	[M-H]-			Organic acids and derivatives	Carboxylic acids and derivatives	Amino acids, peptides, and analogues
M181T576.neg	Nodiff	0.37195	0.705878	0.543721	Nodiff	0.255663	0.694245	0.622374	Nodiff	0.0892812	0.98352	0.881523	180.972	575.946	2,3-dimercaptosuccinic acid	[M-H]-	HMDB0014706	C07598	Lipids and lipid-like molecules	Fatty Acyls	Fatty acids and conjugates
M160T309.neg	Nodiff	0.371808	0.978347	0.562197	Down	1.70866	0.868008	0.00359005	Down	1.82291	0.887219	0.0131168	160.043	309.271	Hippuric acid	[M-H-H2O]-	HMDB0000714	C01586	Benzenoids	Benzene and substituted derivatives	Benzoic acids and derivatives
M160T514.neg	Nodiff	0.371649	1.04925	0.542029	Nodiff	0.166999	0.963165	0.820797	Nodiff	0.961858	0.917954	0.241461	160.024	513.532	S-carboxymethyl-l-cysteine	[M-H-H2O]-	HMDB0029415	C03727	Organic acids and derivatives	Carboxylic acids and derivatives	Amino acids, peptides, and analogues
M180T38.neg	Nodiff	0.370584	0.817645	0.590484	Nodiff	0.241616	0.862706	0.729138	Nodiff	0.113773	1.05511	0.803441	180.033	37.5947	4,6-dinitro-o-cresol	[M-H-HO]-		C18653	Benzenoids	Phenols	Nitrophenols
M220T396.neg	Nodiff	0.368393	1.03553	0.65132	Nodiff	0.794353	1.0999	0.255782	Nodiff	0.756424	1.06216	0.296329	220.082	396.473	N-Acetylmannosamine	(M-H)-	HMDB0001129	C00645	Organic oxygen compounds	Organooxygen compounds	Carbohydrates and carbohydrate conjugates
M227T107_2.neg	Nodiff	0.364105	1.84734	0.572785	Nodiff	0.0844957	0.969879	0.912575	Nodiff	0.54222	0.525014	0.532625	227.201	107.138	Ethyl laurate	[M-H]-	HMDB0033788	C05437	Lipids and lipid-like molecules	Fatty Acyls	Fatty acid esters
M85T497.neg	Nodiff	0.363551	1.29092	0.580926	Nodiff	0.139706	1.05582	0.827452	Nodiff	0.292934	0.817879	0.712841	85.0284	497.342	1,4-butynediol	[M-H]-	HMDB0012136	C05771	Organic oxygen compounds	Organooxygen compounds	Alcohols and polyols
M203T418.pos	Nodiff	0.363501	1.52002	0.556593	Nodiff	0.593303	0.868223	0.397342	Nodiff	1.06905	0.571193	0.173738	203.139	417.735	Leucylalanine	[M+H]+	HMDB0028922		Organic acids and derivatives	Carboxylic acids and derivatives	Amino acids, peptides, and analogues
M134T467.pos	Nodiff	0.361097	1.02365	0.618605	Nodiff	0.228765	1.04124	0.751981	Nodiff	0.0695565	1.01719	0.97679	134.081	466.971	N-methyl-l-threonine	[M+H]+			Organic acids and derivatives	Carboxylic acids and derivatives	Amino acids, peptides, and analogues
M324T518.neg	Nodiff	0.360768	1.1543	0.510922	Nodiff	0.81153	1.22542	0.209345	Nodiff	0.497557	1.06162	0.63399	324.092	518.418	N-glycolylneuraminic acid	[M-H]-	HMDB0000833	C03410	Organic oxygen compounds	Organooxygen compounds	Carbohydrates and carbohydrate conjugates
M513T534.pos	Nodiff	0.358531	1.02969	0.643936	Nodiff	0.87932	1.40444	0.184883	Nodiff	1.0967	1.36394	0.182877	513.095	534.24	Urea, n-[4-chloro-3-(trifluoromethyl)phenyl]-n'-[[3-(4-fluorophenyl)-3,4-dihydro-4-oxo-2-quinazolinyl]methyl]-	[M+Na]+			Organoheterocyclic compounds	Diazanaphthalenes	Benzodiazines
M334T453.pos	Nodiff	0.357132	1.03473	0.623772	Nodiff	0.726688	0.809764	0.310354	Nodiff	1.39686	0.782584	0.0679469	333.998	453.102	Chlozolinate	[M+H+2i]+		C10979	Benzenoids	Benzene and substituted derivatives	Halobenzenes
M211T159_2.neg	Nodiff	0.356376	0.463489	0.63017	Nodiff	0.0559039	0.57454	0.973694	Nodiff	1.1422	1.2396	0.180231	211.073	159.399	Harmine	[M-H]-	HMDB0030311	C06538	Alkaloids and derivatives	Harmala alkaloids
M86T418.pos	Nodiff	0.356315	1.17387	0.539447	Nodiff	1.01286	1.15925	0.150866	Nodiff	0.324981	0.987549	0.785661	86.097	417.591	2-methylpyrrolidine	[M+H]+		C10820
M528T345.pos	Nodiff	0.354954	0.884852	0.524	Nodiff	0.478726	0.904408	0.521429	Nodiff	0.172431	1.0221	0.867303	528.308	345.352	Aal toxin tb	[M+Na]+			Organic acids and derivatives	Carboxylic acids and derivatives	Tricarboxylic acids and derivatives
M377T430.pos	Nodiff	0.354141	0.928308	0.545416	Nodiff	0.116941	1.20336	0.854622	Nodiff	0.244736	1.2963	0.657233	377.152	430.353	Riboflavin	(M+H)+	HMDB0000244	C00255	Organoheterocyclic compounds	Pteridines and derivatives	Alloxazines and isoalloxazines
M175T595.neg	Nodiff	0.354049	0.941842	0.566577	Nodiff	0.909959	0.875792	0.181661	Nodiff	0.239432	0.929872	0.778204	175.024	595.117	Ascorbate	[M-H]-	HMDB0000044	C00072	Organoheterocyclic compounds	Dihydrofurans	Furanones
M317T38.pos	Nodiff	0.353361	1.27079	0.611574	Nodiff	1.32393	2.71544	0.0518757	Nodiff	1.19217	2.13681	0.127709	317.247	37.5272	5alpha-pregnan-3,20-dione	[M+H]+	HMDB0003759	C03681	Lipids and lipid-like molecules	Steroids and steroid derivatives	Pregnane steroids
M124T114.pos	Nodiff	0.352713	1.22475	0.565223	Nodiff	0.11315	0.985311	0.90074	Nodiff	0.584861	0.804499	0.500769	124.051	114.374	Arecaidine	[M+H-H2O]+	HMDB0030352	C10128
M202T52.pos	Nodiff	0.349485	0.963974	0.622626	Nodiff	0.289076	0.9777	0.661493	Nodiff	0.100982	1.01424	0.959289	202.18	51.7662	.alpha.-propylaminopentiophenone	[M+H-H2O]+			Organic oxygen compounds	Organooxygen compounds	Carbonyl compounds
M152T68.pos	Nodiff	0.346785	0.948069	0.568079	Nodiff	0.888634	0.899477	0.214147	Nodiff	1.08875	0.948747	0.231349	152.082	67.6746	4-aminobenzoic acid hydrazide	[M+H]+			Benzenoids	Benzene and substituted derivatives	Benzoic acids and derivatives
M161T42.pos	Nodiff	0.345873	0.937941	0.553014	Nodiff	0.239712	0.966902	0.740074	Nodiff	0.112237	1.03088	0.820749	161.132	41.9334	(-)-caryophyllene oxide	[M+H-C3H8O]+		C16908	Lipids and lipid-like molecules	Prenol lipids	Sesquiterpenoids
M243T442.pos	Nodiff	0.345242	1.02022	0.632848	Nodiff	0.133833	1.02761	0.840862	Nodiff	0.233989	1.00724	0.749212	243.096	442.332	Lumichrome	[M+H]+		C01727	Organoheterocyclic compounds	Pteridines and derivatives	Alloxazines and isoalloxazines
M147T43.neg	Nodiff	0.344684	0.947881	0.636619	Nodiff	0.537463	0.85918	0.400953	Nodiff	0.130619	0.906422	0.801226	147.011	43.0937	.alpha.-keto-.gamma.-(methylthio)butyric acid	[M-H]-	HMDB0001553	C01180	Lipids and lipid-like molecules	Fatty Acyls	Fatty acids and conjugates
M141T430.pos	Nodiff	0.344262	1.05604	0.585565	Nodiff	0.00607147	0.997886	0.973917	Nodiff	0.545274	0.94493	0.572403	141.041	429.554	2-cyanoethyl thioether	[M+H]+			Organic nitrogen compounds	Organonitrogen compounds	Organic cyanides
M447T416.pos	Nodiff	0.343752	1.02625	0.568266	Nodiff	0.307269	1.15709	0.68363	Nodiff	0.0942918	1.1275	0.978999	447.132	415.562	Rutarin	[M+Na]+		C09309	Phenylpropanoids and polyketides	Coumarins and derivatives	Coumarin glycosides
M157T371.pos	Nodiff	0.341286	0.984318	0.588051	Nodiff	0.980929	0.955139	0.151912	Nodiff	1.2558	0.970356	0.135447	157.17	370.536	Decanal	[M+H]+	HMDB0011623	C12307	Organic oxygen compounds	Organooxygen compounds	Carbonyl compounds
M171T193.neg	Nodiff	0.337644	1.09657	0.632469	Nodiff	0.242095	0.994438	0.7326	Nodiff	0.498583	0.906859	0.491305	171.067	193.138	1-naphthoic acid	[M-H]-		C14091	Benzenoids	Naphthalenes	Naphthalenecarboxylic acids and derivatives
M246T443.pos	Nodiff	0.331935	1.20103	0.611817	Up	1.84319	2.50039	0.00142335	Up	1.97713	2.08187	0.0058963	246.133	442.922	Emetine	[M+H-C14H21O2N]+	HMDB0015323	C09421
M246T741.pos	Nodiff	0.331624	1.02985	0.670975	Nodiff	1.07975	1.18242	0.112288	Nodiff	1.02531	1.14814	0.168535	246.181	741.369	Tramadol	[M+H-H2O]+	HMDB0014339	C07153	Benzenoids	Phenol ethers	Anisoles
M120T495_5.pos	Nodiff	0.329641	1.0539	0.691095	Nodiff	1.00875	1.29415	0.139294	Nodiff	1.14093	1.22796	0.133061	120.102	495.208	2-amino-1-phenylethanol	[M+H-H2O]+	HMDB0001065	C02735	Organic nitrogen compounds	Organonitrogen compounds	Amines
M230T54.neg	Nodiff	0.327631	1.59763	0.63135	Nodiff	0.453607	0.925754	0.555441	Nodiff	0.646148	0.579456	0.470127	230.121	53.5952	Arg-gly	[M-H]-			Organic acids and derivatives	Carboxylic acids and derivatives	Amino acids, peptides, and analogues
M132T420.pos	Nodiff	0.326923	0.988021	0.63764	Down	1.53182	0.766465	0.0210478	Nodiff	0.765209	0.775757	0.310185	132.102	419.991	Leucine	[M+H]+	HMDB0000687	C00123	Organic acids and derivatives	Carboxylic acids and derivatives	Amino acids, peptides, and analogues
M285T116.pos	Nodiff	0.32437	1.31874	0.666998	Nodiff	0.157869	1.08663	0.843348	Nodiff	0.218485	0.823988	0.794364	285.097	115.934	Prunetin	[M+H]+	HMDB0034127	C10521	Phenylpropanoids and polyketides	Isoflavonoids	O-methylated isoflavonoids
M120T412_3.pos	Nodiff	0.32342	0.974488	0.648895	Nodiff	0.0483429	0.930009	0.970881	Nodiff	0.488515	0.954357	0.599454	120.011	411.705	L-homoserine	[M+H]+	HMDB0000719	C00263	Organic acids and derivatives	Carboxylic acids and derivatives	Amino acids, peptides, and analogues
M74T517_4.neg	Nodiff	0.322893	0.983127	0.65131	Up	1.73811	1.10453	0.00244016	Up	1.66398	1.12349	0.0386366	74.0236	517.035	Glycine	[M-H]-	HMDB0000123	C00037	Organic acids and derivatives	Carboxylic acids and derivatives	Amino acids, peptides, and analogues
M109T108.neg	Nodiff	0.322483	1.12169	0.555448	Nodiff	0.996513	0.488586	0.143747	Down	1.71482	0.435581	0.0192006	109.04	107.877	Resorcinol	[M-H]-	HMDB0032037	C01751	Benzenoids	Phenols	Benzenediols
M118T425_3.pos	Nodiff	0.320191	1.02062	0.6753	Down	1.59658	0.730276	0.0134057	Nodiff	0.727835	0.715524	0.315193	118.005	424.568	2-amino-2-methylbutanoate	[M+H]+			Organic acids and derivatives	Carboxylic acids and derivatives	Amino acids, peptides, and analogues
M244T44.pos	Nodiff	0.320016	1.00547	0.607632	Nodiff	1.01712	0.611845	0.12904	Down	1.62891	0.608514	0.0493081	244.136	43.8284	N-3-hydroxyoctanoyl-l-homoserine lactone	[M+H]+		C21200	Organic acids and derivatives	Carboxylic acids and derivatives	Amino acids, peptides, and analogues
M226T42.pos	Nodiff	0.317667	0.960206	0.564795	Nodiff	0.50487	0.952426	0.494594	Nodiff	0.11712	0.991898	0.921367	226.216	41.6449	1-(1,4'-bipiperidin-3-yl)-n,n-dimethylmethanamine	[M+H]+			Organoheterocyclic compounds	Piperidines	Aminopiperidines
M169T1.neg	Nodiff	0.315551	1.25284	0.602387	Nodiff	1.15049	0.712519	0.0800249	Nodiff	1.30007	0.568721	0.0808057	169.051	0.819847	Penicillic acid	[M-H]-		C19495	Organic acids and derivatives	Keto acids and derivatives	Medium-chain keto acids and derivatives
M307T467.pos	Nodiff	0.314512	1.01861	0.67899	Nodiff	0.166381	1.0238	0.796311	Nodiff	0.239214	1.0051	0.897053	306.995	466.955	Chloramphenicol	[M+H-H2O+2i]+	HMDB0014589	C00918	Benzenoids	Benzene and substituted derivatives	Nitrobenzenes
M171T522.neg	Nodiff	0.313175	1.60296	0.572736	Nodiff	0.105534	0.911234	0.87755	Nodiff	0.49017	0.56847	0.491911	171.076	521.868	1,3-cyclohexanedicarboxylic acid	[M-H]-			Organic acids and derivatives	Carboxylic acids and derivatives	Dicarboxylic acids and derivatives
M112T582.pos	Nodiff	0.31192	0.9602	0.657514	Nodiff	0.486771	1.07955	0.467552	Nodiff	1.00803	1.12429	0.266234	112.112	581.562	Histamine	[M+H]+	HMDB0000870	C00388	Organic nitrogen compounds	Organonitrogen compounds	Amines
M384T43.neg	Nodiff	0.311893	0.940836	0.595749	Nodiff	0.485976	0.921914	0.508501	Nodiff	0.128153	0.979888	0.937379	384.254	42.6468	Actinonin	[M-H]-		C12056	Organic acids and derivatives	Carboxylic acids and derivatives	Amino acids, peptides, and analogues
M168T110.pos	Nodiff	0.310497	0.920604	0.605109	Up	1.42266	1.58865	0.0378136	Up	1.6722	1.72566	0.0414273	168.065	109.733	Pyridoxal	[M+H]+	HMDB0001545	C00250	Organoheterocyclic compounds	Pyridines and derivatives	Pyridine carboxaldehydes
M134T26.pos	Nodiff	0.306689	1.04065	0.645565	Up	1.37578	1.42465	0.0316203	Up	1.7322	1.369	0.0350887	134.06	26.4047	Dl-normetanephrine	[M+H-CH6O2]+	HMDB0000819	C05589	Benzenoids	Phenols	Methoxyphenols
M144T629.pos	Nodiff	0.306658	0.888761	0.68194	Nodiff	0.976926	1.32746	0.172797	Nodiff	1.63357	1.49361	0.0607266	144.065	628.85	DL-2-Aminoadipic acid	(M+H-H2O)+	HMDB0000510	C00956
M184T702.pos	Nodiff	0.306274	0.955812	0.615664	Nodiff	0.669413	2.18163	0.331114	Nodiff	0.955953	2.28248	0.258066	184.073	701.676	Phosphorylcholine	[M]+	HMDB0001565	C00588	Organic nitrogen compounds	Organonitrogen compounds	Quaternary ammonium salts
M139T551.neg	Nodiff	0.306258	1.10811	0.694038	Nodiff	0.593403	1.22804	0.370515	Nodiff	0.270395	1.10823	0.650647	138.979	550.501	Acetyl phosphate	[M-H]-	HMDB0001494	C00227	Organic acids and derivatives	Organic phosphoric acids and derivatives	Phosphate esters
M275T333_2.pos	Nodiff	0.305177	0.987213	0.700379	Nodiff	0.476154	0.96964	0.50621	Nodiff	0.3007	0.9822	0.734929	275.142	333.472	(+)-chlorpheniramine	[M+H]+	HMDB0001944	C06946	Organoheterocyclic compounds	Pyridines and derivatives	Pheniramines
M336T44.neg	Nodiff	0.30417	0.804288	0.64234	Nodiff	0.604897	0.7504	0.394129	Nodiff	0.654512	0.933	0.472333	336.253	44.3689	Linoleoylglycine	[M-H]-			Organic acids and derivatives	Carboxylic acids and derivatives	Amino acids, peptides, and analogues
M245T130.neg	Nodiff	0.301741	0.894686	0.656721	Nodiff	0.214404	0.905146	0.717565	Nodiff	0.0895391	1.01169	0.936183	245.028	129.829	2-chloro-2'-hydroxy-4'-methylbenzophenone	[M-H]-			Benzenoids	Benzene and substituted derivatives	Benzophenones
M417T331.pos	Nodiff	0.301684	1.69505	0.608395	Nodiff	1.03987	1.00158	0.141142	Nodiff	1.24669	0.590882	0.100067	417.117	330.995	Puerarin	[M+H]+	HMDB0240265	C10524	Phenylpropanoids and polyketides	Isoflavonoids	Isoflavonoid C-glycosides
M181T302_1.neg	Nodiff	0.301348	1.05312	0.639694	Nodiff	0.778279	1.18654	0.25056	Nodiff	0.689849	1.1267	0.434871	181.05	302.207	Hydroxyphenyllactic acid	[M-H]-	HMDB0000755	C03672	Phenylpropanoids and polyketides	Phenylpropanoic acids
M262T702.pos	Nodiff	0.300641	1.28842	0.615788	Nodiff	0.828415	0.833403	0.241452	Nodiff	0.963562	0.646841	0.221477	262.201	701.658	4-methoxy-.alpha.-pyrrolidinopentiophenone	[M+H]+			Organic oxygen compounds	Organooxygen compounds	Carbonyl compounds
M175T756_3.pos	Nodiff	0.300159	1.13554	0.697624	Nodiff	0.778247	0.873944	0.289584	Nodiff	0.971096	0.769627	0.263392	175.077	756.462	Ser-Ser-Arg	[M+2H]2+			Organic acids and derivatives	Carboxylic acids and derivatives	Amino acids, peptides, and analogues
M149T293.neg	Nodiff	0.297487	1.10485	0.588754	Nodiff	0.147165	0.996536	0.837253	Nodiff	0.252642	0.901965	0.672852	149.027	293.472	Tartaric acid	[M-H]-	HMDB0000956	C00898	Organic oxygen compounds	Organooxygen compounds	Carbohydrates and carbohydrate conjugates
M147T128.neg	Nodiff	0.297022	0.873716	0.62827	Nodiff	0.0352759	1.05339	0.910156	Nodiff	0.436354	1.20564	0.566817	147.066	127.99	Mevalonic acid	[M-H]-	HMDB0059629	C00418	Lipids and lipid-like molecules	Fatty Acyls	Fatty acids and conjugates
M163T136.neg	Nodiff	0.296175	1.05168	0.609924	Nodiff	0.00540628	0.859923	0.973294	Nodiff	0.477478	0.817665	0.545934	163.039	136.384	Brazilin	[M-H-C7H6O2]-		C09920	Organoheterocyclic compounds	Benzopyrans	1-benzopyrans
M202T320.pos	Nodiff	0.295803	0.288436	0.661442	Nodiff	0.580672	0.222247	0.46367	Nodiff	0.408392	0.770523	0.542353	202.18	320.394	Lys-Lys-Lys	[M+2H]2+			Organic acids and derivatives	Carboxylic acids and derivatives	Amino acids, peptides, and analogues
M177T276.pos	Nodiff	0.295758	1.01542	0.677053	Nodiff	0.996904	1.06856	0.135661	Nodiff	1.2858	1.05234	0.106249	177.043	276.035	Trans-ferulic acid	[M-H2O+H]+	HMDB0000954	C01494	Phenylpropanoids and polyketides	Cinnamic acids and derivatives	Hydroxycinnamic acids and derivatives
M118T450_1.pos	Nodiff	0.295	1.11221	0.59605	Nodiff	0.147548	1.0118	0.8796	Nodiff	0.24584	0.909719	0.659922	118.086	450.008	DL-valine	[M+H]+	HMDB0000883	C00183	Organic acids and derivatives	Carboxylic acids and derivatives	Amino acids, peptides, and analogues
M130T754.neg	Nodiff	0.293271	0.861601	0.667482	Nodiff	0.536522	0.788379	0.418049	Nodiff	0.389287	0.915016	0.559533	130.086	754.378	L-Isoleucine	(M-H)-	HMDB0000172	C00407	Organic acids and derivatives	Carboxylic acids and derivatives	"Amino acids, peptides, and analogues"
M218T516.neg	Nodiff	0.286997	1.14392	0.691083	Up	1.45878	1.65486	0.0162186	Nodiff	1.21955	1.44665	0.102664	218.066	516.16	O-succinyl-l-homoserine	[M-H]-		C01118	Organic acids and derivatives	Carboxylic acids and derivatives	Amino acids, peptides, and analogues
M166T297.neg	Nodiff	0.284779	1.02851	0.677385	Nodiff	0.623041	1.10927	0.35471	Nodiff	0.523253	1.07852	0.462369	166.017	296.801	Guanidinoethyl sulfonate	[M-H]-	HMDB0003584	C01959	Organic acids and derivatives	Organic sulfonic acids and derivatives	Organosulfonic acids and derivatives
M196T141.neg	Nodiff	0.284536	0.87882	0.662017	Nodiff	0.0796651	0.963498	0.902216	Nodiff	0.206083	1.09635	0.757235	196.01	141.212	Seleno-l-methionine	[M-H]-	HMDB0003966	C05335	Organic acids and derivatives	Carboxylic acids and derivatives	Amino acids, peptides, and analogues
M163T435.pos	Nodiff	0.284437	0.951442	0.695131	Nodiff	1.17374	0.788731	0.0641442	Nodiff	1.14542	0.828985	0.154087	163.053	434.601	Methomyl	[M+H]+	HMDB0031804	C11196
M259T508.neg	Nodiff	0.28435	1.20526	0.706255	Up	1.53353	1.44781	0.0119949	Nodiff	0.831503	1.20125	0.271362	259.022	507.922	D-Mannose-6-phosphate	(M-H)-	HMDB0001078	C00275	Organic oxygen compounds	Organooxygen compounds	Carbohydrates and carbohydrate conjugates
M89T88.neg	Nodiff	0.284119	0.873682	0.686491	Nodiff	0.714	0.682125	0.287473	Nodiff	0.49249	0.780747	0.516195	89.0127	88.097	.beta.-hydroxypropionic acid	[M-H]-	HMDB0000700	C01013	Organic acids and derivatives	Hydroxy acids and derivatives	Beta hydroxy acids and derivatives
M315T56.pos	Nodiff	0.28175	0.97961	0.636867	Nodiff	0.0832957	0.993592	0.87847	Nodiff	0.28898	1.01427	0.714949	315.108	55.7614	8-(2-hydroxy-3-methoxy-3-methylbutyl)-7-methoxychromen-2-one	[M+Na]+
M281T271.neg	Nodiff	0.281004	0.963367	0.681366	Up	1.62177	1.37319	0.00576438	Up	1.80556	1.42541	0.0141484	281.088	271.379	2'-O-methylinosine	[M-H]-
M217T523.pos	Nodiff	0.278775	0.966168	0.658691	Nodiff	0.852154	0.909025	0.213127	Nodiff	0.649248	0.940856	0.420555	217.129	523.084	Pro-Thr	[M+H]+	HMDB0004620		Organic acids and derivatives	Carboxylic acids and derivatives	Amino acids, peptides, and analogues
M214T486.pos	Nodiff	0.275471	0.95816	0.663758	Nodiff	0.578708	0.664728	0.37126	Down	1.73813	0.693755	0.0388324	213.975	486.435	Anilazine	[M+H-CClN]+		C18935	Benzenoids	Benzene and substituted derivatives	Aniline and substituted anilines
M369T411.pos	Nodiff	0.27331	0.740394	0.715478	Nodiff	0.452705	1.16161	0.529444	Nodiff	1.16782	1.56891	0.209663	369.111	411.103	Curcumin	[M+H]+	HMDB0002269	C10443	Phenylpropanoids and polyketides	Diarylheptanoids	Linear diarylheptanoids
M130T459.neg	Nodiff	0.272821	1.15919	0.62653	Nodiff	0.481804	1.10189	0.432678	Nodiff	0.207069	0.95057	0.881907	130.086	459.054	Norleucine	[M-H]-	HMDB0001645	C01933	Organic acids and derivatives	Carboxylic acids and derivatives	Amino acids, peptides, and analogues
M267T470.pos	Nodiff	0.271196	1.32949	0.655084	Nodiff	0.0933689	1.02984	0.904211	Nodiff	0.253576	0.774617	0.707074	267.108	470.219	N-(4-aminobenzoyl)-l-glutamic acid	[M+H]+			Organic acids and derivatives	Carboxylic acids and derivatives	Amino acids, peptides, and analogues
M188T502.neg	Nodiff	0.269293	1.04241	0.740804	Up	1.45408	1.27257	0.0189759	Nodiff	1.42414	1.2208	0.0553549	188.055	501.54	N-acetyl-l-glutamate	[M-H]-	HMDB0001138	C00624	Organic acids and derivatives	Carboxylic acids and derivatives	Amino acids, peptides, and analogues
M247T38.neg	Nodiff	0.268799	1.0242	0.686091	Nodiff	0.930128	1.24849	0.153039	Nodiff	1.1514	1.21899	0.173109	247.17	37.5617	Nabilone	[M-H-C8H12O]-	HMDB0014629		Organoheterocyclic compounds	Naphthopyrans	Naphthopyranones
M100T42.pos	Nodiff	0.266121	0.903404	0.688781	Nodiff	0.152114	0.921633	0.832342	Nodiff	0.140742	1.02018	0.791716	100.076	41.8015	2-piperidone	[M+H]+	HMDB0011749	C10482	Organoheterocyclic compounds	Piperidines	Piperidinones
M223T495.pos	Nodiff	0.265424	1.03747	0.736097	Nodiff	0.289343	1.0605	0.673722	Nodiff	0.0223124	1.0222	0.909193	222.997	494.632	Benzoic acid, 3,6-dichloro-2-methoxy-	[M+H+2i]+		C18597	Benzenoids	Benzene and substituted derivatives	Benzoic acids and derivatives
M192T103.pos	Nodiff	0.265197	0.888361	0.715048	Nodiff	0.560714	0.809811	0.458111	Nodiff	0.215827	0.911578	0.706792	192.159	103.252	3-ethylmethcathinone	[M+H]+			Organic oxygen compounds	Organooxygen compounds	Carbonyl compounds
M125T18.pos	Nodiff	0.262903	1.06966	0.703186	Nodiff	1.01355	1.27198	0.137244	Nodiff	0.837745	1.18915	0.292941	125.071	17.8695	4-methylcatechol	[M+H]+	HMDB0000873	C06730	Benzenoids	Phenols	Benzenediols
M133T496.pos	Nodiff	0.255671	5.29093	0.683655	Nodiff	1.0377	0.584587	0.130817	Nodiff	1.06631	0.110489	0.183318	133.105	496.25	(.+/-.)-n-ethyl-1-phenyl-2-butylamine	[M+H-C2H7N]+			Benzenoids	Benzene and substituted derivatives	Phenethylamines
M177T54.neg	Nodiff	0.252863	0.951271	0.697201	Nodiff	0.111374	0.97882	0.871262	Nodiff	0.225388	1.02896	0.821401	177.039	53.58	L-gulono-1,4-lactone	[M-H]-	HMDB0003466	C01040	Organoheterocyclic compounds	Lactones	Gamma butyrolactones
M143T46.neg	Nodiff	0.251621	1.23833	0.72227	Nodiff	0.190716	0.816658	0.748975	Nodiff	0.61969	0.659485	0.489136	143.107	45.5143	Octanoic acid	[M-H]-	HMDB0000482	C06423	Lipids and lipid-like molecules	Fatty Acyls	Fatty acids and conjugates
M243T434_2.pos	Nodiff	0.251222	1.28286	0.681789	Nodiff	0.927064	1.48255	0.158158	Nodiff	0.69458	1.15566	0.48983	243.074	434.315	Val-Ser	(M+K)+
M133T113.neg	Nodiff	0.250812	0.917129	0.657277	Nodiff	0.00373763	1.04792	0.998894	Nodiff	0.297227	1.14261	0.723542	133.051	112.758	D-arabitol	[M-H-H2O]-	HMDB0000568	C01904	Organic oxygen compounds	Organooxygen compounds	Carbohydrates and carbohydrate conjugates
M364T528.pos	Nodiff	0.249999	1.04501	0.764345	Nodiff	0.0337818	1.02199	0.971744	Nodiff	0.240303	0.977973	0.83677	364.062	528.284	Flufenacet	[M+H]+		C18731	Benzenoids	Benzene and substituted derivatives	Anilides
M126T343.neg	Nodiff	0.24823	0.986716	0.718096	Nodiff	0.56585	1.15684	0.392501	Nodiff	0.831837	1.17241	0.338345	126.018	343.125	2-amino-4,6-dihydroxypyrimidine	[M-H]-			Organoheterocyclic compounds	Diazines	Pyrimidines and pyrimidine derivatives
M154T298.neg	Nodiff	0.246511	1.03128	0.73847	Nodiff	1.06027	1.19006	0.109607	Nodiff	1.00459	1.15397	0.212209	154.013	298.409	4-nitrocatechol	[M-H]-	HMDB0002916	C02235	Benzenoids	Phenols	Nitrophenols
M159T110_2.neg	Nodiff	0.246307	0.957292	0.739729	Nodiff	0.8092	0.840109	0.229982	Nodiff	0.895084	0.877589	0.274442	159.066	109.942	Ala-Ala	[M-H]-	HMDB0000303	C00398	Organoheterocyclic compounds	Indoles and derivatives	Tryptamines and derivatives
M131T1.neg	Nodiff	0.244831	1.12166	0.687851	Nodiff	1.22473	0.668936	0.0644725	Down	1.51423	0.59638	0.0406361	131.035	0.819886	Gly-Gly	[M-H]-	HMDB0011733	C02037	Organic acids and derivatives	Carboxylic acids and derivatives	Amino acids, peptides, and analogues
M110T534.pos	Nodiff	0.241383	1.11285	0.722429	Nodiff	0.937605	1.67868	0.160884	Nodiff	1.10705	1.50845	0.23862	110.072	533.538	Acetaminophen	[M+H-C2H2O]+	HMDB0001859	C06804	Benzenoids	Phenols	1-hydroxy-2-unsubstituted benzenoids
M135T406.pos	Nodiff	0.236888	1.17242	0.69249	Nodiff	0.976046	1.15795	0.153837	Nodiff	0.33018	0.987654	0.754697	135.092	406.366	Amifostine thiol	[M+H]+		C07651	Organic nitrogen compounds	Organonitrogen compounds	Amines
M132T42.pos	Nodiff	0.235115	0.966426	0.687734	Nodiff	0.469606	1.04308	0.493604	Nodiff	1.04021	1.07931	0.177751	132.081	42.332	Ferimzone	[M+H-C6H9N3]+		C18579	Benzenoids	Benzene and substituted derivatives	Toluenes
M242T72.neg	Nodiff	0.234511	1.21134	0.700509	Nodiff	0.312686	1.04395	0.649206	Nodiff	0.0799536	0.861812	0.92326	242.175	71.6292	Etodolac	[M-H-CO2]-	HMDB0014887	C06991	Organoheterocyclic compounds	Indoles and derivatives	Indolyl carboxylic acids and derivatives
M227T130.pos	Nodiff	0.234094	0.792748	0.739986	Nodiff	1.18228	0.463611	0.0814448	Nodiff	1.34501	0.584816	0.0616167	227.175	129.559	3,3'-dimethyl-4,4'-diaminodiphenylmethane	[M+H]+		C19260	Benzenoids	Benzene and substituted derivatives	Diphenylmethanes
M261T42.pos	Nodiff	0.231551	0.974674	0.675802	Nodiff	0.273578	0.977399	0.696065	Nodiff	0.0275386	1.00279	0.977334	261.221	42.319	Ropinirole	[M+H]+	HMDB0014413	C07564	Organoheterocyclic compounds	Indoles and derivatives	Indolines
M187T510.pos	Nodiff	0.225227	1.30347	0.81199	Nodiff	0.83075	0.645883	0.208073	Nodiff	0.5338	0.495509	0.427966	187.107	509.735	Pro-Ala	[M+H]+			Organic acids and derivatives	Carboxylic acids and derivatives	Amino acids, peptides, and analogues
M157T77.pos	Nodiff	0.224768	1.1949	0.741077	Nodiff	0.914987	0.788321	0.173349	Nodiff	0.986949	0.659738	0.225405	157.076	77.0337	16.alpha.-hydroxyestrone	[M+H-C7H14O2]+	HMDB0000335	C05300	Lipids and lipid-like molecules	Steroids and steroid derivatives	Estrane steroids
M480T345.pos	Nodiff	0.224082	0.936747	0.757163	Nodiff	0.946128	0.72757	0.168759	Nodiff	0.821851	0.776699	0.296479	480.344	344.869	1-(1z-hexadecenyl)-sn-glycero-3-phosphocholine	[M+H]+	HMDB0010407		Lipids and lipid-like molecules	Glycerophospholipids	Glycerophosphocholines
M89T530.neg	Nodiff	0.223974	1.08395	0.714766	Up	1.79831	1.23378	0.00133447	Nodiff	0.849895	1.13822	0.306772	89.0233	529.686	Dl-lactate	[M-H]-		C01432	Organic acids and derivatives	Hydroxy acids and derivatives	Alpha hydroxy acids and derivatives
M338T40.pos	Nodiff	0.223297	0.972756	0.711954	Nodiff	0.264444	0.986246	0.73739	Nodiff	0.0322317	1.01387	0.96573	338.341	40.437	Erucamide	[M+H]+			Lipids and lipid-like molecules	Fatty Acyls	Fatty amides
M161T297.neg	Nodiff	0.222775	1.14757	0.725747	Nodiff	0.735276	1.68325	0.267732	Nodiff	0.636496	1.4668	0.426336	161.045	296.897	3-Hydorxy-3-methylglutaric acid	(M-H)-	HMDB0000355/HMDB0059737	C03761	Lipids and lipid-like molecules	Fatty Acyls	Fatty acids and conjugates
M251T457.neg	Nodiff	0.222686	0.966038	0.779429	Nodiff	0.808352	1.12946	0.223511	Nodiff	1.3162	1.16916	0.103597	251.1	456.664	His-Pro	[M-H]-			Organic acids and derivatives	Carboxylic acids and derivatives	Amino acids, peptides, and analogues
M161T137.neg	Nodiff	0.222496	0.933055	0.734616	Nodiff	0.398085	1.15436	0.513272	Nodiff	0.819801	1.23718	0.299359	161.082	137.294	5-hydroxylysine	[M-H]-	HMDB0000450	C16741	Organic acids and derivatives	Carboxylic acids and derivatives	Amino acids, peptides, and analogues
M163T530.pos	Nodiff	0.222002	3.80066	0.713117	Nodiff	0.284386	0.902174	0.674222	Nodiff	0.0949306	0.237373	0.906553	163.115	530.453	Anabasine	[M+H]+	HMDB0004350	C06180	Alkaloids and derivatives
M111T131_2.neg	Nodiff	0.221797	0.931795	0.768025	Nodiff	1.27383	1.39156	0.0514251	Up	1.8829	1.49342	0.0223526	111.019	131.196	Uracil	[M-H]-	HMDB0000300	C00106	Organoheterocyclic compounds	Diazines	Pyrimidines and pyrimidine derivatives
M248T528.pos	Nodiff	0.221753	0.984994	0.783239	Up	1.76103	1.22914	0.00324362	Up	2.25946	1.24787	0.00113521	248.112	527.88	Linamarin	[M+H]+	HMDB0033699	C01594	Organic oxygen compounds	Organooxygen compounds	Carbohydrates and carbohydrate conjugates
M161T353.neg	Nodiff	0.221036	1.15044	0.707378	Nodiff	0.887643	1.52213	0.166824	Nodiff	0.829951	1.32309	0.348103	161.044	352.807	3-hydroxy-3-methylglutaric acid	[M-H]-	HMDB0000355	C03761	Lipids and lipid-like molecules	Fatty Acyls	Fatty acids and conjugates
M163T490.pos	Nodiff	0.219641	0.993491	0.812154	Nodiff	0.936455	1.45814	0.176744	Nodiff	1.26537	1.46769	0.0969131	163.152	489.668	Memantine	[M+H-NH3]+	HMDB0015177	C13736	Organic nitrogen compounds	Organonitrogen compounds	Amines
M179T279.neg	Nodiff	0.219186	1.07967	0.675234	Nodiff	0.147711	1.035	0.837353	Nodiff	0.0925104	0.958627	0.831887	179.034	279.288	Cynarin	[M-H-C16H16O8]-	HMDB0030093	C10445	Organic oxygen compounds	Organooxygen compounds	Alcohols and polyols
M91T42_2.pos	Nodiff	0.218628	0.97334	0.686939	Nodiff	0.338136	1.02526	0.625323	Nodiff	0.749306	1.05334	0.319177	91.0548	42.332	Benzyl alcohol	[M+H-H2O]+	HMDB0003119	C00556	Benzenoids	Benzene and substituted derivatives	Benzyl alcohols
M247T515.pos	Nodiff	0.21409	0.914035	0.737555	Nodiff	0.792546	1.15331	0.256886	Nodiff	1.27504	1.26178	0.108735	247.165	515.311	Lisdexamfetamine	[M+H-NH3]+	HMDB0015385		Organic acids and derivatives	Carboxylic acids and derivatives	Amino acids, peptides, and analogues
M298T194.pos	Nodiff	0.213168	0.7237	0.77104	Nodiff	0.226002	0.849285	0.76803	Nodiff	0.666782	1.17353	0.379066	298.096	194.362	S-methyl-5'-thioadenosine	[M+H]+	HMDB0001173	C00170	Nucleosides, nucleotides, and analogues	5'-deoxyribonucleosides	5'-deoxy-5'-thionucleosides
M192T261.pos	Nodiff	0.213058	0.882533	0.806581	Nodiff	0.754533	0.659946	0.274169	Nodiff	0.622087	0.747787	0.417429	192.05	260.779	2-acetylamino-3-mercapto-3-methylbutyric acid	[M+H]+			Organic acids and derivatives	Carboxylic acids and derivatives	Amino acids, peptides, and analogues
M104T459.pos	Nodiff	0.209017	0.77387	0.729428	Nodiff	0.380734	0.841731	0.601764	Nodiff	0.296017	1.08769	0.791332	103.978	459.37	N-methyl-l-alanine	[M+H]+	HMDB0094692	C02721	Organic acids and derivatives	Carboxylic acids and derivatives	Amino acids, peptides, and analogues
M106T623.pos	Nodiff	0.209001	1.00231	0.823494	Nodiff	0.843979	0.824445	0.231873	Down	1.75512	0.822546	0.0389371	106.087	622.887	Diethanolamine	[M+H]+	HMDB0004437	C06772	Organic nitrogen compounds	Organonitrogen compounds	Amines
M105T42.pos	Nodiff	0.20831	1.01356	0.808366	Nodiff	0.226589	1.02761	0.732452	Nodiff	0.0380895	1.01386	0.885001	105.07	42.3591	Cuminyl alcohol	[M+H-C2H6O]+	HMDB0031817	C06576	Lipids and lipid-like molecules	Prenol lipids	Monoterpenoids
M339T288.pos	Nodiff	0.206447	0.922241	0.692133	Nodiff	0.162149	1.0813	0.790434	Nodiff	0.422277	1.17247	0.524331	339.289	287.637	Chenodeoxycholate	[M+H-3H2O]+	HMDB0000518	C02528	Lipids and lipid-like molecules	Steroids and steroid derivatives	Bile acids, alcohols and derivatives
M242T537_1.neg	Nodiff	0.2064	3.98999	0.698378	Nodiff	0.221897	1.57106	0.720442	Nodiff	0.0801634	0.39375	0.859906	242.051	536.698	Alizarin yellow gg	[M-H-CO2]-
M556T343.pos	Nodiff	0.205043	1.03605	0.772368	Nodiff	0.798345	1.24093	0.24189	Nodiff	0.896044	1.19775	0.299625	556.339	342.922	Valinomycin	[M+2H]2+		C06684	Organic acids and derivatives	Peptidomimetics	Depsipeptides
M153T360.neg	Nodiff	0.20355	1.02876	0.818373	Nodiff	0.529026	0.838116	0.43537	Nodiff	0.242314	0.814688	0.715638	152.995	360.052	2,6-dihydroxybenzoic acid	[M-H]-	HMDB0013676	C21298	Benzenoids	Benzene and substituted derivatives	Benzoic acids and derivatives
M115T489.neg	Nodiff	0.202824	1.24392	0.746816	Nodiff	0.257973	1.16944	0.718622	Nodiff	0.0560401	0.940123	0.98619	115.002	489.13	Maleic acid	(M-H)-	HMDB0000176	C01384	Organic acids and derivatives	Carboxylic acids and derivatives	Dicarboxylic acids and derivatives
M399T38.pos	Nodiff	0.202655	0.625046	0.712957	Nodiff	0.590554	0.619941	0.400026	Nodiff	0.563045	0.991832	0.5076	399.249	37.8494	Tris(2-butoxyethyl) phosphate	[M+H]+		C14446	Organic acids and derivatives	Organic phosphoric acids and derivatives	Phosphate esters
M132T803.pos	Nodiff	0.201777	0.960914	0.819085	Nodiff	0.0806272	0.96831	0.872828	Nodiff	0.15347	1.0077	0.933195	132.077	803.021	DL-leucine	[M+H]+	HMDB0062203	C16439	Organic acids and derivatives	Carboxylic acids and derivatives	Amino acids, peptides, and analogues
M197T361.neg	Nodiff	0.201651	1.08643	0.79457	Up	1.65634	1.33092	0.00497117	Nodiff	1.19271	1.22504	0.126895	197.066	360.984	L-arabinitol	[M+HCO2]-	HMDB0001851	C00532	Organic oxygen compounds	Organooxygen compounds	Carbohydrates and carbohydrate conjugates
M88T357.neg	Nodiff	0.201085	0.914306	0.728757	Nodiff	0.36137	1.08069	0.59789	Nodiff	0.783257	1.18198	0.335811	88.0393	356.793	L-Alanine	(M-H)-	HMDB0000161	C00041	Organic acids and derivatives	Carboxylic acids and derivatives	"Amino acids, peptides, and analogues"
M372T486.pos	Nodiff	0.198776	0.968408	0.816142	Nodiff	0.400271	0.890539	0.528764	Nodiff	0.219012	0.919591	0.747898	372.083	486.065	Voriconazole	[M+Na]+	HMDB0014720	C07622	Benzenoids	Benzene and substituted derivatives	Phenylpropanes
M127T160.pos	Nodiff	0.198438	1.05707	0.773565	Nodiff	0.997674	0.691431	0.139993	Nodiff	1.57951	0.654102	0.0620456	127.05	159.994	Thymine	[M+H]+	HMDB0000262	C00178	Organoheterocyclic compounds	Diazines	Pyrimidines and pyrimidine derivatives
M87T14.neg	Nodiff	0.197925	1.02392	0.78341	Nodiff	0.387207	1.16333	0.515083	Nodiff	0.397677	1.13615	0.662669	87.0024	14.2327	Pyruvate	[M-H]-	HMDB0000243	C00022	Organic acids and derivatives	Keto acids and derivatives	Alpha-keto acids and derivatives
M243T560.neg	Nodiff	0.19517	1.03665	0.833733	Nodiff	0.235278	0.891201	0.720309	Nodiff	0.0240649	0.859692	0.936461	243.098	559.885	Biotin	[M-H]-	HMDB0000030	C00120
M522T345.pos	Nodiff	0.195065	1.02058	0.814934	Nodiff	0.257241	1.07836	0.690699	Nodiff	0.105375	1.05662	0.8395	522.355	345.184	Lpc 18:1	[M+H]+			Lipids and lipid-like molecules	Glycerophospholipids	Glycerophosphocholines
M129T43.neg	Nodiff	0.194626	0.946315	0.790607	Nodiff	0.287719	1.05403	0.656045	Nodiff	0.703688	1.11382	0.443379	129.054	42.7316	3-Methyl-2-oxopentanoate	(M-H)-	HMDB0000491	C03465	Organic acids and derivatives	Keto acids and derivatives	Short-chain keto acids and derivatives
M154T318.neg	Nodiff	0.194559	0.827959	0.738784	Nodiff	0.102896	0.981945	0.828345	Nodiff	0.557294	1.18598	0.495366	154.05	317.996	6-azauridine	[M-H-C3H6O3]-			Organic oxygen compounds	Organooxygen compounds	Carbohydrates and carbohydrate conjugates
M303T302.neg	Nodiff	0.194544	0.90005	0.769731	Nodiff	1.22231	0.600542	0.0589392	Nodiff	1.57729	0.667231	0.0595958	303.083	302.468	3,3',4,5'-Tetrahydroxy-trans-stilbene	(M+CH3COO)-
M216T25.pos	Nodiff	0.192918	0.972468	0.767679	Nodiff	0.174804	1.03643	0.800886	Nodiff	0.390994	1.06578	0.611658	215.978	25.4259	Dimethachlon	[M+H-CO]+		C10987	Organoheterocyclic compounds	Pyrrolidines	Phenylpyrrolidines
M121T68.pos	Nodiff	0.191409	1.42912	0.758102	Nodiff	1.33388	2.08751	0.0509115	Nodiff	1.27785	1.4607	0.149718	121.065	67.7002	Trans-anethole	[M+H-C2H4]+			Benzenoids	Phenol ethers	Anisoles
M162T567.pos	Nodiff	0.191118	0.978302	0.753564	Nodiff	0.67079	1.14191	0.329936	Nodiff	0.985745	1.16723	0.261876	162.076	566.888	3-(2-hydroxyethyl)indole	[M+H]+	HMDB0003447	C00955	Organoheterocyclic compounds	Indoles and derivatives	Indoles
M353T763.pos	Nodiff	0.190743	0.900614	0.754346	Nodiff	0.154198	1.1129	0.800759	Nodiff	0.546987	1.23571	0.592617	353.146	763.365	5'-(furan-3-yl)-4a-hydroxy-4,7-dimethylspiro[5,6,7,8a-tetrahydro-1h-naphthalene-8,3'-oxolane]-2,2'-dione	[M+Na]+			Lipids and lipid-like molecules	Prenol lipids	Terpene lactones
M338T44.neg	Nodiff	0.190001	1.09226	0.804144	Nodiff	0.597641	1.19593	0.340208	Nodiff	0.376191	1.09491	0.592773	338.269	43.7566	N-oleoylglycine	[M-H]-	HMDB0013631		Organic acids and derivatives	Carboxylic acids and derivatives	Amino acids, peptides, and analogues
M155T148.neg	Nodiff	0.189907	1.00845	0.723134	Nodiff	0.721724	1.15054	0.273011	Nodiff	1.11125	1.1409	0.200881	155.035	147.584	Shikimate	[M-H-H2O]-	HMDB0003070	C00493	Organic oxygen compounds	Organooxygen compounds	Alcohols and polyols
M300T106.neg	Nodiff	0.189299	1.01209	0.79418	Nodiff	0.335469	0.743266	0.580761	Nodiff	0.790579	0.734385	0.355442	300.038	106.311	N-Acetyl-D-Glucosamine 6-Phosphate	[M-H]-	HMDB0001367	C04256	Organic oxygen compounds	Organooxygen compounds	Carbohydrates and carbohydrate conjugates
M375T676.pos	Nodiff	0.189128	0.962872	0.70898	Nodiff	1.05138	1.22908	0.121485	Nodiff	1.4093	1.27647	0.0620195	375.223	675.521	Ile-Asp-Lys	[M+H]+			Organic acids and derivatives	Carboxylic acids and derivatives	Amino acids, peptides, and analogues
M189T516.pos	Nodiff	0.188751	1.0021	0.855434	Nodiff	0.704369	1.09569	0.30826	Nodiff	1.08666	1.0934	0.156622	189.123	515.655	N.epsilon.-acetyl-l-lysine	[M+H]+	HMDB0000206	C02727	Organic acids and derivatives	Carboxylic acids and derivatives	Amino acids, peptides, and analogues
M251T43.pos	Nodiff	0.188285	1.01125	0.762693	Nodiff	0.160994	0.910076	0.828612	Nodiff	0.705556	0.899951	0.390216	251.2	42.7603	4-androstene-11.beta.,17.beta.-diol-3-one	[M+H-3H2O]+	HMDB0060339	C18075	Lipids and lipid-like molecules	Steroids and steroid derivatives	Androstane steroids
M125T317.pos	Nodiff	0.187117	1.25489	0.769968	Nodiff	0.486466	0.956466	0.48905	Nodiff	0.0972587	0.762194	0.934876	125.09	317.196	Fenpropathrin	[M+H-C14H11NO2]+		C18411	Benzenoids	Benzene and substituted derivatives	Diphenylethers
M97T549_4.neg	Nodiff	0.186385	0.998062	0.823062	Nodiff	0.586635	0.887908	0.344863	Nodiff	1.53613	0.889632	0.0622835	96.9684	549.379	Phosphoric acid	[M-H]-	HMDB0000973	C00009	Homogeneous non-metal compounds	Non-metal oxoanionic compounds	Non-metal phosphates
M221T51.pos	Nodiff	0.185133	1.01692	0.816558	Nodiff	0.778876	0.813834	0.269205	Nodiff	1.19232	0.800295	0.156544	221.165	50.8274	Prilocaine	[M+H]+	HMDB0014888	C07531	Organic acids and derivatives	Carboxylic acids and derivatives	Amino acids, peptides, and analogues
M260T44.pos	Nodiff	0.18483	0.999408	0.730048	Nodiff	1.21432	0.590229	0.0661389	Down	1.70875	0.590579	0.0366872	260.168	43.6637	Primaquine	[M+H]+	HMDB0015219	C07627
M544T344.pos	Nodiff	0.184388	0.987849	0.792371	Nodiff	0.326769	1.04461	0.62068	Nodiff	0.320481	1.05746	0.729948	544.339	343.736	1-Oleoyl-sn-glycero-3-phosphocholine	(M+Na)+
M367T39.pos	Nodiff	0.18279	0.646135	0.773807	Nodiff	0.364482	0.614862	0.640425	Nodiff	0.579368	0.9516	0.572402	367.335	38.6457	Nervonic acid	[M+H]+	HMDB0002368	C08323	Lipids and lipid-like molecules	Fatty Acyls	Fatty acids and conjugates
M199T44.neg	Nodiff	0.182241	0.852568	0.778142	Nodiff	0.238542	0.83068	0.723153	Nodiff	0.134296	0.974327	0.898189	199.169	43.7574	Dodecanoic acid	[M-H]-	HMDB0000638	C02679	Lipids and lipid-like molecules	Fatty Acyls	Fatty acids and conjugates
M155T360.pos	Nodiff	0.181646	0.977754	0.816133	Down	1.34515	0.745977	0.0397447	Nodiff	1.22617	0.762949	0.124017	155.01	359.669	2',5-dichloro-2-hydroxybenzophenone	[M+H-C6H5Cl]+			Benzenoids	Benzene and substituted derivatives	Benzophenones
M260T385.pos	Nodiff	0.18115	1.01346	0.772285	Nodiff	0.355342	1.04847	0.640932	Nodiff	0.249921	1.03455	0.812234	260.185	384.903	Hexanoyl-l-carnitine	[M+H]+	HMDB0000756		Lipids and lipid-like molecules	Fatty Acyls	Fatty acid esters
M74T522.pos	Nodiff	0.180845	0.771131	0.804237	Nodiff	0.562939	1.77601	0.440014	Nodiff	0.859747	2.30313	0.319377	74.0719	522.446	Methylguanidine	[M+H]+	HMDB0001522	C02294	Organic nitrogen compounds	Organonitrogen compounds	Guanidines
M123T81_2.pos	Nodiff	0.179926	1.01297	0.724984	Nodiff	1.19372	1.47848	0.0788106	Nodiff	1.02759	1.45954	0.176914	123.055	80.9153	Niacinamide	[M+H]+	HMDB0001406	C00153	Organoheterocyclic compounds	Pyridines and derivatives	Pyridinecarboxylic acids and derivatives
M156T451.pos	Nodiff	0.176483	0.960806	0.803677	Nodiff	0.261687	0.961881	0.761616	Nodiff	0.0225383	1.00112	0.941661	156.077	450.724	L-Histidine	(M+H)+	HMDB0000177	C00135	Organic acids and derivatives	Carboxylic acids and derivatives	"Amino acids, peptides, and analogues"
M257T525.neg	Nodiff	0.1762	1.12969	0.846759	Nodiff	0.367731	0.935182	0.575943	Nodiff	0.487024	0.827819	0.620775	257.006	525.461	6-phosphogluconic acid	[M-H-H2O]-	HMDB0001316	C00345	Organic oxygen compounds	Organooxygen compounds	Carbohydrates and carbohydrate conjugates
M291T520.pos	Nodiff	0.176035	2.27867	0.780508	Nodiff	1.14353	2.0896	0.0878512	Nodiff	0.968168	0.917026	0.245511	291.007	520.417	Disulfoton sulfoxide	[M+H]+		C19009	Organic acids and derivatives	Organic dithiophosphoric acids and derivatives	Dithiophosphate O-esters
M395T25.neg	Nodiff	0.175953	1.14316	0.781597	Nodiff	0.332762	0.854494	0.575236	Nodiff	0.0789897	0.747483	0.901089	395.261	25.2096	16,16-dimethyl-6-ketoprostaglandin e1	[M-H]-			Lipids and lipid-like molecules	Fatty Acyls	Eicosanoids
M147T502_2.neg	Nodiff	0.17512	1.00252	0.735272	Nodiff	0.171557	0.961227	0.775239	Nodiff	0.0273351	0.958815	0.888674	147.029	502.457	L-2-hydroxyglutaric acid	[M-H]-	HMDB0059655	C03196	Organic acids and derivatives	Hydroxy acids and derivatives	Short-chain hydroxy acids and derivatives
M227T596.pos	Nodiff	0.171067	1.03328	0.787196	Up	1.40531	1.24646	0.0362631	Nodiff	1.55845	1.20632	0.0644101	227.113	596.023	L-carnosine	[M+H]+	HMDB0000033	C00386	Organic acids and derivatives	Peptidomimetics	Hybrid peptides
M157T1_1.neg	Nodiff	0.169967	0.821558	0.814642	Nodiff	0.289731	1.11433	0.694908	Nodiff	0.3273	1.35636	0.795774	156.99	0.809956	Nonanoic acid	[M-H]-	HMDB0000847	C01601	Lipids and lipid-like molecules	Fatty Acyls	Fatty acids and conjugates
M201T288.neg	Nodiff	0.169374	0.988698	0.812546	Nodiff	0.0653559	0.989224	0.897645	Nodiff	0.133209	1.00053	0.90501	201.112	288.167	Sebacic acid	[M-H]-	HMDB0000792	C08277	Lipids and lipid-like molecules	Fatty Acyls	Fatty acids and conjugates
M136T154.neg	Nodiff	0.168721	1.09399	0.847758	Nodiff	0.924572	0.835814	0.17901	Nodiff	0.315276	0.764002	0.633255	136.05	154.339	Tyramine	M-H	HMDB0000306	C00483	Benzenoids	Benzene and substituted derivatives	Phenethylamines
M235T106.neg	Nodiff	0.167681	1.06923	0.821101	Nodiff	0.740321	1.19176	0.249692	Nodiff	0.70266	1.1146	0.411379	235.045	105.909	L-Ascorbic acid	(M+CH3COO)-		C00072
M433T37.pos	Nodiff	0.16713	0.907713	0.837599	Nodiff	0.477961	0.607309	0.471919	Nodiff	1.03461	0.669054	0.250476	433.284	36.5859	Latanoprost	[M+H]+			Lipids and lipid-like molecules	Fatty Acyls	Eicosanoids
M213T247.neg	Nodiff	0.167072	1.08396	0.783523	Nodiff	0.375309	0.85491	0.643667	Nodiff	0.63665	0.78869	0.445383	213.016	246.695	2-deoxyribose 1-phosphate	[M-H]-			Organic oxygen compounds	Organooxygen compounds	Carbohydrates and carbohydrate conjugates
M99T479.pos	Nodiff	0.167021	0.986157	0.822509	Nodiff	0.0813033	1.06022	0.921596	Nodiff	0.282436	1.07511	0.780263	99.0922	479.257	2-hexenal	[M+H]+		C08497	Organic oxygen compounds	Organooxygen compounds	Carbonyl compounds
M133T516_2.neg	Nodiff	0.166741	1.15661	0.800861	Nodiff	0.0928012	1.12638	0.873659	Nodiff	0.0129413	0.973859	0.941304	133.013	516.32	Malate	[M-H]-	HMDB0031518	C00711	Organic acids and derivatives	Hydroxy acids and derivatives	Beta hydroxy acids and derivatives
M273T531.neg	Nodiff	0.166343	1.04279	0.809485	Nodiff	0.194957	1.21797	0.749616	Nodiff	0.364178	1.16799	0.642074	273.037	531.439	Modafinil acid	[M-H]-	HMDB0061039		Benzenoids	Benzene and substituted derivatives	Diphenylmethanes
M230T169.pos	Nodiff	0.164762	1.02067	0.791024	Nodiff	0.371465	0.948315	0.590168	Nodiff	0.784441	0.929106	0.386081	230.175	169.288	Milnacipran	[M+H-NH3]+	HMDB0015602		Benzenoids	Benzene and substituted derivatives	Phenylacetamides
M226T534_1.pos	Nodiff	0.16464	0.941139	0.881488	Nodiff	1.22085	0.587171	0.0735138	Nodiff	1.28168	0.623894	0.0923289	226.083	533.863	Ethyl 3-indoleacetate	[M+Na]+		C10884	Organoheterocyclic compounds	Indoles and derivatives	Indolyl carboxylic acids and derivatives
M318T233.pos	Nodiff	0.164267	0.978075	0.86462	Nodiff	1.09546	0.798501	0.0886471	Nodiff	1.26956	0.816401	0.114403	318.299	233.113	Phytosphingosine	[M+H]+	HMDB0004610	C12144	Organic nitrogen compounds	Organonitrogen compounds	Amines
M202T46.pos	Nodiff	0.160142	1.20605	0.769865	Nodiff	0.119047	1.1143	0.900036	Nodiff	0.0375039	0.923923	0.875853	202.086	46.4439	4-acetoxy-n,n-diisopropyltryptamine	[M+H-C6H15N]+			Organoheterocyclic compounds	Indoles and derivatives	Tryptamines and derivatives
M158T419_2.pos	Nodiff	0.156631	0.704886	0.832437	Nodiff	0.265088	0.477123	0.758147	Nodiff	0.810687	0.67688	0.387336	158.154	419.375	Hyocholic acid	[M+H]+			Lipids and lipid-like molecules	Steroids and steroid derivatives	Bile acids, alcohols and derivatives
M169T437.neg	Nodiff	0.156507	1.01195	0.791219	Up	1.35506	1.20908	0.030188	Up	2.04273	1.19481	0.00387307	169.061	436.668	Dl-3,4-dihydroxyphenyl glycol	[M-H]-	HMDB0000318	C05576	Benzenoids	Phenols	Benzenediols
M155T411.pos	Nodiff	0.156009	1.02169	0.863366	Nodiff	0.126828	1.03572	0.826461	Nodiff	0.0452297	1.01373	0.958066	155.118	411.114	4-hydroperoxy-2-nonenal	[M+H-H2O]+	HMDB0060287		Organic oxygen compounds	Organooxygen compounds	Carbonyl compounds
M340T39.pos	Nodiff	0.155656	0.954924	0.780677	Nodiff	0.0836006	1.03713	0.858845	Nodiff	0.35563	1.08608	0.651171	340.357	39.0791	Docosanamide	[M+H]+	HMDB0000583		Lipids and lipid-like molecules	Fatty Acyls	Fatty amides
M245T526.neg	Nodiff	0.154758	1.0653	0.749412	Nodiff	0.223213	1.07407	0.743169	Nodiff	0.0926242	1.00824	0.998215	245.113	525.86	2-cis-4-trans-abscisic acid	[M-H-H2O]-		C06082	Lipids and lipid-like molecules	Prenol lipids	Sesquiterpenoids
M286T314.pos	Nodiff	0.153912	0.996556	0.835996	Nodiff	0.0771581	1.02432	0.938119	Nodiff	0.0389924	1.02786	0.950171	286.146	313.95	Morphine	[M+H]+	HMDB0014440	C01516
M212T26_1.neg	Nodiff	0.151047	0.997458	0.8252	Up	1.27756	1.40406	0.0368974	Up	1.9468	1.40764	0.00985653	212.002	26.4949	Indoxyl sulfate	[M-H]-	HMDB0000682		Organic acids and derivatives	Organic sulfuric acids and derivatives	Arylsulfates
M89T533.neg	Nodiff	0.150939	1.05689	0.83835	Nodiff	0.270971	0.891157	0.689823	Nodiff	0.164718	0.843187	0.881173	88.9869	533.134	Oxalate	(M-H)-	HMDB0002329	C00209	Organic acids and derivatives	Carboxylic acids and derivatives	Dicarboxylic acids and derivatives
M103T72.neg	Nodiff	0.150711	1.08261	0.801646	Nodiff	1.08397	1.18296	0.0997768	Nodiff	0.628489	1.09269	0.42371	103.003	71.7922	Dihydroxyfumaric acid	[M-H-CO2]-		C00975	Lipids and lipid-like molecules	Fatty Acyls	Fatty acids and conjugates
M329T73.neg	Nodiff	0.148619	1.02625	0.860944	Nodiff	0.478069	0.904877	0.453755	Nodiff	0.824999	0.881734	0.378806	329.248	72.7802	(z)-9,12,13-trihydroxyoctadec-15-enoic acid	[M-H]-			Lipids and lipid-like molecules	Fatty Acyls	Fatty acids and conjugates
M453T324.pos	Nodiff	0.148239	0.909362	0.812404	Nodiff	0.99618	0.420633	0.144626	Down	1.74111	0.462558	0.0116567	453.342	323.967	Asiatic acid	[M+H-2H2O]+	HMDB0035782	C08617	Lipids and lipid-like molecules	Prenol lipids	Triterpenoids
M293T24.neg	Nodiff	0.144187	0.965466	0.828804	Nodiff	0.266022	1.09749	0.715928	Nodiff	0.422139	1.13674	0.583491	293.179	24.4277	Cinchonine	[M-H]-	HMDB0030282	C06528
M484T353_1.pos	Nodiff	0.142923	1.00449	0.857488	Nodiff	0.995895	0.662794	0.155585	Nodiff	1.45247	0.659833	0.0619984	484.283	352.772	Androstan-3-ol-17-one 3-glucuronide	[M+NH4]+	HMDB0004484	C11136	Lipids and lipid-like molecules	Steroids and steroid derivatives	Steroidal glycosides
M282T590_2.pos	Nodiff	0.142265	1.00943	0.873962	Up	1.38584	1.35176	0.0298337	Up	1.69436	1.33914	0.0307123	282.118	590.392	N6-methyladenosine	(M+H)+	HMDB0004044		Nucleosides, nucleotides, and analogues	Purine nucleosides
M282T352.neg	Nodiff	0.14195	1.08503	0.776298	Nodiff	0.0565943	1.0409	0.920867	Nodiff	0.0939485	0.959324	0.869371	282.084	351.615	Guanosine	(M-H)-	HMDB0000133	C00387	Nucleosides, nucleotides, and analogues	Purine nucleosides
M223T39.neg	Nodiff	0.141772	1.16743	0.855165	Nodiff	0.848915	1.29046	0.199536	Nodiff	0.622155	1.10538	0.476484	223.027	39.1764	2-hydroxyanthraquinone	[M-H]-		C09605	Benzenoids	Anthracenes	Anthraquinones
M196T253.neg	Nodiff	0.141549	0.885784	0.781617	Nodiff	0.205028	0.920965	0.737231	Nodiff	0.180564	1.03972	0.919984	196.01	253.394	Ethyl 7-chloro-6-fluoro-4-hydroxyquinoline-3-carboxylate	[M-H-C3H4O2]-			Organoheterocyclic compounds	Quinolines and derivatives	Quinolones and derivatives
M493T564.pos	Nodiff	0.140115	2.95127	0.834434	Nodiff	1.22658	4.14407	0.0710748	Nodiff	1.07775	1.40417	0.139964	493.045	564.133	Sulfosulfuron	[M+Na]+			Organic nitrogen compounds	Organonitrogen compounds	Sulfonylureas
M135T42_2.pos	Nodiff	0.139111	1.00704	0.874776	Nodiff	0.439973	0.961258	0.562024	Nodiff	0.780543	0.954538	0.388905	135.117	41.8192	Patchouli alcohol	[M+H-C5H12O]+		C09705	Organic oxygen compounds	Organooxygen compounds	Alcohols and polyols
M275T413.neg	Nodiff	0.138582	0.98964	0.812165	Up	1.47679	1.34955	0.0167939	Up	1.61898	1.36368	0.0276824	275.088	412.889	Ofloxacin	[M-H-C4H5O2]-	HMDB0015296	C07321	Organoheterocyclic compounds	Quinolines and derivatives	Quinoline carboxylic acids
M195T62.pos	Nodiff	0.138288	0.908291	0.884889	Nodiff	0.216163	1.00984	0.783591	Nodiff	0.572925	1.11181	0.585684	195.123	62.1544	Tetraethylene glycol	[M+H]+	HMDB0094708		Organic oxygen compounds	Organooxygen compounds	Ethers
M241T166.neg	Nodiff	0.138106	1.16616	0.784806	Nodiff	0.223644	1.40343	0.697948	Nodiff	0.088238	1.20347	0.881468	241.011	165.745	1,5-diphenylcarbohydrazide	[M-H]-		C06560	Benzenoids	Benzene and substituted derivatives	Phenylhydrazines
M285T277.pos	Nodiff	0.13809	0.998234	0.882497	Nodiff	0.719908	1.11355	0.296425	Nodiff	1.20298	1.11552	0.159144	285.046	277.072	Griseofulvin	[M+H-C4H4O]+	HMDB0014544	C06686	Organoheterocyclic compounds	Benzofurans
M337T432.neg	Nodiff	0.135979	1.13299	0.771418	Nodiff	0.505486	1.31017	0.424405	Nodiff	0.380343	1.15639	0.671978	337.043	431.611	5'-phosphoribosyl-5-amino-4-imidazolecarboxamide (aicar)	[M-H]-	HMDB0001517	C04677	Nucleosides, nucleotides, and analogues	Imidazole ribonucleosides and ribonucleotides	1-ribosyl-imidazolecarboxamides
M835T313.neg	Nodiff	0.133332	0.983014	0.870588	Nodiff	0.73889	0.760965	0.284556	Nodiff	1.21242	0.774114	0.126302	834.527	313.23	2-docosahexaenoyl-1-stearoyl-sn-glycero-3-phosphoserine	[M-H]-	HMDB0010167		Lipids and lipid-like molecules	Glycerophospholipids	Glycerophosphoserines
M147T104.neg	Nodiff	0.13272	0.989451	0.80961	Nodiff	0.00130699	1.06647	0.941406	Nodiff	0.239375	1.07784	0.774106	147.029	104.1	L-Arabinono-1,4-lactone	[M-H]-		C01114
M241T156.neg	Nodiff	0.132644	1.05142	0.848491	Nodiff	0.640773	1.31585	0.322704	Nodiff	0.633007	1.2515	0.430117	241.082	156.274	His-ser	[M-H]-	HMDB0000273	C00214	Nucleosides, nucleotides, and analogues	Pyrimidine nucleosides	Pyrimidine 2'-deoxyribonucleosides
M173T1_3.neg	Nodiff	0.132521	1.19723	0.886534	Nodiff	0.621032	0.858838	0.381052	Nodiff	0.30255	0.717357	0.663619	173.082	0.81307	Suberic acid	[M-H]-	HMDB0000893	C08278	Lipids and lipid-like molecules	Fatty Acyls	Fatty acids and conjugates
M101T90.neg	Nodiff	0.131844	0.988948	0.883256	Nodiff	0.814384	1.17698	0.246722	Nodiff	1.07795	1.19014	0.181507	101.023	90.2792	Acetoacetic acid	[M-H]-	HMDB0000060	C00164	Organic acids and derivatives	Keto acids and derivatives	Short-chain keto acids and derivatives
M134T67.pos	Nodiff	0.131504	1.07189	0.894285	Nodiff	0.0331192	0.98829	0.991596	Nodiff	0.182219	0.922012	0.901926	134.062	66.8597	Oxindole	(M+H)+
M331T763.pos	Nodiff	0.130711	0.924893	0.870321	Nodiff	0.127587	1.08294	0.851707	Nodiff	0.440409	1.17088	0.720027	331.164	762.596	Eurycomalactone	[M+H-H2O]+		C08759	Lipids and lipid-like molecules	Steroids and steroid derivatives	Steroid lactones
M141T426.pos	Nodiff	0.13008	0.922136	0.792391	Nodiff	0.642776	0.812214	0.345586	Nodiff	0.754704	0.880796	0.397092	141.071	425.847	4-isoxazolepropanoic acid, .alpha.-amino-2,3-dihydro-5-methyl-3-oxo-	[M+H-CH2O2]+		C13672	Organic acids and derivatives	Carboxylic acids and derivatives	Amino acids, peptides, and analogues
M541T127.pos	Nodiff	0.128102	0.764818	0.79829	Nodiff	0.515187	1.14836	0.453947	Nodiff	1.01126	1.50149	0.229355	541.291	126.629	Defluoroatorvastatin	[M+H]+			Organoheterocyclic compounds	Pyrroles	Substituted pyrroles
M282T42.pos	Nodiff	0.127186	0.985621	0.806818	Nodiff	0.309245	0.974253	0.683495	Nodiff	0.130801	0.988466	0.867214	282.279	41.7576	Oleamide	[M+H]+	HMDB0002117	C19670	Lipids and lipid-like molecules	Fatty Acyls	Fatty amides
M237T1.neg	Nodiff	0.124686	1.09662	0.839136	Nodiff	0.636147	0.845831	0.362075	Nodiff	0.743545	0.771304	0.362497	237.088	0.814261	Tyr-Gly	[M-H]-			Organic acids and derivatives	Carboxylic acids and derivatives	Amino acids, peptides, and analogues
M599T358.neg	Nodiff	0.124181	0.989629	0.818862	Nodiff	0.0972941	1.02768	0.806609	Nodiff	0.0278366	1.03845	0.952304	599.319	357.843	1-octadecanoyl-sn-glycero-3-phospho-(1'-myo-inositol)	[M-H]-			Lipids and lipid-like molecules	Glycerophospholipids	Glycerophosphoinositols
M197T980.neg	Nodiff	0.123909	1.0244	0.875901	Nodiff	0.186601	0.951569	0.769231	Nodiff	0.501293	0.928905	0.662613	197.048	980.106	Xanthydrol	[M-H]-			Organoheterocyclic compounds	Benzopyrans	1-benzopyrans
M245T559.pos	Nodiff	0.123876	1.35761	0.776037	Nodiff	0.302951	0.861246	0.637735	Nodiff	0.403681	0.634382	0.520256	245.113	559.474	Pro-Glu	[M+H]+			Organic acids and derivatives	Carboxylic acids and derivatives	Amino acids, peptides, and analogues
M218T609.neg	Nodiff	0.122709	0.999055	0.826037	Up	1.52507	1.10446	0.00893292	Nodiff	0.909503	1.10551	0.245322	217.988	609.445	4-nitrophenyl phosphate	[M-H]-	HMDB0060272	C03360	Organic acids and derivatives	Organic phosphoric acids and derivatives	Phosphate esters
M250T35.neg	Nodiff	0.12268	0.937021	0.862031	Nodiff	0.995617	1.27488	0.14438	Up	1.53502	1.36056	0.0401339	250.144	34.6605	[dala2] .alpha.-neo-endorphin (1-2), amide	[M-H]-			Organic acids and derivatives	Carboxylic acids and derivatives	Amino acids, peptides, and analogues
M194T436.pos	Nodiff	0.121717	0.927416	0.831965	Nodiff	1.27587	0.664337	0.0503715	Down	1.88919	0.716331	0.0140556	194.022	435.823	Bromobutide	[M+H-C9H10]+		C14568	Benzenoids	Benzene and substituted derivatives	Phenylpropanes
M354T494.pos	Nodiff	0.121533	0.848398	0.917363	Nodiff	0.0627436	0.879854	0.88561	Nodiff	0.0382169	1.03708	0.945278	354.076	494.44	Piroxicam	[M+Na]+	HMDB0014694	C01608
M100T482.pos	Nodiff	0.120678	1.04105	0.911318	Nodiff	0.87347	1.40406	0.199858	Nodiff	1.01564	1.34869	0.171553	100.022	482.044	2-pyrrolidinone, 1-methyl-	[M+H]+		C11118	Organoheterocyclic compounds	Pyrrolidines	N-alkylpyrrolidines
M258T361.pos	Nodiff	0.120276	0.988993	0.862594	Nodiff	0.0339044	1.02409	0.941967	Nodiff	0.0915234	1.03549	0.871703	258.279	360.59	Myristamine oxide	[M+H]+			Organic nitrogen compounds	Organonitrogen compounds	Aminoxides
M263T401_2.pos	Nodiff	0.115457	1.15451	0.795618	Nodiff	0.0927126	0.925368	0.871555	Nodiff	0.234551	0.801527	0.681125	263.139	401.417	Pro-phe	[M+H]+			Organic acids and derivatives	Carboxylic acids and derivatives	Amino acids, peptides, and analogues
M147T527_5.pos	Nodiff	0.114557	1.02131	0.826231	Nodiff	0.466742	0.978543	0.484895	Nodiff	0.403581	0.958129	0.566598	147.076	527.373	D-glutamine	[M+H]+	HMDB0003423	C00064	Organic acids and derivatives	Carboxylic acids and derivatives	Amino acids, peptides, and analogues
M210T1.neg	Nodiff	0.114393	1.16652	0.868627	Nodiff	1.22422	0.566053	0.0530689	Nodiff	1.3013	0.485249	0.0768143	210.077	0.814509	Milrinone	[M-H]-	HMDB0014380	C07224	Organoheterocyclic compounds	Pyridines and derivatives	Bipyridines and oligopyridines
M370T43.pos	Nodiff	0.114087	0.987086	0.835654	Nodiff	0.362499	1.0683	0.613907	Nodiff	0.577328	1.08228	0.525658	370.277	42.8856	N-arachidonylmaleimide	[M+H]+			Organoheterocyclic compounds	Pyrrolidines	Pyrrolidones
M169T484.pos	Nodiff	0.112	1.01432	0.923882	Nodiff	1.04743	0.764917	0.108278	Nodiff	0.881155	0.754118	0.246219	169.097	483.542	Pyridoxamine	[M+H]+	HMDB0001431	C00534	Organoheterocyclic compounds	Pyridines and derivatives	Pyridoxamines
M131T140_2.neg	Nodiff	0.11118	1.67672	0.860812	Nodiff	1.09396	6.10193	0.0888756	Nodiff	1.23362	3.63921	0.119639	131.097	139.625	D-ornithine	[M-H]-	HMDB0003374	C00515	Organic acids and derivatives	Carboxylic acids and derivatives	Amino acids, peptides, and analogues
M103T505.pos	Nodiff	0.109335	0.999752	0.882456	Nodiff	0.495207	0.959739	0.45877	Nodiff	0.364386	0.959977	0.669766	103.039	505.215	S-(2-aminoethyl)isothiourea	[M+H-NH3]+
M75T522.pos	Nodiff	0.108563	0.995108	0.905554	Nodiff	0.691695	0.928017	0.314933	Nodiff	0.531253	0.93258	0.459363	75.0559	522.412	N-nitrosodimethylamine	[M+H]+	HMDB0031419	C14704	Organic nitrogen compounds	Organonitrogen compounds	Organic nitroso compounds
M170T502.pos	Nodiff	0.108243	0.95925	0.85139	Nodiff	0.463321	0.906132	0.511241	Nodiff	0.550848	0.944626	0.498923	170.032	501.668	2-methoxy-5-nitrophenol	[M+H]+		C17385	Benzenoids	Benzene and substituted derivatives	Nitrobenzenes
M518T348.pos	Nodiff	0.108001	0.974136	0.84191	Nodiff	0.751033	1.14775	0.271771	Nodiff	1.02291	1.17822	0.19239	518.322	348.06	Lpc 18:3	[M+H]+			Lipids and lipid-like molecules	Glycerophospholipids	Glycerophosphocholines
M192T616.pos	Nodiff	0.104062	0.739405	0.867588	Nodiff	0.455358	0.85681	0.527086	Nodiff	0.840621	1.15878	0.284578	192.123	615.886	3-methylethcathinone	[M+H]+			Organic oxygen compounds	Organooxygen compounds	Carbonyl compounds
M191T738.pos	Nodiff	0.102185	1.0021	0.921705	Nodiff	0.169114	0.903364	0.78621	Nodiff	0.492253	0.901467	0.6799	191.102	737.577	Ll-2,6-diaminoheptanedioate	[M+H]+	HMDB0001370	C00666	Organic acids and derivatives	Carboxylic acids and derivatives	Amino acids, peptides, and analogues
M218T478.pos	Nodiff	0.0992243	1.1022	0.891783	Nodiff	1.10675	1.22979	0.0997571	Nodiff	0.764262	1.11576	0.378283	218.138	478.341	Pentazocine	[M+H-C5H8]+	HMDB0014790	C07421	Alkaloids and derivatives	6,7-benzomorphans	2,6-dimethyl-3-benzazocines
M177T410.pos	Nodiff	0.0984214	1.2589	0.939671	Nodiff	0.50324	1.06472	0.513153	Nodiff	0.0282589	0.845755	0.864855	177.062	410.119	3-hydroxy-4-methoxycinnamic acid	[M+H-H2O]+	HMDB0000955	C10470	Phenylpropanoids and polyketides	Cinnamic acids and derivatives	Hydroxycinnamic acids and derivatives
M348T535.pos	Nodiff	0.0959016	1.01298	0.89571	Nodiff	0.365658	1.17903	0.63783	Nodiff	0.425263	1.16392	0.614217	348.069	534.635	Adenosine 3'-monophosphate	[M+H]+	HMDB0003540	C01367	Nucleosides, nucleotides, and analogues	Ribonucleoside 3'-phosphates
M136T124.pos	Nodiff	0.095767	1.15851	0.912977	Nodiff	0.549415	1.11768	0.460627	Nodiff	0.411087	0.964758	0.663326	136.076	123.519	2-phenylacetamide	[M+H]+	HMDB0010715	C02505	Benzenoids	Benzene and substituted derivatives	Phenylacetamides
M192T415.neg	Nodiff	0.0954577	0.994028	0.910213	Nodiff	0.318346	0.920239	0.623609	Nodiff	0.171165	0.925767	0.791648	192.033	415.139	Trans-3,5-dimethoxy-4-hydroxycinnamaldehyde	[M-H-CH3]-		C05610	Benzenoids	Phenols	Methoxyphenols
M156T427.pos	Nodiff	0.0953943	1.01379	0.858353	Nodiff	1.23387	1.13971	0.060649	Nodiff	1.19427	1.12421	0.10747	156.042	426.999	Triflumuron	[M+H-C8H4F3O2N]+		C18615	Benzenoids	Benzene and substituted derivatives	N-phenylureas
M420T36.pos	Nodiff	0.0951856	0.813326	0.832145	Nodiff	0.1685	0.769483	0.778969	Nodiff	0.191862	0.946095	0.944748	420.289	36.35	Prostaglandin e1 ethanolamide	[M+Na]+			Lipids and lipid-like molecules	Fatty Acyls	Eicosanoids
M95T287.neg	Nodiff	0.094538	1.02626	0.864589	Nodiff	0.0979274	1.07411	0.938734	Nodiff	0.0522096	1.04663	0.978836	94.9894	287.411	Methylphosphonic acid	[M-H]-		C20396	Organic acids and derivatives	Organic phosphonic acids and derivatives	Organic phosphonic acids
M129T46.neg	Nodiff	0.0937421	1.78968	0.893967	Nodiff	0.0957053	1.05803	0.895351	Nodiff	0.0317649	0.591183	0.975092	129.091	45.61	Cucurbitin	[M-H]-			Organic acids and derivatives	Carboxylic acids and derivatives	Amino acids, peptides, and analogues
M368T43.neg	Nodiff	0.0935491	0.996172	0.84548	Nodiff	0.541382	0.952136	0.418868	Nodiff	0.402853	0.955795	0.658911	368.262	43.1552	N-oleoyl-l-serine	[M-H]-			Organic acids and derivatives	Carboxylic acids and derivatives	Amino acids, peptides, and analogues
M142T415.pos	Nodiff	0.0928479	1.28091	0.890807	Nodiff	1.05733	1.14976	0.141651	Nodiff	0.440518	0.897607	0.62828	142.065	414.864	Ethosuximide	[M+H]+	HMDB0014731	C07505	Organoheterocyclic compounds	Pyrrolidines	Pyrrolidones
M218T282.pos	Nodiff	0.0900195	1.00109	0.879235	Nodiff	0.777407	0.845308	0.245631	Nodiff	1.27404	0.844389	0.148993	218.211	282.176	Prolintane	[M+H]+
M218T37.pos	Nodiff	0.0890581	0.941373	0.932276	Nodiff	1.08781	0.460607	0.0989982	Nodiff	1.56918	0.489293	0.0536228	218.154	37.2266	Ethoxyquin	[M+H]+	HMDB0039531		Organoheterocyclic compounds	Quinolines and derivatives	Quinolones and derivatives
M317T311.pos	Nodiff	0.0882318	1.01787	0.913455	Nodiff	0.864138	1.10476	0.218271	Nodiff	0.74132	1.08536	0.391133	317.188	310.706	Bupirimate	[M+H]+		C18776	Organoheterocyclic compounds	Diazines	Pyrimidines and pyrimidine derivatives
M303T43_2.neg	Nodiff	0.0878563	0.975699	0.810693	Nodiff	0.221492	1.01249	0.75934	Nodiff	0.485111	1.0377	0.477267	303.232	42.7126	Arachidonic acid (peroxide free)	[M-H]-	HMDB0001043	C00219	Lipids and lipid-like molecules	Fatty Acyls	Fatty acids and conjugates
M128T419_2.neg	Nodiff	0.0872698	0.979941	0.818503	Nodiff	0.875423	1.08632	0.19338	Nodiff	1.31257	1.10856	0.0745738	128.034	418.822	L-pyroglutamic acid	[M-H]-	HMDB0000267	C01879	Organic acids and derivatives	Carboxylic acids and derivatives	Amino acids, peptides, and analogues
M447T621.neg	Nodiff	0.0861489	0.998114	0.975996	Nodiff	0.240015	0.967069	0.681384	Nodiff	0.461728	0.968897	0.626701	447.061	621.026	Glucobrassicin	[M-H]-	HMDB0030243	C05837	Organic oxygen compounds	Organooxygen compounds	Carbohydrates and carbohydrate conjugates
M229T191.pos	Nodiff	0.0796346	1.06273	0.886831	Nodiff	0.577696	0.889832	0.427022	Nodiff	0.667782	0.837307	0.426448	229.082	191.211	Ile-Pro	[M+H]+	HMDB0000012	C00526	Nucleosides, nucleotides, and analogues	Pyrimidine nucleosides	Pyrimidine 2'-deoxyribonucleosides
M783T299.pos	Nodiff	0.0791802	1.0045	0.951633	Nodiff	1.05952	0.847869	0.119736	Nodiff	1.03837	0.84407	0.215902	782.569	299.315	2-oleoyl-1-palmitoyl-sn-glycero-3-phosphocholine	[M+Na]+	HMDB0007972		Lipids and lipid-like molecules	Glycerophospholipids	Glycerophosphocholines
M288T571.pos	Nodiff	0.0790151	2.34233	0.842592	Nodiff	0.470123	0.664257	0.481984	Nodiff	0.415096	0.283588	0.51966	288.227	570.519	Octanoylcarnitine	[M+H]+	HMDB0000791		Lipids and lipid-like molecules	Fatty Acyls	Fatty acid esters
M195T832.neg	Nodiff	0.0785391	1.04279	0.929664	Nodiff	0.663303	0.866809	0.328415	Nodiff	0.356277	0.831242	0.606655	194.905	831.634	2,4,6-trichlorophenol	[M-H]-		C07098	Benzenoids	Phenols	Halophenols
M193T79.neg	Nodiff	0.0769222	0.936372	0.950074	Nodiff	0.721377	0.750627	0.29286	Nodiff	0.978627	0.801633	0.20622	193.071	78.8509	Caffeine	[M-H]-	HMDB0001847	C07481	Organoheterocyclic compounds	Imidazopyrimidines	Purines and purine derivatives
M159T315_1.pos	Nodiff	0.0715143	0.992983	0.902922	Up	1.31655	1.19113	0.0473784	Nodiff	1.51374	1.19954	0.0582118	159.028	314.876	Fenfluramine	[M+H-C4H11N]+		C06996	Benzenoids	Benzene and substituted derivatives	Phenethylamines
M129T69.neg	Nodiff	0.0683579	1.06795	0.88169	Nodiff	0.570174	1.11272	0.391622	Nodiff	0.454655	1.04192	0.606655	129.018	68.7348	Dehydro-l-(+)-ascorbic acid dimer	[M-H-C7H6O8]-			Organoheterocyclic compounds	Furofurans	Isosorbides
M112T756.pos	Nodiff	0.0669126	1.00741	0.996503	Nodiff	0.437635	0.915185	0.541232	Nodiff	0.341432	0.908454	0.559114	112.087	756.28	Pseudopelletierine	[M+H-C2H2O]+	HMDB0034580	C10865	Organoheterocyclic compounds	Piperidines	Piperidinones
M208T297.pos	Nodiff	0.0664881	0.883932	0.854004	Nodiff	0.239967	0.984805	0.712681	Nodiff	0.615099	1.11412	0.427479	208.064	297.279	3-hydroxykynurenine	[M+H-NH3]+	HMDB0000732	C02794	Organic oxygen compounds	Organooxygen compounds	Carbonyl compounds
M378T563.pos	Nodiff	0.0658419	0.9922	0.898459	Nodiff	0.301196	0.98202	0.700709	Nodiff	0.315067	0.98974	0.67204	377.974	562.762	Diclosulam	[M+H-C2H4]+		C18821	Benzenoids	Benzene and substituted derivatives	Sulfanilides
M465T620.pos	Nodiff	0.0646877	0.9747	0.908854	Nodiff	0.251169	1.01861	0.759033	Nodiff	0.548391	1.04505	0.532478	465.05	620.044	Fluoroglycofen-ethyl	[M+NH4]+			Benzenoids	Benzene and substituted derivatives	Diphenylethers
M283T581.pos	Nodiff	0.0636601	0.885052	0.891967	Nodiff	0.270337	1.07274	0.721062	Nodiff	0.42636	1.21207	0.567882	283.018	581.086	D-glucose 6-phosphate	[M+Na]+		C00092	Organic oxygen compounds	Organooxygen compounds	Carbohydrates and carbohydrate conjugates
M152T544.pos	Nodiff	0.0603687	1.00219	0.906227	Nodiff	0.300936	0.963319	0.626531	Nodiff	0.642893	0.961217	0.459577	152.022	544.26	Deoxyguanosine	[M+H]+	HMDB0000085	C00330	Nucleosides, nucleotides, and analogues	Purine nucleosides	Purine 2'-deoxyribonucleosides
M146T44.pos	Nodiff	0.0596485	1.04814	0.86683	Nodiff	0.184716	1.02676	0.843487	Nodiff	0.120428	0.979596	0.998707	146.118	44.3807	L-isoleucine, methyl ester	[M+H]+			Organic acids and derivatives	Carboxylic acids and derivatives	Amino acids, peptides, and analogues
M164T43.pos	Nodiff	0.0584006	1.06299	0.886585	Nodiff	0.429835	1.09863	0.588797	Nodiff	0.322462	1.03352	0.778693	164.074	43.3188	L-beta-homomethionine	[M+H]+		C17213	Organic acids and derivatives	Carboxylic acids and derivatives	Amino acids, peptides, and analogues
M259T113.neg	Nodiff	0.0578328	0.995599	0.915796	Nodiff	0.292658	1.1067	0.646195	Nodiff	0.371448	1.1116	0.611493	259.056	113.408	Propanoic acid, 3-[[[2-[(aminoiminomethyl)amino]-4-thiazolyl]methyl]thio]-	[M-H]-			Organoheterocyclic compounds	Azoles	Thiazoles
M111T532.pos	Nodiff	0.0576476	0.98674	0.957763	Nodiff	0.386251	0.939007	0.590964	Nodiff	0.431957	0.951626	0.583101	111.056	532.211	Hydroquinone	[M+H]+	HMDB0002434	C00530	Benzenoids	Phenols	Benzenediols
M317T661.pos	Nodiff	0.0576044	1.61448	0.862758	Nodiff	0.344684	0.823024	0.577911	Nodiff	0.357047	0.509775	0.582958	317.192	661.21	Ala-Ala-Arg	[M+H]+			Organic acids and derivatives	Carboxylic acids and derivatives	Amino acids, peptides, and analogues
M239T592.pos	Nodiff	0.0568823	0.990467	0.969188	Nodiff	1.1571	1.30064	0.0786934	Nodiff	1.5111	1.31316	0.0552234	239.149	592.162	12-hydroxydodecanoic acid	[M+Na]+	HMDB0002059	C08317	Organic acids and derivatives	Hydroxy acids and derivatives	Medium-chain hydroxy acids and derivatives
M202T373.pos	Nodiff	0.0550277	0.998099	0.960908	Nodiff	1.14403	0.903607	0.0900689	Nodiff	1.26057	0.905328	0.128372	202.216	373.038	Ddao	[M+H]+			Organic nitrogen compounds	Organonitrogen compounds	Aminoxides
M148T137.pos	Nodiff	0.0531508	1.34257	0.871781	Nodiff	0.219705	1.51467	0.726768	Nodiff	0.221685	1.12818	0.714558	148.06	136.7	4,4'-bis(dimethylamino)benzophenone	[M+H-C8H11N]+		C19266	Benzenoids	Benzene and substituted derivatives	Benzophenones
M172T566.pos	Nodiff	0.0531193	1.02401	0.985656	Nodiff	0.26217	1.27034	0.742511	Nodiff	0.330663	1.24055	0.764561	172.072	566.427	Metronidazole	[M+H]+	HMDB0015052	C07203	Organoheterocyclic compounds	Azoles	Imidazoles
M170T176.pos	Nodiff	0.0505226	1.25224	0.90481	Nodiff	0.928377	1.57043	0.182971	Nodiff	0.80794	1.25409	0.316574	170.081	175.821	Pyridoxine	[M+H]+	HMDB0000239	C00314	Organoheterocyclic compounds	Pyridines and derivatives	Pyridoxines
M282T389.pos	Nodiff	0.0497357	1.00772	0.938917	Nodiff	0.921258	1.1324	0.198687	Nodiff	1.03906	1.12372	0.204402	282.048	389.416	1-naphthalenesulfonic acid, 8-(phenylamino)-	[M+H-H2O]+	HMDB0061854	C11326	Benzenoids	Naphthalenes	Naphthalene sulfonic acids and derivatives
M407T42.neg	Nodiff	0.049188	0.5968	0.989735	Nodiff	0.141023	0.695347	0.855469	Nodiff	0.984907	1.16513	0.244753	407.256	42.0287	Cholic acid	[M-H]-	HMDB0000619	C00695	Lipids and lipid-like molecules	Steroids and steroid derivatives	Bile acids, alcohols and derivatives
M258T45.pos	Nodiff	0.0479048	0.946494	0.904937	Nodiff	0.33176	1.039	0.624949	Nodiff	0.387936	1.09774	0.637059	258.152	44.5502	1h-indole-3-carboxylic acid, 1-(cyclohexylmethyl)-	[M+H]+			Organoheterocyclic compounds	Indoles and derivatives	Indolecarboxylic acids and derivatives
M297T304.neg	Nodiff	0.0453528	0.984789	0.952759	Nodiff	1.13628	0.777587	0.081849	Down	1.7224	0.789597	0.0287881	297.243	304.007	Nname,cis-9,10-Epoxystearic acid	(M-H)-
M161T550.neg	Nodiff	0.043924	1.10652	0.973557	Nodiff	0.0499159	0.828635	0.928016	Nodiff	0.128152	0.748866	0.966588	161.056	549.857	Gly-Ser	[M-H]-			Organic acids and derivatives	Carboxylic acids and derivatives	Amino acids, peptides, and analogues
M402T423.pos	Nodiff	0.0430972	0.933011	0.956583	Nodiff	0.822602	1.32731	0.222278	Nodiff	1.23422	1.42261	0.142301	402.153	422.912	1h-indole-1-pentanoic acid, 3-[(4-methoxy-1-naphthalenyl)carbonyl]-	[M+H]+			Organoheterocyclic compounds	Indoles and derivatives	Naphthoylindoles
M314T473.pos	Nodiff	0.0383014	0.977774	0.984692	Nodiff	0.413297	0.914886	0.559421	Nodiff	1.06267	0.935682	0.240434	314.084	472.556	N-acetylneuraminic acid, 2,3-dehydro-2-deoxy-	[M+Na]+		C04580	Organic oxygen compounds	Organooxygen compounds	Alcohols and polyols
M132T49.neg	Nodiff	0.0360693	0.999271	0.965879	Nodiff	0.288187	0.971808	0.66405	Nodiff	0.396517	0.972517	0.637934	132.055	49.1361	4-hydroxy-benzeneacetonitrile	[M-H]-	HMDB0029757	C03766	Benzenoids	Benzene and substituted derivatives	Benzyl cyanides
M263T193.neg	Nodiff	0.0350621	1.06914	0.939717	Nodiff	0.836503	1.49807	0.21063	Nodiff	0.899343	1.40119	0.273347	263.043	193.203	2',2'-difluoro-2'-deoxyuridine	[M-H]-			Nucleosides, nucleotides, and analogues	Pyrimidine nucleosides	Pyrimidine 2'-deoxyribonucleosides
M422T37.pos	Nodiff	0.0334234	0.846048	0.903397	Nodiff	0.648933	0.680958	0.336345	Nodiff	0.862576	0.804869	0.349385	422.304	36.7047	Talatisamine	[M+H]+			Lipids and lipid-like molecules	Prenol lipids	Diterpenoids
M380T529.neg	Nodiff	0.0323268	1.00406	0.894831	Nodiff	0.469417	1.04166	0.528383	Nodiff	0.322692	1.03745	0.622408	380.058	528.573	Celecoxib	[M-H]-	HMDB0005014	C07589	Organoheterocyclic compounds	Azoles	Pyrazoles
M372T53.pos	Nodiff	0.0313961	1.00071	0.955079	Nodiff	0.684336	0.812984	0.33472	Nodiff	0.797816	0.812407	0.302994	372.258	52.5313	Arachidonoyl-2'-fluoroethylamide	[M+Na]+			Lipids and lipid-like molecules	Fatty Acyls	Fatty amides
M209T488.neg	Nodiff	0.0309053	1.00016	0.93104	Nodiff	0.691019	1.09175	0.279175	Nodiff	0.698165	1.09157	0.332643	209.066	487.632	Sinapyl alcohol	[M-H]-	HMDB0013070	C02325	Benzenoids	Phenols	Methoxyphenols
M132T481.pos	Nodiff	0.0303853	1.10883	0.905492	Nodiff	0.0582379	1.03031	0.925957	Nodiff	0.0796854	0.929193	0.971555	132.077	480.82	Hydroxyproline	[M+H]+	HMDB0000725	C01157	Organic acids and derivatives	Carboxylic acids and derivatives	Amino acids, peptides, and analogues
M207T99.neg	Nodiff	0.0269369	0.969746	0.988209	Nodiff	0.594927	1.23106	0.369844	Nodiff	0.810554	1.26946	0.311327	207.05	98.898	Glucoheptonic acid	[M-H-H2O]-			Organic oxygen compounds	Organooxygen compounds	Carbohydrates and carbohydrate conjugates
M858T309.neg	Nodiff	0.0239972	0.968629	0.945295	Nodiff	0.844725	0.837798	0.240021	Nodiff	1.22621	0.864931	0.127723	857.517	309.409	Pi 36:4	[M-H]-			Lipids and lipid-like molecules	Glycerophospholipids	Glycerophosphoinositols
M165T539.neg	Nodiff	0.0231157	1.00495	0.995824	Nodiff	0.273704	0.966888	0.67977	Nodiff	0.345661	0.962125	0.693953	165.021	538.976	7-methylxanthine	[M-H]-	HMDB0001991	C16353	Organoheterocyclic compounds	Imidazopyrimidines	Purines and purine derivatives
M162T505_3.pos	Nodiff	0.0230673	0.997753	0.998789	Nodiff	0.194926	1.11671	0.798024	Nodiff	0.235698	1.11922	0.79619	162.003	505.347	Aminoadipate	[M+H]+			Organic acids and derivatives	Carboxylic acids and derivatives	Amino acids, peptides, and analogues
M375T621.pos	Nodiff	0.0220191	2.03033	0.941885	Nodiff	0.0906941	0.907222	0.892889	Nodiff	0.0556355	0.446834	0.882326	375.198	620.824	Met-Pro-Lys	[M+H]+			Organic acids and derivatives	Carboxylic acids and derivatives	Amino acids, peptides, and analogues
M84T1_1.neg	Nodiff	0.0165054	0.731352	0.969479	Nodiff	0.367099	0.874516	0.634776	Nodiff	0.721672	1.19575	0.349471	84.008	0.815481	1h-1,2,3-triazole-5-oh	[M-H]-			Organoheterocyclic compounds	Azoles	Triazoles
M339T52.pos	Nodiff	0.0156385	0.970939	0.977961	Nodiff	0.629015	0.573137	0.365797	Nodiff	0.833738	0.590291	0.317164	339.289	52.2723	1-oleoyl-2-palmitoyl-rac-glycerol	[M+H-C16H32O2]+			Lipids and lipid-like molecules	Glycerolipids	Diradylglycerols
M118T526.pos	Nodiff	0.013609	0.940155	0.955516	Nodiff	0.0866629	0.764453	0.938102	Nodiff	0.00522282	0.813114	0.984708	118.098	525.54	L-norvaline	[M+H]+	HMDB0013716	C01826	Organic acids and derivatives	Carboxylic acids and derivatives	Amino acids, peptides, and analogues
M310T411.pos	Nodiff	0.0134923	0.985494	0.964255	Nodiff	0.317686	0.953236	0.664101	Nodiff	0.46279	0.967267	0.676804	310.058	410.864	Tenofovir	[M+Na]+	HMDB0014445	C17407	Organoheterocyclic compounds	Imidazopyrimidines	Purines and purine derivatives
M207T145.pos	Nodiff	0.0128506	1.03295	0.950869	Nodiff	0.237037	1.01368	0.67962	Nodiff	0.102198	0.981343	0.849356	207.124	145.484	Isoeugenyl acetate	[M+H]+	HMDB0032348
M181T51.pos	Nodiff	0.0114129	1.00329	0.934398	Nodiff	0.665554	1.19948	0.305579	Nodiff	0.722109	1.19555	0.315834	181.097	50.877	Phenazine	[M+H]+		C21476	Organoheterocyclic compounds	Diazanaphthalenes	Benzodiazines
M117T133.neg	Nodiff	0.0110973	0.964633	0.960255	Nodiff	0.381333	0.716066	0.545179	Nodiff	0.622848	0.74232	0.479249	117.018	132.611	D-erythronic acid .gamma.-lactone	[M-H]-	HMDB0000349		Organoheterocyclic compounds	Lactones	Gamma butyrolactones
M163T43.neg	Nodiff	0.00963897	1.12664	0.968494	Nodiff	0.24496	0.967638	0.690514	Nodiff	0.226723	0.858873	0.720689	163.039	42.7895	Phenylpyruvate	[M-H]-	HMDB0000205	C00166	Benzenoids	Benzene and substituted derivatives	Phenylpyruvic acid derivatives
M230T430.pos	Nodiff	0.00901602	0.979952	0.94521	Nodiff	0.246164	0.957359	0.752904	Nodiff	0.370048	0.976946	0.682129	230.139	430.348	Propazine	[M+H]+		C14312	Organoheterocyclic compounds	Triazines	Aminotriazines
M163T53_1.neg	Nodiff	0.00901119	1.00433	0.986823	Nodiff	0.248688	1.02553	0.704717	Nodiff	0.350137	1.0211	0.734996	163.024	53.4212	4-isopropylbenzoic acid	[M-H]-	HMDB0035268	C08627	Lipids and lipid-like molecules	Prenol lipids	Monoterpenoids
M199T497.neg	Nodiff	0.00675467	1.00932	0.972296	Nodiff	1.13787	1.17261	0.0689344	Nodiff	1.16273	1.16179	0.15338	199	497.12	D-erythrose 4-phosphate	[M-H]-	HMDB0001321	C00279	Organic oxygen compounds	Organooxygen compounds	Carbohydrates and carbohydrate conjugates
M130T415.pos	Nodiff	0.00427376	0.785992	0.987758	Nodiff	0.525663	0.596609	0.447514	Nodiff	1.0637	0.759052	0.221305	130.05	415.103	Dl-pyroglutamic acid	[M+H]+	HMDB0000805		Organic acids and derivatives	Carboxylic acids and derivatives	Amino acids, peptides, and analogues
M183T28.neg	Nodiff	0.00234234	0.919948	0.97192	Nodiff	0.208578	0.987371	0.728676	Nodiff	0.38403	1.07329	0.600601	183.009	28.4383	Thiouric acid	[M-H]-	HMDB0060417	C16613	Organoheterocyclic compounds	Imidazopyrimidines	Purines and purine derivatives
M230T502.pos	Nodiff	0.00135387	0.884554	0.958063	Nodiff	0.319476	0.952403	0.697849	Nodiff	0.822131	1.0767	0.357197	230.044	501.506	4-(trifluoromethyl)quinoline-2,7-diol	[M+H]+			Organoheterocyclic compounds	Quinolines and derivatives	Quinolones and derivatives
